# Supplementary material for: Complementary NAD+ replacement strategies fail to functionally protect dystrophin-deficient muscle
Source: Skelet Muscle. 2020 Oct 22;10:30. doi: 10.1186/s13395-020-00249-y (PMC7579925; doi:10.1186/s13395-020-00249-y)
Supplement: Supplementary file 1 — Additional file 1. Frederick et al Supplemental Table 1. [file 13395_2020_249_MOESM1_ESM.xlsx]

## Sheet: Response to ECC (GC and LC-MS)
					MDX vs WT			MDX-2H vs WT			MDX-2D vs WT			MDX-4D vs WT			MDX-7D vs WT			MDX-14D vs WT			MDX-2H vs MDX			MDX-2D vs MDX			MDX-4D vs MDX			MDX-7D vs MDX			MDX-14D vs MDX			MDX-2D vs MDX-2H			MDX-4D vs MDX-2D			MDX-7D vs MDX-4D			MDX-14D vs MDX-7D
Biochemical Name	Platform	m/z	HMDB ID	Metabolic Pathway	Fold change	p-value	q-value	Fold change	p-value	q-value	Fold change	p-value	q-value	Fold change	p-value	q-value	Fold change	p-value	q-value	Fold change	p-value	q-value	Fold change	p-value	q-value	Fold change	p-value	q-value	Fold change	p-value	q-value	Fold change	p-value	q-value	Fold change	p-value	q-value	Fold change	p-value	q-value	Fold change	p-value	q-value	Fold change	p-value	q-value	Fold change	p-value	q-value
glycine	GC/MS	101.9	HMDB00123	Glycine, Serine and Threonine Metabolism	0.92	0.3363	0.1479	0.59	3.3725e-06	8.1017e-06	1.37	0.0024	0.0011	1.63	6.4302e-06	3.0189e-06	1.37	0.0017	0.0008	1.06	0.5133	0.1581	0.64	6.3914e-05	7.232e-05	1.48	0.0002	0.0004	1.77	3.3395e-07	1.4294e-06	1.49	0.0001	0.0008	1.15	0.1109	0.3452	2.32	2.2317e-10	6.8158e-10	1.19	0.05	0.0698	0.84	0.0665	0.1136	0.77	0.0094	0.0632
N-acetylglycine	GC/MS	143.9	HMDB00532	Glycine, Serine and Threonine Metabolism	0.9	0.6825	0.2593	1.21	0.47	0.2892	1.49	0.0812	0.0277	1.5	0.1616	0.0341	1.42	0.148	0.0459	1.41	0.148	0.0548	1.34	0.2609	0.0962	1.66	0.0339	0.0292	1.67	0.0739	0.0348	1.58	0.0668	0.0995	1.57	0.0668	0.2654	1.23	0.2942	0.0804	1.01	0.7171	0.4184	0.95	0.9609	0.4972	0.99	0.9999	0.8009
sarcosine (N-Methylglycine)	GC/MS	116	HMDB00271	Glycine, Serine and Threonine Metabolism	0.98	0.8465	0.3034	0.62	1.0826e-06	2.7953e-06	1.05	0.5337	0.1437	0.95	0.5523	0.0997	1.08	0.2934	0.0832	0.97	0.7332	0.2116	0.63	1.9575e-06	3.0619e-06	1.08	0.4158	0.2024	0.97	0.6879	0.1949	1.1	0.2154	0.2245	0.99	0.8828	0.7404	1.71	1.6189e-07	2.4255e-07	0.9	0.2274	0.1959	1.14	0.1045	0.1474	0.9	0.1673	0.3839
betaine	LC/MS pos	118.086	HMDB00043	Glycine, Serine and Threonine Metabolism	1.34	5.1088e-06	9.9083e-06	1.38	9.7336e-07	2.548e-06	1.61	2.6593e-10	4.8124e-10	1.6	3.9115e-10	4.3163e-10	1.37	1.6058e-06	1.5491e-06	1.4	4.9624e-07	7.9696e-07	1.03	0.5886	0.1891	1.2	0.002	0.0031	1.2	0.0029	0.0023	1.02	0.7055	0.451	1.04	0.4475	0.6023	1.17	0.0083	0.0036	1	0.8908	0.4722	0.85	0.0077	0.0316	1.02	0.701	0.7328
serine	LC/MS pos	106.05	HMDB00187	Glycine, Serine and Threonine Metabolism	0.96	0.5298	0.2125	0.93	0.3172	0.2116	1.61	3.1765e-07	3.1215e-07	1.98	8.0291e-11	1.0126e-10	1.36	0.0004	0.0002	1.16	0.0584	0.0246	0.97	0.7062	0.2158	1.68	4.7316e-08	5.6043e-07	2.07	1.4609e-11	4.1089e-10	1.42	6.5787e-05	0.0005	1.21	0.0139	0.1255	1.73	1.5358e-08	2.7405e-08	1.23	0.007	0.0174	0.68	7.2301e-06	0.0002	0.85	0.0606	0.1963
N-acetylserine	LC/MS pos	148.06	HMDB02931	Glycine, Serine and Threonine Metabolism	1.12	0.1036	0.0553	0.97	0.7017	0.3999	1.36	0.0002	9.6391e-05	2.17	1.291e-12	2.312e-12	1.81	9.5849e-10	1.7745e-09	1.4	6.4672e-05	5.9617e-05	0.86	0.0472	0.0237	1.21	0.0159	0.0164	1.93	1.0463e-10	2.575e-09	1.61	1.2764e-07	4.7174e-06	1.25	0.007	0.0866	1.4	5.4813e-05	4.3095e-05	1.59	1.5671e-07	4.9839e-06	0.84	0.0187	0.0499	0.77	0.0007	0.0103
threonine	LC/MS pos	120.066	HMDB00167	Glycine, Serine and Threonine Metabolism	0.9	0.0403	0.0243	0.68	2.0867e-08	8.3373e-08	1.18	0.0042	0.0018	1.25	0.0002	7.4103e-05	1.17	0.0053	0.0024	0.92	0.0992	0.0387	0.76	1.2793e-05	1.6594e-05	1.31	8.9349e-06	3.7351e-05	1.39	3.4209e-07	1.433e-06	1.3	1.1766e-05	0.0001	1.02	0.6657	0.6747	1.72	4.221e-12	2.9145e-11	1.06	0.2895	0.2313	0.94	0.2514	0.2403	0.78	4.3706e-05	0.0015
N-acetylthreonine	LC/MS pos	162.076		Glycine, Serine and Threonine Metabolism	1.1	0.1108	0.0584	0.66	1.0807e-08	4.5078e-08	1.05	0.4502	0.1256	1.53	7.4344e-09	6.563e-09	1.47	7.412e-08	9.8793e-08	1.3	6.9344e-05	6.3075e-05	0.6	1.0396e-10	8.5057e-10	0.95	0.3889	0.1932	1.39	9.8536e-07	3.2882e-06	1.34	1.0458e-05	0.0001	1.18	0.0068	0.0859	1.59	1.1894e-09	2.7779e-09	1.47	7.0974e-08	2.7086e-06	0.96	0.4417	0.3261	0.88	0.0298	0.1308
homoserine	GC/MS	218.1	HMDB00719	Glycine, Serine and Threonine Metabolism	0.98	0.8521	0.305	0.88	0.7861	0.4349	1.41	0.0678	0.0235	1.05	0.6761	0.1172	1.26	0.1725	0.0519	0.85	0.2815	0.0949	0.9	0.6474	0.2025	1.43	0.0986	0.0676	1.07	0.8168	0.2215	1.28	0.2363	0.2384	0.86	0.2084	0.43	1.59	0.0379	0.0141	0.75	0.1523	0.1472	1.2	0.338	0.2864	0.67	0.0178	0.0954
alanine	GC/MS	115.9	HMDB00161	Alanine and Aspartate Metabolism	0.89	0.0967	0.0522	0.62	3.5982e-09	1.6655e-08	1.05	0.4301	0.1216	1.08	0.1573	0.0333	1.1	0.1231	0.0391	0.83	0.0035	0.0021	0.69	5.7258e-07	9.5908e-07	1.17	0.017	0.0174	1.21	0.0033	0.0026	1.23	0.0023	0.0085	0.92	0.1628	0.3992	1.7	3.7152e-10	1.0351e-09	1.04	0.5218	0.3422	1.01	0.8936	0.4796	0.75	3.808e-05	0.0014
N-acetylalanine	LC/MS neg	130.051	HMDB00766	Alanine and Aspartate Metabolism	1.91	4.0786e-08	1.3947e-07	1.51	9.2165e-05	0.0002	2.47	1.4559e-11	3.3685e-11	3.71	0	1e-15	2.85	2.97e-13	1.16e-12	2.32	6.9043e-11	2.783e-10	0.79	0.0149	0.0092	1.29	0.0079	0.0095	1.94	1.4307e-08	9.0867e-08	1.49	0.0001	0.0009	1.22	0.0318	0.1922	1.63	5.1039e-06	5.1629e-06	1.5	6.8586e-05	0.0005	0.77	0.0051	0.0234	0.82	0.0421	0.1552
aspartate	GC/MS	232	HMDB00191	Alanine and Aspartate Metabolism	1.74	0.0004	0.0004	0.82	0.3461	0.2269	3.41	1.04e-09	1.6972e-09	2.95	1.2771e-08	1.0523e-08	2.49	4.2446e-07	4.7438e-07	2.02	6.5085e-05	5.973e-05	0.47	2.1078e-05	2.5918e-05	1.96	0.0001	0.0004	1.69	0.0016	0.0015	1.43	0.0313	0.0592	1.16	0.5663	0.6485	4.16	7.2944e-11	2.6941e-10	0.87	0.3915	0.283	0.84	0.2486	0.2386	0.81	0.105	0.2836
asparagine	GC/MS	231	HMDB00168	Alanine and Aspartate Metabolism	1.1	0.9025	0.3183	0.93	0.5393	0.3239	2.4	0.0003	0.0001	2.47	0.0002	5.9348e-05	1.84	0.0084	0.0035	1.23	0.3236	0.1073	0.85	0.6225	0.1971	2.17	0.0002	0.0004	2.24	0.0001	0.0002	1.67	0.0061	0.0191	1.12	0.2684	0.4937	2.57	4.391e-05	3.5043e-05	1.03	0.858	0.4625	0.74	0.1616	0.1839	0.67	0.0814	0.2342
N-acetylaspartate (NAA)	LC/MS pos	176.055	HMDB00812	Alanine and Aspartate Metabolism	1.84	4.6779e-05	6.8686e-05	1.56	0.0018	0.0023	3.27	4.8498e-10	8.3626e-10	2.72	1.6143e-08	1.2789e-08	2.11	6.1924e-06	5.149e-06	2.46	1.9741e-07	3.4985e-07	0.85	0.2172	0.0827	1.78	0.0005	0.0009	1.48	0.0121	0.0078	1.15	0.5071	0.3846	1.34	0.0794	0.289	2.1	1.1121e-05	1.0328e-05	0.83	0.2316	0.1986	0.78	0.056	0.1034	1.16	0.2633	0.4956
glutamate	LC/MS pos	148.06	HMDB00148	Glutamate Metabolism	1.27	0.0039	0.0032	0.64	9.9823e-06	2.1776e-05	1.45	4.635e-05	2.8621e-05	1.34	0.0006	0.0002	1.48	1.8556e-05	1.3996e-05	1.14	0.1045	0.04	0.5	1.0022e-09	4.351e-09	1.14	0.1296	0.0834	1.05	0.5122	0.1558	1.17	0.0717	0.1042	0.9	0.1621	0.3992	2.27	1.4194e-11	7.0443e-11	0.92	0.3794	0.2768	1.11	0.2402	0.2333	0.77	0.0023	0.0232
glutamine	LC/MS pos	147.076	HMDB00641	Glutamate Metabolism	0.91	0.2231	0.1026	0.69	6.04e-06	1.3811e-05	1.03	0.6758	0.1753	0.95	0.5621	0.1008	0.98	0.7734	0.1958	0.97	0.6637	0.1952	0.76	0.0002	0.0002	1.12	0.1054	0.0713	1.04	0.5167	0.1565	1.07	0.3485	0.3074	1.06	0.4281	0.5895	1.48	1.6777e-06	1.9238e-06	0.93	0.3208	0.2483	1.03	0.7696	0.4482	0.99	0.8829	0.7771
N-acetylglutamate	LC/MS pos	190.071	HMDB01138	Glutamate Metabolism	1.75	0.0006	0.0006	1.46	0.0137	0.014	2.85	2.2839e-07	2.3192e-07	1.92	0.0001	5.298e-05	1.85	0.0004	0.0002	2.05	4.6668e-05	4.5467e-05	0.83	0.2531	0.094	1.63	0.0122	0.0134	1.1	0.6149	0.1783	1.06	0.8535	0.495	1.18	0.3815	0.5696	1.96	0.0005	0.0003	0.67	0.0397	0.0585	0.96	0.7497	0.4408	1.11	0.4884	0.6438
N-acetylglutamine	LC/MS pos	189.087	HMDB06029	Glutamate Metabolism	1.28	0.0054	0.0042	2.13	1.6051e-10	9.3731e-10	2.15	7.8298e-11	1.5901e-10	1.97	1.9818e-09	2.0077e-09	1.86	8.7937e-09	1.3659e-08	1.53	1.2676e-05	1.424e-05	1.66	9.3639e-07	1.4977e-06	1.67	4.2362e-07	3.169e-06	1.54	1.408e-05	3.1029e-05	1.45	6.6005e-05	0.0005	1.19	0.0422	0.2288	1.01	0.795	0.1735	0.92	0.2559	0.2132	0.94	0.6102	0.392	0.82	0.0208	0.1051
N-acetyl-aspartyl-glutamate (NAAG)	LC/MS pos	305.098	HMDB01067	Glutamate Metabolism	1.17	0.1761	0.0847	0.82	0.3434	0.2259	1.53	0.0049	0.0021	1.36	0.026	0.0065	1.37	0.0498	0.0175	1.69	0.0007	0.0005	0.7	0.025	0.0143	1.31	0.1139	0.0759	1.16	0.352	0.1159	1.17	0.5193	0.3852	1.44	0.0263	0.1773	1.86	0.0003	0.0002	0.89	0.5022	0.3323	1.01	0.7718	0.4484	1.23	0.104	0.2823
gamma-aminobutyrate (GABA)	LC/MS pos	104.071	HMDB00112	Glutamate Metabolism	0.72	0.0091	0.0066	0.72	0.0112	0.0117	0.79	0.0741	0.0255	1.04	0.7891	0.1325	0.94	0.5322	0.1407	0.84	0.1794	0.0644	1	0.9331	0.2646	1.1	0.3635	0.1829	1.45	0.0046	0.0034	1.32	0.0402	0.0705	1.18	0.1728	0.4038	1.09	0.4087	0.1036	1.32	0.042	0.0612	0.91	0.374	0.3037	0.89	0.4648	0.6338
N-methylglutamate	LC/MS neg	160.062		Glutamate Metabolism	2.04	2.3256e-06	5.0367e-06	1.48	0.0047	0.0056	2.96	2.3803e-10	4.3571e-10	2.37	3.8126e-08	2.7718e-08	2.55	8.4186e-09	1.3418e-08	2.49	1.6765e-08	3.8722e-08	0.73	0.0131	0.0082	1.46	0.0035	0.0051	1.16	0.1813	0.0713	1.25	0.069	0.1012	1.22	0.1096	0.3452	2.01	1.6893e-06	1.9238e-06	0.8	0.0867	0.0999	1.08	0.6115	0.3923	0.98	0.8158	0.7679
glutamate, gamma-methyl ester	LC/MS pos	162.076		Glutamate Metabolism	2.17	8.6695e-08	2.6507e-07	1.07	0.5824	0.3454	3.44	1.6e-12	4.499e-12	3.23	1.5381e-11	2.185e-11	3.27	4.167e-12	1.2122e-11	2.45	5.7356e-09	1.5116e-08	0.49	4.6103e-07	8.1728e-07	1.59	0.0004	0.0008	1.49	0.0044	0.0032	1.51	0.0011	0.0048	1.13	0.3641	0.5614	3.21	6.656e-12	4.0656e-11	0.94	0.388	0.281	1.01	0.6204	0.396	0.75	0.0126	0.0764
pyroglutamine*	LC/MS pos	129.066		Glutamate Metabolism	1.53	2.4478e-05	3.8407e-05	0.88	0.2018	0.1432	3.41	2e-15	1.3e-14	1.61	6.1275e-06	2.9127e-06	1.73	4.3558e-07	4.8386e-07	1.57	1.6676e-05	1.7762e-05	0.57	4.7457e-07	8.2945e-07	2.22	3.4996e-10	9.0438e-09	1.05	0.6498	0.186	1.13	0.1924	0.2086	1.03	0.8995	0.7411	3.88	0	3e-15	0.47	1.2742e-09	9.7257e-08	1.08	0.3896	0.3074	0.91	0.2375	0.4718
histidine	LC/MS neg	154.062	HMDB00177	Histidine Metabolism	1.07	0.2845	0.1282	0.92	0.2444	0.1687	1.22	0.0034	0.0015	1.38	1.0645e-05	4.7668e-06	1.22	0.0037	0.0017	1.26	0.0012	0.0008	0.86	0.0294	0.0161	1.14	0.0472	0.038	1.29	0.0003	0.0003	1.14	0.0502	0.0822	1.17	0.0202	0.1564	1.32	0.0001	8.4422e-05	1.13	0.0543	0.0748	0.88	0.0511	0.0981	1.03	0.6885	0.725
3-methylhistidine	LC/MS neg	168.078	HMDB00479	Histidine Metabolism	0.81	0.368	0.1594	2.02	0.0264	0.0246	0.8	0.361	0.1044	1.36	0.3115	0.0606	0.84	0.1514	0.0468	1.07	0.884	0.2462	2.49	0.0027	0.002	0.98	0.9892	0.37	1.69	0.0606	0.0298	1.04	0.5826	0.4057	1.33	0.4494	0.6023	0.39	0.0026	0.0013	1.72	0.0589	0.0788	0.62	0.0175	0.0487	1.28	0.1955	0.4261
trans-urocanate	LC/MS pos	139.05	HMDB00301	Histidine Metabolism	0.57	0.5588	0.222	1.42	0.1778	0.128	1.89	0.027	0.0099	1.55	0.0423	0.0101	2.03	0.0143	0.0058	1.88	0.0264	0.0124	2.52	0.0573	0.0284	3.35	0.0064	0.0079	2.74	0.0107	0.007	3.6	0.0032	0.0113	3.33	0.0063	0.0809	1.33	0.3571	0.0936	0.82	0.8417	0.4588	1.31	0.6406	0.4004	0.92	0.7959	0.7602
imidazole propionate	LC/MS pos	141.066	HMDB02271	Histidine Metabolism	2.88	0.0006	0.0006	1.25	0.215	0.1514	6.62	3.073e-07	3.0361e-07	0.99	0.6794	0.1174	3.65	6.4582e-05	4.2579e-05	1.85	0.0336	0.0152	0.44	0.0175	0.0106	2.3	0.0154	0.0161	0.34	0.002	0.0017	1.27	0.4414	0.3573	0.64	0.1312	0.3656	5.28	1.4151e-05	1.2769e-05	0.15	1.0858e-06	1.8836e-05	3.7	0.0002	0.0027	0.51	0.026	0.1177
imidazole lactate	LC/MS neg	155.046	HMDB02320	Histidine Metabolism	1.52	0.0109	0.0077	1.02	0.7012	0.3999	2.89	1.6921e-07	1.7774e-07	1.18	0.3614	0.0684	1.63	0.0028	0.0013	1.83	0.0007	0.0005	0.67	0.0274	0.0153	1.9	0.0005	0.001	0.78	0.0866	0.0395	1.07	0.601	0.4113	1.2	0.3031	0.5184	2.83	5.4411e-07	6.913e-07	0.41	2.7846e-06	3.321e-05	1.38	0.0281	0.0677	1.12	0.6081	0.6896
histamine	LC/MS pos	112.087	HMDB00870	Histidine Metabolism	2.92	1.7994e-10	1.1991e-09	1.46	0.0012	0.0016	2.24	6.3379e-08	7.2402e-08	2.48	5.8503e-09	5.3165e-09	2.54	2.9186e-09	5.0466e-09	3.24	1.5611e-11	7.2728e-11	0.5	5.6374e-06	7.9418e-06	0.77	0.0495	0.0396	0.85	0.2282	0.0849	0.87	0.3307	0.2982	1.11	0.3724	0.5652	1.54	0.0022	0.0011	1.11	0.4246	0.2935	1.02	0.8116	0.4582	1.28	0.0671	0.2078
lysine	LC/MS pos	147.113	HMDB00182	Lysine Metabolism	1.81	7.8015e-07	1.8601e-06	1.27	0.0161	0.0161	1.7	3.4904e-06	2.7981e-06	1.77	1.1011e-06	6.1299e-07	2.26	6.6406e-10	1.2812e-09	2	5.5443e-08	1.1248e-07	0.7	0.0014	0.0012	0.94	0.6248	0.2703	0.98	0.9102	0.2414	1.25	0.0218	0.0455	1.1	0.3858	0.5697	1.34	0.0053	0.0025	1.04	0.7064	0.4141	1.28	0.0167	0.0478	0.88	0.137	0.3412
N2-acetyllysine	LC/MS pos	189.123	HMDB00446	Lysine Metabolism	11.11	0	5e-15	8.73	1e-15	4.5e-14	10.71	0	1e-15	10	0	1e-15	11.4	0	1e-15	11.69	0	2e-15	0.79	0.1715	0.0687	0.96	0.8438	0.335	0.9	0.5537	0.1649	1.03	0.9108	0.5103	1.05	0.9018	0.7411	1.23	0.2391	0.0679	0.93	0.692	0.4074	1.14	0.4819	0.3469	1.02	0.9909	0.7963
N6-acetyllysine	LC/MS pos	189.123	HMDB00206	Lysine Metabolism	1.72	6.7916e-08	2.1525e-07	1.23	0.0082	0.009	1.6	6.9071e-07	6.5075e-07	1.69	1.0002e-07	6.6462e-08	1.67	1.7052e-07	2.0428e-07	1.68	1.2262e-07	2.2708e-07	0.71	0.0003	0.0003	0.93	0.4464	0.2118	0.98	0.8978	0.2392	0.97	0.7606	0.4641	0.98	0.8447	0.7277	1.31	0.0027	0.0014	1.05	0.5259	0.3442	0.99	0.86	0.4721	1.01	0.9132	0.7771
N-6-trimethyllysine	LC/MS pos	189.16	HMDB01325	Lysine Metabolism	1.33	0.0037	0.003	0.8	0.0302	0.0275	1.79	3.7987e-07	3.7129e-07	1.78	5.1096e-07	3.0361e-07	1.73	1.0132e-06	1.0282e-06	1.68	4.8799e-06	6.1284e-06	0.6	5.1825e-06	7.3496e-06	1.35	0.0036	0.0052	1.34	0.0047	0.0034	1.3	0.0083	0.024	1.27	0.0289	0.188	2.24	5.0586e-10	1.339e-09	0.99	0.9225	0.4777	0.97	0.8226	0.46	0.97	0.608	0.6896
2-aminoadipate	LC/MS pos	162.076	HMDB00510	Lysine Metabolism	2.16	3.9582e-09	1.6059e-08	1.52	0.0001	0.0002	3.27	6.7e-14	2.56e-13	2.7	8.268e-12	1.2934e-11	2.85	2.569e-12	7.595e-12	2.58	2.6588e-11	1.1387e-10	0.71	0.0014	0.0012	1.52	0.0002	0.0004	1.25	0.0318	0.0176	1.32	0.0109	0.0284	1.19	0.0813	0.289	2.15	6.0534e-09	1.1445e-08	0.83	0.0616	0.081	1.05	0.6541	0.4035	0.91	0.3776	0.5986
glutarate (pentanedioate)	LC/MS polar	131.035	HMDB00661	Lysine Metabolism	0.88	0.246	0.1118	0.68	0.0014	0.0019	2.26	7.3866e-08	8.2322e-08	1.52	0.0007	0.0002	1.29	0.0338	0.0123	0.91	0.3737	0.1202	0.77	0.028	0.0155	2.57	2.3149e-09	4.7003e-08	1.72	2.2591e-05	4.4038e-05	1.47	0.0018	0.0069	1.04	0.7821	0.712	3.32	4.405e-12	2.9148e-11	0.67	0.0041	0.0118	0.85	0.1431	0.1735	0.71	0.0037	0.0342
glutarylcarnitine (C5)	LC/MS pos	276.144	HMDB13130	Lysine Metabolism	1.93	0.0088	0.0065	2.99	1.3152e-05	2.7733e-05	2.74	3.2678e-05	2.0667e-05	3.69	1.5395e-06	8.3452e-07	3.18	6.1771e-06	5.149e-06	3.86	7.1129e-07	1.0673e-06	1.55	0.028	0.0155	1.42	0.0544	0.0419	1.92	0.005	0.0036	1.65	0.0156	0.0361	2	0.0025	0.044	0.92	0.7645	0.1687	1.35	0.32	0.2483	0.86	0.6502	0.402	1.21	0.4813	0.6408
pipecolate	LC/MS pos	130.086	HMDB00070	Lysine Metabolism	1.05	0.6222	0.241	1	0.9651	0.4964	1.34	0.0041	0.0018	1.2	0.0541	0.0126	1.26	0.0181	0.0071	1.11	0.318	0.1056	0.95	0.6532	0.2029	1.27	0.0145	0.0153	1.14	0.1437	0.059	1.2	0.0552	0.0874	1.06	0.6092	0.6599	1.34	0.0046	0.0022	0.89	0.2885	0.2313	1.05	0.6289	0.3996	0.88	0.1512	0.362
phenylalanine	LC/MS pos	166.086	HMDB00159	Phenylalanine and Tyrosine Metabolism	1.48	2.4774e-07	6.6376e-07	1.28	0.0002	0.0004	1.93	1.7e-12	4.632e-12	2.4	0	1e-15	1.93	1.367e-12	4.396e-12	1.68	5.9887e-10	2.0518e-09	0.87	0.0308	0.0166	1.3	0.0002	0.0004	1.62	2.3306e-09	1.9951e-08	1.3	0.0001	0.0009	1.13	0.0471	0.2365	1.5	1.712e-07	2.5411e-07	1.25	0.0007	0.0032	0.8	0.0009	0.0076	0.87	0.0291	0.1285
N-acetylphenylalanine	LC/MS neg	206.082	HMDB00512	Phenylalanine and Tyrosine Metabolism	1.74	7.3526e-07	1.7859e-06	2.98	5.5e-14	9.08e-13	2.86	1.37e-13	4.71e-13	2.24	1.9949e-10	2.3259e-10	2.23	1.6181e-10	3.7541e-10	1.62	6.1082e-06	7.2409e-06	1.71	7.4673e-07	1.2314e-06	1.64	2.3882e-06	1.3578e-05	1.28	0.008	0.0055	1.28	0.0066	0.0204	0.93	0.4902	0.6206	0.96	0.7041	0.1582	0.78	0.0079	0.0185	1	0.94	0.491	0.73	0.001	0.0135
phenyllactate (PLA)	LC/MS neg	165.056	HMDB00779	Phenylalanine and Tyrosine Metabolism	1.37	0.0365	0.0222	1.68	0.0041	0.0049	1.88	0.0008	0.0004	1.03	0.4078	0.076	1.47	0.0165	0.0066	0.83	0.6561	0.1932	1.23	0.3737	0.131	1.38	0.1442	0.0901	0.75	0.19	0.0742	1.08	0.733	0.4605	0.61	0.0128	0.1193	1.12	0.5571	0.1331	0.55	0.0077	0.0184	1.44	0.1018	0.1454	0.56	0.0054	0.0444
phenylacetylglycine	LC/MS pos	194.081	HMDB00821	Phenylalanine and Tyrosine Metabolism	1.15	0.2053	0.0956	1.83	0.0026	0.0034	1.69	0.0057	0.0024	1.78	0.0046	0.0013	1.32	0.1147	0.037	1.48	0.0346	0.0156	1.58	0.0597	0.0293	1.47	0.1072	0.0719	1.54	0.0907	0.0409	1.15	0.7456	0.4619	1.28	0.37	0.5652	0.93	0.7711	0.1699	1.05	0.9316	0.4791	0.74	0.1665	0.1852	1.12	0.5649	0.6734
tyrosine	LC/MS pos	182.081	HMDB00158	Phenylalanine and Tyrosine Metabolism	1.28	0.0003	0.0004	1.1	0.1264	0.0958	1.88	1.3358e-11	3.1302e-11	2.18	2.9e-14	7.2e-14	1.9	5.523e-12	1.5574e-11	1.6	1.193e-08	2.9197e-08	0.86	0.0203	0.0119	1.46	1.2928e-06	7.9892e-06	1.7	8.4932e-10	9.8363e-09	1.48	4.6474e-07	1.1809e-05	1.25	0.0017	0.041	1.71	9.7505e-10	2.3823e-09	1.16	0.0181	0.0331	0.87	0.0392	0.0847	0.84	0.0089	0.0624
N-acetyltyrosine	LC/MS pos	224.092	HMDB00866	Phenylalanine and Tyrosine Metabolism	1.11	0.7608	0.2829	2.35	0.0286	0.0263	2.99	0.0007	0.0004	1.81	0.0787	0.0178	2.16	0.0576	0.02	1.91	0.1469	0.0545	2.12	0.056	0.0279	2.7	0.0017	0.0027	1.63	0.1415	0.0586	1.95	0.1066	0.1407	1.72	0.2472	0.4762	1.27	0.1638	0.0499	0.6	0.0665	0.0829	1.2	0.8801	0.4796	0.88	0.6345	0.6991
4-hydroxyphenylpyruvate	LC/MS neg	179.035	HMDB00707	Phenylalanine and Tyrosine Metabolism	1.52	0.0058	0.0045	2.05	6.6779e-06	1.5178e-05	2.15	1.8606e-06	1.5891e-06	2.65	1.8503e-08	1.4474e-08	1.92	3.2156e-05	2.3296e-05	1.7	0.0004	0.0003	1.35	0.0246	0.0141	1.42	0.0089	0.0104	1.74	0.0001	0.0002	1.26	0.0759	0.109	1.12	0.3146	0.5294	1.05	0.6765	0.1537	1.23	0.1339	0.1377	0.72	0.0183	0.0498	0.89	0.424	0.6136
3-(4-hydroxyphenyl)lactate	LC/MS neg	181.051	HMDB00755	Phenylalanine and Tyrosine Metabolism	1.39	0.0032	0.0027	1.19	0.0797	0.0645	2.17	1.958e-08	2.4682e-08	1.49	0.0006	0.0002	1.84	1.8661e-06	1.764e-06	1.45	0.0012	0.0008	0.86	0.1832	0.0723	1.56	0.0003	0.0006	1.07	0.5457	0.163	1.32	0.0154	0.0359	1.04	0.7194	0.6969	1.82	4.4845e-06	4.6247e-06	0.69	0.0015	0.0052	1.24	0.061	0.1085	0.79	0.0357	0.1436
phenol sulfate	LC/MS neg	172.991	HMDB60015	Phenylalanine and Tyrosine Metabolism	1.36	0.0599	0.0346	2.29	0.0004	0.0006	1.97	0.0028	0.0012	1.14	0.4072	0.076	1.6	0.0112	0.0046	1.71	0.0056	0.0031	1.69	0.0522	0.0261	1.45	0.2103	0.1215	0.84	0.2763	0.0973	1.18	0.4674	0.3694	1.26	0.3214	0.5355	0.86	0.468	0.1152	0.58	0.0228	0.0392	1.4	0.0742	0.121	1.07	0.7878	0.7602
p-cresol sulfate	LC/MS neg	187.007	HMDB11635	Phenylalanine and Tyrosine Metabolism	2.63	0.0003	0.0003	3.01	8.3684e-06	1.8795e-05	2.8	1.4803e-05	1.0056e-05	2.01	0.0013	0.0004	2.22	0.0005	0.0003	1.84	0.0068	0.0037	1.15	0.2608	0.0962	1.07	0.3463	0.178	0.77	0.5607	0.1663	0.84	0.7979	0.4763	0.7	0.2397	0.4707	0.93	0.8516	0.1833	0.72	0.1321	0.1362	1.1	0.7439	0.4387	0.83	0.3547	0.5883
3-methoxytyrosine	LC/MS pos	212.092	HMDB01434	Phenylalanine and Tyrosine Metabolism	1.12	0.5899	0.232	1.21	0.7199	0.4078	1.22	0.4371	0.1227	1.3	0.5884	0.1045	1.14	0.7576	0.1929	0.95	0.6923	0.2022	1.09	0.8563	0.2492	1.09	0.81	0.3242	1.17	0.9982	0.2584	1.02	0.8173	0.4843	0.85	0.3522	0.5504	1.01	0.6737	0.1533	1.07	0.8118	0.4496	0.87	0.8155	0.4591	0.83	0.4824	0.6408
3-[3-(sulfooxy)phenyl]propanoic acid	LC/MS neg	245.013		Phenylalanine and Tyrosine Metabolism	2.3	0.0029	0.0025	4.47	1.4717e-05	3.0743e-05	5.18	3.9805e-06	3.1632e-06	1.46	0.0669	0.0153	2.05	0.0053	0.0024	0.61	0.4421	0.1392	1.94	0.0755	0.0357	2.25	0.0299	0.0269	0.63	0.2003	0.0773	0.89	0.8221	0.4854	0.26	0.0003	0.0226	1.16	0.6688	0.1526	0.28	0.0011	0.0043	1.4	0.2881	0.26	0.3	0.0006	0.0101
3-(3-hydroxyphenyl)propionate	LC/MS neg	165.056	HMDB00375	Phenylalanine and Tyrosine Metabolism	1.14	0.3551	0.1546	1.35	0.0863	0.0693	1.68	0.0074	0.0031	0.53	0.0063	0.0017	1.28	0.1191	0.0382	0.45	0.0003	0.0002	1.19	0.4135	0.1416	1.48	0.0646	0.0482	0.47	0.0005	0.0006	1.12	0.5133	0.3846	0.4	1.977e-05	0.0038	1.24	0.2874	0.079	0.32	1.6309e-06	2.5934e-05	2.41	7.0591e-05	0.0012	0.35	2.6715e-06	0.0002
3-(4-hydroxyphenyl)propionate	LC/MS neg	165.056	HMDB02199	Phenylalanine and Tyrosine Metabolism	1.68	0.008	0.0059	1.77	0.0048	0.0057	2.77	1.0314e-05	7.4217e-06	0.92	0.7339	0.1253	1.71	0.0067	0.0029	0.86	0.5942	0.1782	1.05	0.8425	0.2462	1.65	0.0254	0.0234	0.55	0.0033	0.0026	1.01	0.9449	0.5163	0.51	0.002	0.041	1.57	0.0398	0.0147	0.33	3.6465e-06	4.093e-05	1.85	0.0027	0.0171	0.5	0.0016	0.0183
tryptophan	LC/MS neg	203.083	HMDB00929	Tryptophan Metabolism	1.7	1.0411e-10	7.5157e-10	1.92	3.29e-13	4.463e-12	2.51	0	0	2.79	0	0	2.48	0	0	1.94	2.68e-13	2.509e-12	1.13	0.0331	0.0175	1.48	7.7136e-08	8.7708e-07	1.64	3.7211e-10	4.6446e-09	1.45	1.5285e-07	5.1786e-06	1.14	0.0274	0.1804	1.31	6.2796e-05	4.8887e-05	1.11	0.0744	0.0893	0.89	0.0462	0.0924	0.78	0.0002	0.004
N-acetyltryptophan	LC/MS neg	245.093	HMDB13713	Tryptophan Metabolism	3.51	7.1841e-10	3.7341e-09	7.17	3e-15	7.5e-14	6.54	1.2e-14	5.7e-14	3.77	1.2249e-10	1.4989e-10	4.98	8.12e-13	2.862e-12	2.48	2.7233e-07	4.7045e-07	2.04	2.2914e-05	2.7696e-05	1.86	0.0001	0.0003	1.07	0.5296	0.1592	1.42	0.0154	0.0359	0.71	0.0506	0.2365	0.91	0.5671	0.1346	0.58	0.0008	0.0035	1.32	0.0639	0.112	0.5	5.7841e-05	0.0018
indolelactate	LC/MS pos	206.081	HMDB00671	Tryptophan Metabolism	3.11	1.3421e-11	1.1627e-10	5.9	0	2e-15	5.48	0	1e-15	2.75	1.765e-10	2.0775e-10	3.73	1.71e-13	6.97e-13	2.6	8.7253e-10	2.8026e-09	1.89	3.4053e-06	5.0459e-06	1.76	1.5281e-05	5.579e-05	0.88	0.3468	0.1151	1.2	0.0932	0.128	0.83	0.1363	0.3709	0.93	0.6236	0.1439	0.5	8.4611e-07	1.5377e-05	1.36	0.0112	0.039	0.7	0.0025	0.0246
indolepropionate	LC/MS neg	188.072	HMDB02302	Tryptophan Metabolism	0.88	0.7918	0.2923	1.82	0.0575	0.0485	1.03	0.4943	0.1346	0.62	0.4171	0.0774	1.09	0.4417	0.1196	0.4	0.0782	0.0319	2.08	0.0984	0.0444	1.17	0.6737	0.2849	0.71	0.2844	0.0994	1.25	0.6117	0.4166	0.45	0.0449	0.2344	0.56	0.2112	0.0614	0.61	0.1396	0.141	1.75	0.1187	0.1567	0.36	0.0138	0.0788
3-indoxyl sulfate	LC/MS neg	212.002	HMDB00682	Tryptophan Metabolism	4.06	7.5378e-07	1.8139e-06	4.83	6.2888e-08	2.1533e-07	4.85	1.4633e-07	1.5549e-07	1.87	0.008	0.0022	2.78	5.542e-05	3.7208e-05	2.02	0.0021	0.0013	1.19	0.4151	0.142	1.19	0.5907	0.2599	0.46	0.003	0.0023	0.68	0.1643	0.1877	0.5	0.0112	0.1078	1	0.7797	0.1706	0.38	0.0007	0.003	1.49	0.0849	0.1286	0.73	0.2163	0.4512
kynurenine	LC/MS pos	209.092	HMDB00684	Tryptophan Metabolism	1.38	0.0009	0.0008	1.64	1.5541e-06	3.9064e-06	1.72	2.8569e-07	2.8535e-07	1.49	3.8662e-05	1.577e-05	1.81	4.5099e-08	6.2151e-08	1.46	0.0001	9.7111e-05	1.19	0.0411	0.021	1.25	0.0111	0.0124	1.08	0.2966	0.103	1.32	0.0023	0.0084	1.06	0.4906	0.6206	1.05	0.5797	0.1366	0.86	0.114	0.1212	1.22	0.0318	0.0726	0.8	0.0136	0.0784
kynurenate	LC/MS neg	188.035	HMDB00715	Tryptophan Metabolism	2.55	0.0228	0.0146	6	1.7659e-05	3.6429e-05	6.18	2.6666e-05	1.7222e-05	3.88	0.0018	0.0005	4.66	0.0001	7.3841e-05	3.25	0.0045	0.0026	2.35	0.014	0.0088	2.42	0.0195	0.0194	1.52	0.3233	0.1086	1.83	0.0603	0.093	1.28	0.5182	0.6326	1.03	0.892	0.1899	0.63	0.1567	0.1503	1.2	0.354	0.2961	0.7	0.206	0.4412
5-hydroxyindoleacetate	LC/MS pos	192.066	HMDB00763	Tryptophan Metabolism	1.84	0.34	0.149	1	1	0.4981	2.58	0.0133	0.0053	4.47	0.0002	7.8199e-05	2.48	0.0175	0.0069	1.32	0.4791	0.1495	0.54	0.34	0.1218	1.4	0.1101	0.0735	2.43	0.0033	0.0026	1.35	0.1355	0.164	0.72	0.8027	0.7192	2.58	0.0133	0.0055	1.74	0.1393	0.141	0.55	0.1133	0.1549	0.53	0.0838	0.2391
C-glycosyltryptophan*	LC/MS pos	367.15		Tryptophan Metabolism	4.04	0	5e-15	2.46	1.1388e-11	8.4755e-11	5.35	0	0	8.94	0	0	7.45	0	0	4.93	0	0	0.61	3.2846e-06	4.9554e-06	1.32	0.0034	0.005	2.21	1.9231e-10	2.9126e-09	1.85	5.9697e-08	3.0338e-06	1.22	0.0316	0.1922	2.17	3.1521e-10	8.9394e-10	1.67	1.9133e-06	2.8465e-05	0.83	0.0544	0.102	0.66	5.1714e-05	0.0017
leucine	LC/MS pos	132.102	HMDB00687	Leucine, Isoleucine and Valine Metabolism	1.57	8.7412e-09	3.2454e-08	1.36	7.2168e-06	1.6305e-05	2.04	7.9e-14	2.94e-13	2.53	0	0	2.12	1.4e-14	7.2e-14	1.72	9.2496e-11	3.5876e-10	0.87	0.0318	0.017	1.3	0.0001	0.0003	1.62	1.2361e-09	1.3521e-08	1.35	1.1844e-05	0.0001	1.1	0.1172	0.3525	1.49	1.2247e-07	1.8523e-07	1.24	0.0005	0.0026	0.84	0.004	0.0204	0.81	0.0013	0.0163
N-acetylleucine	LC/MS pos	174.112	HMDB11756	Leucine, Isoleucine and Valine Metabolism	1.45	0.0486	0.0287	3.1	1.4268e-07	4.4031e-07	3.13	1.0549e-07	1.1615e-07	2.11	9.2318e-05	3.5434e-05	2.53	2.9687e-06	2.7014e-06	1.81	0.0022	0.0014	2.14	6.8522e-05	7.5919e-05	2.15	5.0757e-05	0.0002	1.45	0.0233	0.0136	1.74	0.0012	0.0052	1.24	0.2143	0.4391	1.01	0.9204	0.195	0.67	0.0313	0.0493	1.2	0.2618	0.2463	0.71	0.0309	0.1348
4-methyl-2-oxopentanoate	LC/MS neg	129.056	HMDB00695	Leucine, Isoleucine and Valine Metabolism	1.22	0.3874	0.1661	1.52	0.0115	0.012	0.98	0.9202	0.2258	1.47	0.0152	0.004	1.04	0.7698	0.1952	1.08	0.5471	0.1674	1.24	0.082	0.0385	0.8	0.3357	0.1735	1.2	0.1022	0.0451	0.85	0.5654	0.4014	0.89	0.7909	0.7142	0.64	0.009	0.0039	1.5	0.0119	0.0241	0.71	0.0302	0.0711	1.04	0.756	0.7516
isovalerylglycine	LC/MS neg	158.082	HMDB00678	Leucine, Isoleucine and Valine Metabolism	1.28	0.2174	0.1003	1.75	0.0035	0.0043	2.14	0.0004	0.0002	1.63	0.0132	0.0035	1.87	0.0011	0.0006	1.23	0.4103	0.1302	1.37	0.0691	0.0331	1.68	0.0123	0.0134	1.27	0.1843	0.0723	1.47	0.0285	0.0554	0.96	0.675	0.6793	1.22	0.4504	0.1119	0.76	0.2073	0.1832	1.15	0.3582	0.2977	0.66	0.0104	0.0669
isovalerylcarnitine	LC/MS pos	246.17	HMDB00688	Leucine, Isoleucine and Valine Metabolism	1.35	0.1107	0.0584	1.49	0.0324	0.0292	2.02	0.0009	0.0005	2.17	0.0008	0.0003	2.33	8.7604e-05	5.5368e-05	2.08	0.0015	0.001	1.1	0.558	0.1809	1.49	0.0563	0.0431	1.61	0.0518	0.0266	1.72	0.0083	0.024	1.53	0.0807	0.289	1.35	0.1756	0.0527	1.07	0.9688	0.491	1.07	0.4386	0.3255	0.89	0.3249	0.5634
beta-hydroxyisovalerate	LC/MS polar	117.056	HMDB00754	Leucine, Isoleucine and Valine Metabolism	1.12	0.3883	0.1663	1.87	0.0002	0.0003	1.75	0.0006	0.0003	1.56	0.0043	0.0012	1.3	0.1535	0.0473	1.37	0.0331	0.015	1.67	0.0019	0.0015	1.56	0.0062	0.0077	1.4	0.0364	0.0195	1.17	0.5621	0.4014	1.22	0.1871	0.412	0.94	0.6539	0.1499	0.89	0.4679	0.3157	0.83	0.1207	0.1582	1.05	0.4522	0.6305
beta-hydroxyisovaleroylcarnitine	LC/MS pos	262.165		Leucine, Isoleucine and Valine Metabolism	1.3	0.0003	0.0003	0.79	0.0008	0.0011	1.12	0.1241	0.0407	1.19	0.0104	0.0028	1.45	1.4503e-06	1.4215e-06	1.26	0.001	0.0007	0.61	4.7723e-09	1.692e-08	0.86	0.0198	0.0196	0.92	0.199	0.077	1.12	0.0845	0.1189	0.97	0.6822	0.6793	1.42	7.1494e-06	6.8813e-06	1.07	0.2654	0.2178	1.22	0.004	0.0202	0.87	0.0354	0.1436
alpha-hydroxyisovaleroyl carnitine*	LC/MS pos	262.165		Leucine, Isoleucine and Valine Metabolism	1.83	0.0594	0.0344	0.85	0.9125	0.477	1.46	0.1645	0.0521	1.45	0.6492	0.1135	1.72	0.2037	0.0604	1.97	0.0673	0.0277	0.46	0.0745	0.0353	0.8	0.6002	0.2625	0.79	0.1452	0.0593	0.94	0.5178	0.3852	1.08	0.9524	0.7522	1.72	0.199	0.0583	0.99	0.3432	0.2578	1.18	0.4085	0.3165	1.15	0.5568	0.673
alpha-hydroxyisovalerate	LC/MS neg	117.056	HMDB00407	Leucine, Isoleucine and Valine Metabolism	1.2	0.445	0.1851	2.61	4.329e-05	8.0943e-05	1.45	0.0647	0.0226	1.8	0.0185	0.0047	1.57	0.0445	0.0158	1.18	0.4973	0.154	2.17	0.0004	0.0004	1.21	0.2641	0.1433	1.5	0.0981	0.0437	1.3	0.1982	0.2122	0.98	0.9315	0.7514	0.56	0.0091	0.0039	1.24	0.5761	0.3688	0.87	0.7005	0.4233	0.75	0.1708	0.3876
methylsuccinate	LC/MS polar	131.035	HMDB01844	Leucine, Isoleucine and Valine Metabolism	1.19	0.3714	0.1603	1.06	0.7141	0.4056	5.31	7.9965e-09	1.1157e-08	1.97	0.0021	0.0006	1.42	0.0804	0.0269	1.27	0.2274	0.079	0.89	0.5952	0.1904	4.45	1.17e-07	1.1878e-06	1.65	0.021	0.0124	1.19	0.377	0.3236	1.06	0.7486	0.7011	5	2.3672e-08	4.1772e-08	0.37	0.0002	0.001	0.72	0.1368	0.1679	0.89	0.5712	0.6755
isoleucine	LC/MS pos	132.102	HMDB00172	Leucine, Isoleucine and Valine Metabolism	1.43	2.4047e-07	6.51e-07	1.31	1.9754e-05	4.053e-05	1.96	5.5e-14	2.13e-13	2.11	2e-15	6e-15	1.93	8.9e-14	3.72e-13	1.49	2.7263e-08	6.0262e-08	0.92	0.1547	0.063	1.37	2.2805e-06	1.323e-05	1.47	2.6817e-08	1.5659e-07	1.35	4.273e-06	6.2044e-05	1.04	0.4714	0.6074	1.49	2.8573e-08	4.8793e-08	1.08	0.1489	0.1456	0.91	0.1013	0.1454	0.77	3.8574e-05	0.0014
N-acetylisoleucine	LC/MS pos	174.112		Leucine, Isoleucine and Valine Metabolism	2.22	0.0096	0.0069	1.78	0.0257	0.0241	1.74	0.2399	0.0724	3.18	0.0005	0.0002	2.33	0.0049	0.0022	2.36	0.004	0.0023	0.8	0.6844	0.2107	0.79	0.1315	0.0842	1.44	0.2871	0.1001	1.05	0.795	0.4753	1.06	0.7352	0.7011	0.98	0.2643	0.0735	1.83	0.0128	0.0253	0.73	0.4183	0.3208	1.01	0.9374	0.7856
3-methyl-2-oxovalerate	LC/MS neg	129.056	HMDB03736	Leucine, Isoleucine and Valine Metabolism	0.46	0.018	0.012	1.42	0.467	0.2882	0.71	0.3178	0.0928	0.93	0.8464	0.141	0.88	0.9158	0.2247	0.55	0.0591	0.0247	3.08	0.0028	0.0021	1.53	0.151	0.0933	2	0.0284	0.0162	1.89	0.0232	0.0475	1.2	0.599	0.6565	0.5	0.0891	0.0297	1.3	0.4188	0.2927	0.95	0.9299	0.4895	0.63	0.0736	0.2195
2-methylbutyrylcarnitine (C5)	LC/MS pos	246.17	HMDB00378	Leucine, Isoleucine and Valine Metabolism	0.75	0.3617	0.1572	0.77	0.6595	0.3833	1.47	0.0574	0.0202	1.38	0.1662	0.0348	1.74	0.0097	0.0041	1.06	0.564	0.172	1.03	0.6343	0.199	1.95	0.0066	0.008	1.84	0.0252	0.0145	2.31	0.0008	0.0039	1.41	0.1408	0.3743	1.9	0.0214	0.0085	0.94	0.5852	0.3722	1.26	0.1945	0.2041	0.61	0.0382	0.1474
tiglyl carnitine	LC/MS pos	244.154	HMDB02366	Leucine, Isoleucine and Valine Metabolism	0.89	0.4381	0.1833	0.69	0.0642	0.0531	1.6	0.026	0.0096	0.96	0.6809	0.1175	1.79	0.0081	0.0035	0.91	0.5955	0.1782	0.77	0.2674	0.0983	1.81	0.0037	0.0052	1.08	0.714	0.2008	2.02	0.001	0.0045	1.03	0.8052	0.7193	2.34	0.0002	0.0001	0.6	0.0096	0.0207	1.87	0.0028	0.0171	0.51	0.002	0.0206
2-hydroxy-3-methylvalerate	LC/MS neg	131.071	HMDB00317	Leucine, Isoleucine and Valine Metabolism	1.46	0.1302	0.0665	2.35	0.0028	0.0035	1.69	0.0356	0.0128	1.35	0.1944	0.0398	1.27	0.8384	0.2099	1.01	0.7338	0.2116	1.61	0.104	0.0464	1.16	0.5284	0.2415	0.93	0.822	0.2226	0.87	0.1875	0.2044	0.69	0.2356	0.4668	0.72	0.3089	0.0839	0.8	0.3938	0.2835	0.94	0.2714	0.2508	0.8	0.8916	0.7771
ethylmalonate	LC/MS polar	131.035	HMDB00622	Leucine, Isoleucine and Valine Metabolism	0.95	0.8398	0.3034	1.46	0.0038	0.0046	1.25	0.1131	0.0373	1.59	0.0007	0.0002	1.58	0.0011	0.0006	1.31	0.0392	0.0172	1.53	0.0022	0.0017	1.31	0.076	0.0549	1.67	0.0004	0.0005	1.66	0.0006	0.0031	1.38	0.0248	0.1692	0.86	0.1483	0.046	1.27	0.0446	0.0638	0.99	0.8848	0.4796	0.83	0.1644	0.3829
valine	LC/MS pos	118.086	HMDB00883	Leucine, Isoleucine and Valine Metabolism	1.29	5.4276e-05	7.8365e-05	1.21	0.0014	0.0019	1.76	5.778e-12	1.4668e-11	1.82	1.005e-12	1.854e-12	1.8	1.839e-12	5.811e-12	1.35	5.6111e-06	6.7455e-06	0.94	0.2641	0.0972	1.36	3.0027e-06	1.6105e-05	1.41	3.758e-07	1.51e-06	1.39	7.7563e-07	1.656e-05	1.04	0.4568	0.6023	1.46	9.7025e-08	1.5107e-07	1.03	0.4978	0.3304	0.99	0.8122	0.4582	0.75	7.619e-06	0.0006
N-acetylvaline	LC/MS neg	158.082	HMDB11757	Leucine, Isoleucine and Valine Metabolism	1.27	0.029	0.0181	1.38	0.0057	0.0065	1.61	6.5775e-05	3.916e-05	1.92	2.238e-07	1.4041e-07	1.79	1.883e-06	1.7699e-06	1.34	0.0088	0.0046	1.08	0.5078	0.1683	1.26	0.0306	0.0273	1.51	0.0002	0.0003	1.41	0.0016	0.0063	1.05	0.6229	0.6641	1.17	0.1223	0.0392	1.2	0.0685	0.0841	0.93	0.4866	0.3469	0.75	0.0059	0.0473
3-methyl-2-oxobutyrate	LC/MS polar	115.04	HMDB00019	Leucine, Isoleucine and Valine Metabolism	0.23	0.0011	0.001	1.6	0.1013	0.079	0.28	0.0041	0.0018	0.23	0.0011	0.0004	0.23	0.0011	0.0006	0.28	0.004	0.0023	7.04	8.0494e-06	1.1192e-05	1.25	0.6386	0.2738	1	1	0.2584	1	1	0.5335	1.24	0.6485	0.6703	0.18	3.3649e-05	2.7979e-05	0.8	0.6386	0.3924	1	1	0.5093	1.24	0.6485	0.7056
isobutyrylcarnitine	LC/MS pos	232.154	HMDB00736	Leucine, Isoleucine and Valine Metabolism	0.83	0.6033	0.2361	0.83	0.7948	0.4381	1.37	0.1476	0.0474	1.45	0.1589	0.0336	1.65	0.0211	0.0082	1.33	0.283	0.0952	1.01	0.7946	0.2369	1.66	0.0527	0.0413	1.76	0.0575	0.0287	2	0.0058	0.0186	1.61	0.1153	0.3519	1.64	0.0901	0.03	1.06	0.9672	0.4908	1.14	0.3365	0.2857	0.8	0.1942	0.4257
3-hydroxyisobutyrate	LC/MS polar	103.04	HMDB00336	Leucine, Isoleucine and Valine Metabolism	1.05	0.5641	0.2235	2.63	2.8071e-08	1.0655e-07	3.13	9.3824e-10	1.559e-09	2.08	5.9049e-06	2.8177e-06	3.4	1.9699e-10	4.4574e-10	1.69	0.0005	0.0003	2.5	1.5974e-07	3.1463e-07	2.98	4.9926e-09	8.3484e-08	1.98	3.4299e-05	6.1954e-05	3.24	1.0085e-09	2.05e-07	1.61	0.0024	0.0436	1.19	0.2495	0.0701	0.67	0.0057	0.0147	1.63	0.0013	0.0094	0.5	1.7508e-05	0.0009
alpha-hydroxyisocaproate	LC/MS neg	131.071	HMDB00746	Leucine, Isoleucine and Valine Metabolism	0.74	0.1501	0.0743	1.2	0.4485	0.28	0.94	0.4422	0.124	0.92	0.606	0.107	1	0.8159	0.2053	0.77	0.1602	0.0588	1.62	0.0317	0.017	1.27	0.4922	0.2275	1.24	0.3482	0.1154	1.35	0.2244	0.2308	1.03	0.9711	0.7557	0.79	0.1317	0.0417	0.97	0.7988	0.4451	1.09	0.7767	0.4505	0.76	0.2381	0.4718
methionine	LC/MS pos	150.058	HMDB00696	Methionine, Cysteine, SAM and Taurine Metabolism	1.24	0.0014	0.0013	1.13	0.0599	0.0503	1.87	8.093e-12	2.0264e-11	2.15	2.9e-14	7.2e-14	1.72	2.5038e-10	5.399e-10	1.44	1.2388e-06	1.7323e-06	0.91	0.1391	0.058	1.51	1.4256e-07	1.3974e-06	1.73	1.9159e-10	2.9126e-09	1.39	6.7294e-06	8.5359e-05	1.16	0.0226	0.1651	1.66	1.6666e-09	3.6257e-09	1.15	0.0287	0.0463	0.8	0.0011	0.0084	0.84	0.0064	0.05
N-acetylmethionine	LC/MS pos	192.069	HMDB11745	Methionine, Cysteine, SAM and Taurine Metabolism	1.44	6.0607e-06	1.1497e-05	1.01	0.8998	0.4737	1.93	4.4533e-11	9.5675e-11	3.26	0	0	2.36	3.1e-14	1.41e-13	1.66	1.5587e-08	3.6829e-08	0.7	8.904e-06	1.2141e-05	1.33	0.0003	0.0006	2.25	1.28e-13	8.403e-12	1.63	4.3778e-08	2.5426e-06	1.15	0.0554	0.2449	1.91	6.2774e-11	2.5363e-10	1.69	6.2174e-09	3.9547e-07	0.72	3.7577e-05	0.0008	0.7	1.7432e-05	0.0009
N-formylmethionine	LC/MS neg	176.039	HMDB01015	Methionine, Cysteine, SAM and Taurine Metabolism	1.08	0.3685	0.1594	0.92	0.3161	0.2112	1.29	0.0051	0.0022	1.37	0.0006	0.0002	1.39	0.0004	0.0002	1.22	0.0209	0.01	0.85	0.062	0.0304	1.19	0.0451	0.0369	1.26	0.0073	0.005	1.28	0.0054	0.0177	1.13	0.1404	0.3743	1.4	0.0003	0.0002	1.07	0.4453	0.3046	1.01	0.9052	0.4845	0.88	0.1529	0.3646
methionine sulfone	LC/MS pos	182.048		Methionine, Cysteine, SAM and Taurine Metabolism	1.92	0.0174	0.0117	0.41	0.0009	0.0013	0.92	0.7056	0.1817	1.35	0.2998	0.0586	1.36	0.2357	0.0685	1.41	0.3343	0.11	0.21	5.2715e-07	9.117e-07	0.48	0.0068	0.0082	0.7	0.1579	0.0637	0.71	0.2058	0.2185	0.74	0.1384	0.3714	2.25	0.0026	0.0013	1.47	0.1607	0.1527	1	0.8785	0.4796	1.04	0.8214	0.7689
methionine sulfoxide	LC/MS pos	166.053	HMDB02005	Methionine, Cysteine, SAM and Taurine Metabolism	0.71	0.0019	0.0017	0.5	7.4289e-08	2.5177e-07	0.91	0.3536	0.1024	1.05	0.66	0.1149	0.84	0.1207	0.0385	0.74	0.0047	0.0027	0.71	0.0016	0.0013	1.28	0.0213	0.0207	1.49	0.0006	0.0006	1.2	0.0872	0.1219	1.05	0.7401	0.7011	1.8	1.267e-06	1.5016e-06	1.16	0.1752	0.1625	0.81	0.0495	0.0956	0.88	0.163	0.3826
N-acetylmethionine sulfoxide	LC/MS pos	208.064		Methionine, Cysteine, SAM and Taurine Metabolism	0.97	0.6509	0.2506	0.62	0.0009	0.0013	1.01	0.9305	0.2274	1.61	0.0025	0.0007	1.29	0.0768	0.0258	0.96	0.7776	0.2233	0.63	0.0033	0.0024	1.03	0.7147	0.297	1.65	0.0007	0.0008	1.33	0.0288	0.0557	0.99	0.8646	0.7339	1.63	0.0012	0.0007	1.6	0.002	0.0066	0.8	0.1604	0.1831	0.74	0.0423	0.1552
S-adenosylhomocysteine (SAH)	LC/MS pos	193.068	HMDB00939	Methionine, Cysteine, SAM and Taurine Metabolism	0.45	8.4819e-05	0.0001	0.27	4.9645e-09	2.2433e-08	0.39	1.2373e-05	8.7173e-06	0.39	9.465e-06	4.3649e-06	0.45	7.8298e-05	5.0532e-05	0.56	0.0025	0.0015	0.59	0.0026	0.0019	0.88	0.5253	0.2405	0.87	0.4702	0.1467	1	0.9787	0.5267	1.24	0.2415	0.4707	1.48	0.0133	0.0055	0.99	0.93	0.4791	1.15	0.4866	0.3469	1.24	0.2312	0.466
2-aminobutyrate	GC/MS	130	HMDB00650	Methionine, Cysteine, SAM and Taurine Metabolism	0.74	0.2953	0.1323	0.63	0.0173	0.0172	0.99	0.7419	0.1894	0.59	0.0259	0.0064	0.95	0.8869	0.2191	0.65	0.0605	0.0251	0.85	0.1597	0.0645	1.34	0.172	0.1034	0.8	0.2147	0.0815	1.28	0.236	0.2384	0.87	0.3862	0.5697	1.58	0.0076	0.0034	0.6	0.0118	0.024	1.59	0.0186	0.0499	0.68	0.0446	0.1592
2-hydroxybutyrate (AHB)	LC/MS polar	103.04	HMDB00008	Methionine, Cysteine, SAM and Taurine Metabolism	0.91	0.2713	0.1226	1.67	1.3917e-07	4.3299e-07	1.49	1.2986e-05	8.9569e-06	1.38	0.0002	7.5504e-05	1.55	3.4431e-06	3.0635e-06	1.21	0.0194	0.0094	1.84	5.1022e-09	1.7576e-08	1.63	4.3746e-07	3.1886e-06	1.51	7.5303e-06	1.765e-05	1.7	1.1696e-07	4.7174e-06	1.33	0.0011	0.0399	0.89	0.1432	0.0448	0.93	0.3548	0.264	1.13	0.1777	0.1942	0.78	0.0043	0.0377
cysteine	GC/MS	218	HMDB00574	Methionine, Cysteine, SAM and Taurine Metabolism	1.63	6.0698e-10	3.2864e-09	1.89	6.46e-13	8.452e-12	2.93	0	0	2.72	0	0	2.05	2.1e-14	9.8e-14	1.8	4.535e-12	2.3308e-11	1.16	0.0142	0.0088	1.8	3.984e-12	2.8315e-10	1.67	1.4801e-10	2.9126e-09	1.26	0.0003	0.0018	1.11	0.0786	0.2885	1.55	4.7422e-09	9.2979e-09	0.93	0.184	0.1684	0.75	2.0196e-05	0.0005	0.88	0.0345	0.1433
S-methylcysteine	LC/MS pos	119.016	HMDB02108	Methionine, Cysteine, SAM and Taurine Metabolism	0.55	0.0153	0.0104	0.72	0.2012	0.143	0.63	0.1043	0.0349	0.92	0.9446	0.1546	0.6	0.0577	0.02	1.01	0.8088	0.2303	1.32	0.2204	0.0833	1.16	0.3834	0.1909	1.68	0.0181	0.011	1.09	0.5601	0.4009	1.85	0.0084	0.0901	0.88	0.7173	0.1601	1.45	0.1191	0.1259	0.65	0.0668	0.1136	1.69	0.034	0.1433
hypotaurine	GC/MS	188	HMDB00965	Methionine, Cysteine, SAM and Taurine Metabolism	2.17	1.1397e-05	1.9747e-05	1.05	0.5193	0.3139	2.29	5.4002e-06	4.1823e-06	2.42	1.1542e-06	6.397e-07	2.73	1.2152e-07	1.5361e-07	2.58	7.0728e-07	1.0673e-06	0.49	8.0476e-05	8.7344e-05	1.05	0.8068	0.3235	1.11	0.4557	0.144	1.26	0.1427	0.1706	1.19	0.366	0.5629	2.17	3.8579e-05	3.1582e-05	1.06	0.6146	0.3834	1.13	0.4612	0.3358	0.95	0.5632	0.6734
taurine	LC/MS pos	126.022	HMDB00251	Methionine, Cysteine, SAM and Taurine Metabolism	0.88	3.4743e-06	7.1097e-06	0.63	0	0	0.71	0	2e-15	0.83	3.8575e-09	3.6674e-09	0.87	1.0146e-06	1.0282e-06	0.91	0.0002	0.0002	0.72	1e-15	3.6e-14	0.81	1.3539e-10	4.2764e-09	0.95	0.029	0.0164	0.99	0.6878	0.4438	1.03	0.1833	0.4094	1.13	1.5369e-05	1.3713e-05	1.17	9.6089e-08	3.3338e-06	1.05	0.0696	0.1175	1.04	0.0867	0.2421
N-acetyltaurine	LC/MS neg	166.018		Methionine, Cysteine, SAM and Taurine Metabolism	0.61	0.0005	0.0005	1.16	0.3189	0.212	0.65	0.0024	0.0011	0.67	0.0071	0.002	0.78	0.0683	0.0232	0.7	0.0071	0.0038	1.91	2.5806e-05	3.0711e-05	1.07	0.5809	0.2564	1.11	0.3378	0.1125	1.27	0.0592	0.0922	1.15	0.3372	0.5426	0.56	0.0001	9.4204e-05	1.04	0.681	0.4057	1.15	0.3345	0.2853	0.91	0.335	0.5744
arginine	LC/MS pos	175.119	HMDB00517	Urea cycle; Arginine and Proline Metabolism	2.09	2.9403e-10	1.8638e-09	1.73	1.3834e-07	4.3299e-07	2.41	1.72e-12	4.632e-12	2.67	8.1e-14	1.86e-13	2.92	7e-15	4.2e-14	2.24	2.9066e-11	1.2194e-10	0.83	0.0413	0.0211	1.15	0.0615	0.0464	1.28	0.0031	0.0025	1.4	0.0002	0.001	1.08	0.4028	0.5823	1.4	0.0003	0.0002	1.11	0.2224	0.1938	1.09	0.2911	0.2612	0.77	0.0017	0.0189
urea	LC/MS pos	121.072	HMDB00294	Urea cycle; Arginine and Proline Metabolism	0.9	0.1128	0.0593	1.13	0.0589	0.0495	0.98	0.7913	0.1995	0.79	0.0007	0.0002	1.07	0.2415	0.0699	0.82	0.0022	0.0014	1.25	0.001	0.0009	1.08	0.1825	0.109	0.88	0.0421	0.0223	1.19	0.0079	0.0232	0.91	0.1024	0.3354	0.87	0.033	0.0126	0.81	0.0014	0.0051	1.35	1.9915e-05	0.0005	0.76	7.286e-05	0.0021
ornithine	GC/MS	142	HMDB03374	Urea cycle; Arginine and Proline Metabolism	1.95	0.0006	0.0006	1.88	0.0026	0.0033	2.69	1.9657e-06	1.6634e-06	2.29	2.8255e-05	1.1758e-05	2.52	5.7271e-06	4.8598e-06	1.7	0.0078	0.0041	0.97	0.6026	0.1923	1.38	0.0628	0.0471	1.17	0.3048	0.1049	1.29	0.1255	0.1566	0.87	0.3501	0.5488	1.43	0.0196	0.0078	0.85	0.3849	0.2793	1.1	0.6009	0.3913	0.68	0.0166	0.0904
proline	LC/MS pos	116.071	HMDB00162	Urea cycle; Arginine and Proline Metabolism	1.01	0.8107	0.2976	0.97	0.7149	0.4056	1.85	1.7028e-11	3.8423e-11	1.92	3.382e-12	5.806e-12	1.45	1.4766e-06	1.4396e-06	1.14	0.049	0.0211	0.96	0.5461	0.1777	1.83	3.2406e-11	1.316e-09	1.89	6.313e-12	2.2844e-10	1.43	3.0731e-06	4.9976e-05	1.12	0.0808	0.289	1.9	6.472e-12	4.0656e-11	1.04	0.5399	0.3511	0.75	5.8726e-05	0.0011	0.79	0.0006	0.0101
citrulline	LC/MS pos	176.103	HMDB00904	Urea cycle; Arginine and Proline Metabolism	0.77	0.0008	0.0008	0.58	4.946e-09	2.2433e-08	0.79	0.0023	0.0011	0.6	1.3125e-08	1.0732e-08	0.85	0.03	0.0111	0.66	6.9334e-07	1.0637e-06	0.75	0.0003	0.0003	1.03	0.7079	0.2958	0.77	0.0007	0.0008	1.1	0.1698	0.1923	0.85	0.0233	0.167	1.37	9.3979e-05	6.9098e-05	0.75	0.0003	0.0014	1.43	1.1874e-05	0.0003	0.77	0.0006	0.0099
argininosuccinate	LC/MS neg	289.115	HMDB00052	Urea cycle; Arginine and Proline Metabolism	3.04	0.0068	0.0052	2.2	0.0204	0.0201	11.05	4.2006e-10	7.3121e-10	11.5	2.0868e-10	2.4103e-10	16.69	4.781e-12	1.3691e-11	9.89	1.7215e-09	5.1287e-09	0.72	0.6561	0.2035	3.63	2.0285e-06	1.2269e-05	3.78	9.4637e-07	3.2689e-06	5.49	1.39e-08	1.1303e-06	3.25	9.2004e-06	0.0027	5.02	5.1929e-07	6.7456e-07	1.04	0.8032	0.4468	1.45	0.1676	0.1858	0.59	0.0378	0.1474
homocitrulline	LC/MS pos	190.119	HMDB00679	Urea cycle; Arginine and Proline Metabolism	1.45	9.2276e-05	0.0001	1.15	0.1079	0.0839	1.36	0.0007	0.0004	0.88	0.1452	0.031	1.15	0.1019	0.0331	1.1	0.3405	0.1114	0.79	0.009	0.0059	0.94	0.4872	0.2256	0.61	1.0267e-06	3.3691e-06	0.79	0.0097	0.0261	0.76	0.0015	0.041	1.19	0.0465	0.0168	0.65	8.6589e-06	8.4732e-05	1.3	0.0032	0.0174	0.96	0.4803	0.6408
dimethylarginine (SDMA + ADMA)	LC/MS pos	203.15	HMDB01539	Urea cycle; Arginine and Proline Metabolism	6.59	2.156e-12	2.2412e-11	4.62	2.0979e-10	1.1885e-09	8.67	5.4e-14	2.13e-13	13.55	0	1e-15	8.58	6.3e-14	2.75e-13	7.17	9.75e-13	6.465e-12	0.7	0.094	0.0428	1.32	0.1416	0.0886	2.06	0.0004	0.0005	1.3	0.1593	0.1845	1.09	0.7554	0.7024	1.88	0.0027	0.0014	1.56	0.0234	0.0398	0.63	0.02	0.0518	0.84	0.2687	0.5
N-delta-acetylornithine	LC/MS pos	175.108		Urea cycle; Arginine and Proline Metabolism	1.64	1.1188e-07	3.3422e-07	1.34	0.0004	0.0006	1.77	1.0913e-08	1.4559e-08	1.07	0.3422	0.0655	1.51	3.0378e-06	2.7428e-06	1.32	0.0008	0.0006	0.81	0.0096	0.0062	1.07	0.4381	0.2093	0.65	2.057e-06	6.0447e-06	0.92	0.2826	0.271	0.8	0.0053	0.0728	1.32	0.0012	0.0007	0.61	1.9132e-07	5.2153e-06	1.4	5.5646e-05	0.0011	0.87	0.0679	0.2092
N-methyl proline	LC/MS pos	130.086		Urea cycle; Arginine and Proline Metabolism	1.22	0.1007	0.0539	1.16	0.2305	0.1601	1.4	0.0113	0.0045	1.1	0.4434	0.0818	1.12	0.3947	0.1083	1.03	0.9373	0.2579	0.94	0.6445	0.2019	1.15	0.3298	0.1717	0.9	0.3688	0.1202	0.92	0.4155	0.342	0.84	0.1171	0.3525	1.21	0.1549	0.0478	0.78	0.0659	0.0824	1.02	0.9316	0.4895	0.91	0.4392	0.6249
trans-4-hydroxyproline	LC/MS pos	132.066	HMDB00725	Urea cycle; Arginine and Proline Metabolism	0.42	8.428e-08	2.6076e-07	0.27	7.926e-12	6.2673e-11	0.65	0.0028	0.0012	0.46	8.0581e-07	4.6322e-07	0.62	0.001	0.0005	0.41	3.1747e-08	6.8697e-08	0.63	0.0023	0.0018	1.54	0.0012	0.002	1.08	0.459	0.1446	1.48	0.0033	0.0118	0.97	0.7451	0.7011	2.45	6.8172e-08	1.0827e-07	0.7	0.009	0.0205	1.36	0.0219	0.0551	0.66	0.0014	0.0165
pro-hydroxy-pro	LC/MS pos	229.118	HMDB06695	Urea cycle; Arginine and Proline Metabolism	7.78	1.522e-12	1.7198e-11	9.15	7.4e-14	1.13e-12	23.6	0	0	23.55	0	0	19.32	0	0	9.77	4.1e-14	5.26e-13	1.18	0.2264	0.0852	3.03	6.2974e-07	4.4754e-06	3.03	1.1476e-06	3.5523e-06	2.48	1.2114e-05	0.0001	1.26	0.1466	0.3846	2.58	2.6308e-05	2.2707e-05	1	0.8443	0.459	0.82	0.4427	0.3261	0.51	0.001	0.0129
creatine	LC/MS pos	132.077	HMDB00064	Creatine Metabolism	0.88	0.0023	0.002	0.6	2e-15	6.6e-14	0.78	1.9855e-07	2.0503e-07	0.85	9.1078e-05	3.5067e-05	0.92	0.0263	0.01	0.93	0.0492	0.0212	0.68	6.264e-12	9.5183e-11	0.89	0.0032	0.0048	0.96	0.2631	0.0938	1.04	0.3419	0.3035	1.05	0.2213	0.4501	1.3	4.4363e-08	7.339e-08	1.08	0.0501	0.0698	1.08	0.0429	0.0881	1.01	0.7797	0.7566
creatinine	LC/MS pos	114.066	HMDB00562	Creatine Metabolism	0.71	0.0003	0.0003	0.29	1e-15	2.3e-14	0.49	1.2646e-09	2.0454e-09	0.59	6.6727e-07	3.8718e-07	0.66	2.1723e-05	1.6252e-05	0.72	0.0006	0.0004	0.41	9.352e-12	1.1702e-10	0.68	0.0002	0.0005	0.83	0.0565	0.0284	0.92	0.4155	0.342	1.01	0.7588	0.7039	1.68	1.1517e-06	1.3857e-06	1.21	0.041	0.0602	1.11	0.2585	0.2449	1.1	0.2647	0.4956
creatine phosphate	LC/MS neg	210.029	HMDB01511	Creatine Metabolism	1.18	0.8414	0.3034	16.34	2.5524e-07	7.4525e-07	3.1	0.0777	0.0266	1.08	0.3634	0.0687	1.27	0.6893	0.1774	1.12	0.9081	0.2515	13.9	1.3911e-07	2.8731e-07	2.63	0.0511	0.0405	0.92	0.4767	0.1485	1.08	0.5492	0.3973	0.95	0.9325	0.7514	0.19	6.2311e-05	4.8748e-05	0.35	0.0096	0.0207	1.17	0.1941	0.2041	0.88	0.6067	0.6896
putrescine	GC/MS	174	HMDB01414	Polyamine Metabolism	3.75	1.1047e-07	3.3384e-07	1.6	0.0107	0.0113	31.23	0	0	11.78	1e-15	3e-15	3.75	6.9594e-09	1.1389e-08	2.24	4.4846e-05	4.4076e-05	0.43	0.0004	0.0003	8.33	8e-15	1.109e-12	3.14	2.0701e-08	1.2737e-07	1	0.3567	0.3127	0.6	0.0549	0.2449	19.5	0	0	0.38	2.1285e-06	2.9011e-05	0.32	3.3804e-07	2.1864e-05	0.6	0.0061	0.0482
spermine	LC/MS pos	203.223	HMDB01256	Polyamine Metabolism	1.86	0.0268	0.0169	1.82	0.0195	0.0193	1.62	0.0344	0.0124	1.3	0.2393	0.048	1.99	0.0113	0.0047	1.54	0.0858	0.0344	0.98	0.8929	0.257	0.87	0.9124	0.3534	0.7	0.2724	0.0961	1.07	0.7191	0.4571	0.83	0.5897	0.6565	0.89	0.8068	0.1753	0.81	0.3221	0.2483	1.52	0.1484	0.1748	0.78	0.3707	0.5946
spermidine	LC/MS pos	146.165	HMDB01257	Polyamine Metabolism	3.65	1.94e-12	2.1007e-11	2.1	3.2628e-07	9.0399e-07	3.75	6.99e-13	2.095e-12	3.97	1.87e-13	3.99e-13	4.85	4e-15	2.8e-14	3.48	4.009e-12	2.1685e-11	0.58	0.0001	0.0001	1.03	0.6875	0.29	1.09	0.3526	0.1159	1.33	0.0147	0.0345	0.96	0.7785	0.7119	1.79	4.0434e-05	3.2596e-05	1.06	0.595	0.3759	1.22	0.1131	0.1549	0.72	0.0073	0.0541
5-methylthioadenosine (MTA)	LC/MS pos	298.097	HMDB01173	Polyamine Metabolism	1.48	1.7321e-07	4.8929e-07	0.98	0.6862	0.3952	1.66	5.3868e-10	9.2017e-10	1.79	2.2736e-11	3.1573e-11	1.69	2.169e-10	4.8481e-10	1.58	6.9945e-09	1.8201e-08	0.66	5.1128e-08	1.1098e-07	1.13	0.056	0.043	1.21	0.0035	0.0027	1.15	0.0274	0.0537	1.07	0.2866	0.5055	1.7	1.7301e-10	5.5089e-10	1.08	0.2558	0.2132	0.95	0.4125	0.3185	0.93	0.2305	0.466
N-acetylputrescine	LC/MS pos	131.118	HMDB02064	Polyamine Metabolism	4.93	2.4423e-09	1.0389e-08	4.79	7.5927e-10	3.7428e-09	42.16	0	0	15.56	1e-15	2e-15	4.53	1.9967e-09	3.5531e-09	2.92	1.2227e-06	1.7215e-06	0.97	0.6846	0.2107	8.55	3.5e-13	3.3179e-11	3.16	7.201e-07	2.675e-06	0.92	0.9445	0.5163	0.59	0.0438	0.2315	8.79	9.67e-13	8.534e-12	0.37	7.8985e-06	8.1469e-05	0.29	8.9079e-07	4.9384e-05	0.64	0.0376	0.1474
4-guanidinobutanoate	LC/MS pos	146.092	HMDB03464	Guanidino and Acetamido Metabolism	1.28	0.0092	0.0066	0.65	3.0272e-05	5.9228e-05	2.29	8.3735e-11	1.6819e-10	0.86	0.0879	0.0196	1.68	2.0604e-06	1.917e-06	1.12	0.2182	0.0762	0.51	7.6449e-09	2.3489e-08	1.78	2.4011e-07	1.9502e-06	0.67	6.9241e-05	0.0001	1.31	0.0061	0.0191	0.87	0.1418	0.3743	3.52	1e-15	1.5e-14	0.38	8.51e-13	1.623e-10	1.94	1.0662e-08	1.4012e-06	0.67	9.0412e-05	0.0024
glutathione, reduced (GSH)	LC/MS pos	308.091	HMDB00125	Glutathione Metabolism	0.51	0.0273	0.0172	0.04	3.4819e-08	1.2831e-07	0.22	0.0011	0.0005	0.08	2.2095e-06	1.1331e-06	0.32	0.006	0.0026	0.22	0.0015	0.001	0.09	3.645e-05	4.2435e-05	0.44	0.2241	0.1272	0.16	0.0019	0.0017	0.62	0.5363	0.3917	0.43	0.2608	0.4893	5.06	0.0013	0.0007	0.37	0.0419	0.0612	3.83	0.01	0.0365	0.69	0.6074	0.6896
glutathione, oxidized (GSSG)	LC/MS pos	307.083	HMDB03337	Glutathione Metabolism	1.01	0.9772	0.337	0.49	3.548e-10	1.8968e-09	1.18	0.0565	0.0199	1.15	0.1371	0.0295	1.13	0.1616	0.0492	1.05	0.5775	0.1743	0.49	3.8456e-10	2.1528e-09	1.17	0.0532	0.0414	1.14	0.13	0.055	1.12	0.1535	0.1814	1.04	0.5582	0.6481	2.41	1.839e-12	1.4606e-11	0.97	0.6549	0.3973	0.98	0.9275	0.4895	0.93	0.3914	0.6067
cysteine-glutathione disulfide	LC/MS pos	214.051	HMDB00656	Glutathione Metabolism	2.61	5.8854e-09	2.2829e-08	3.42	9.721e-12	7.5299e-11	4.79	1.6e-14	7e-14	4.42	7.9e-14	1.83e-13	3.02	1.1517e-10	2.7472e-10	2.87	4.2326e-10	1.5265e-09	1.31	0.0268	0.015	1.83	2.0613e-05	7.146e-05	1.69	0.0002	0.0002	1.16	0.1731	0.1951	1.1	0.3632	0.5614	1.4	0.0134	0.0055	0.92	0.5025	0.3323	0.68	0.0073	0.0302	0.95	0.6417	0.7007
S-methylglutathione	LC/MS pos	322.107		Glutathione Metabolism	2.18	1.1519e-06	2.5808e-06	1.06	0.8559	0.4582	2.57	3.6323e-08	4.3392e-08	2.63	2.1772e-08	1.6508e-08	3.06	4.8028e-10	9.5684e-10	2.51	4.6327e-08	9.818e-08	0.49	2.0074e-06	3.117e-06	1.18	0.2584	0.1413	1.21	0.1949	0.0757	1.41	0.0122	0.0302	1.15	0.2933	0.5121	2.43	6.2611e-08	1.0146e-07	1.02	0.8638	0.4643	1.16	0.1946	0.2041	0.82	0.1238	0.3202
S-lactoylglutathione	LC/MS neg	378.098	HMDB01066	Glutathione Metabolism	1.57	0.4395	0.1833	0.13	0.0008	0.0012	0.53	0.2916	0.0865	0.45	0.073	0.0166	1.5	0.1791	0.0536	0.91	0.6741	0.1974	0.08	8.5256e-05	9.0681e-05	0.34	0.0724	0.0528	0.29	0.0126	0.008	0.95	0.5596	0.4009	0.58	0.2359	0.4668	4.09	0.0139	0.0057	0.85	0.4419	0.3039	3.3	0.0028	0.0171	0.61	0.0813	0.2342
5-oxoproline	LC/MS neg	128.035	HMDB00267	Glutathione Metabolism	1	0.9509	0.3308	1.48	0.0059	0.0067	1.59	0.0013	0.0006	1.28	0.0603	0.014	1.43	0.0083	0.0035	1.48	0.0067	0.0036	1.48	0.007	0.0048	1.6	0.0016	0.0025	1.28	0.0685	0.033	1.44	0.0097	0.0261	1.48	0.0078	0.0901	1.08	0.5779	0.1364	0.8	0.13	0.1345	1.12	0.3973	0.3107	1.03	0.9324	0.784
ophthalmate	LC/MS pos	290.135	HMDB05765	Glutathione Metabolism	0.72	0.011	0.0077	0.94	0.7284	0.4114	1.48	0.0007	0.0004	0.73	0.0118	0.0032	0.9	0.4306	0.1169	0.7	0.0031	0.0018	1.29	0.0253	0.0144	2.04	2.2929e-07	1.917e-06	1.01	0.9775	0.2553	1.24	0.0673	0.0997	0.96	0.6226	0.6641	1.58	0.0003	0.0002	0.5	2.4976e-07	5.6069e-06	1.22	0.0713	0.1192	0.78	0.0226	0.1101
gamma-glutamylalanine	LC/MS pos	219.098		Gamma-glutamyl Amino Acid	1.27	0.5706	0.2257	2.15	0.0022	0.0029	3.5	2.7905e-06	2.277e-06	1.93	0.0158	0.0041	2.64	9.9638e-05	6.2117e-05	2.07	0.0019	0.0012	1.69	0.0099	0.0064	2.75	1.5837e-05	5.6275e-05	1.52	0.0575	0.0287	2.07	0.0005	0.0029	1.63	0.0084	0.0901	1.63	0.029	0.0112	0.55	0.0045	0.0122	1.37	0.0722	0.1197	0.78	0.3129	0.5521
gamma-glutamylglutamate	LC/MS pos	277.103	HMDB11737	Gamma-glutamyl Amino Acid	2.58	4.8e-14	8.95e-13	2.22	5.14e-12	4.2417e-11	4.47	0	0	4.2	0	0	3.44	0	0	2.68	1.6e-14	2.95e-13	0.86	0.067	0.0323	1.73	3.7534e-08	4.639e-07	1.63	3.6759e-07	1.5078e-06	1.33	0.0011	0.0046	1.04	0.6336	0.6672	2.01	1.6491e-10	5.4563e-10	0.94	0.4519	0.3074	0.82	0.0113	0.0391	0.78	0.0039	0.0352
gamma-glutamylglutamine	LC/MS pos	276.119	HMDB11738	Gamma-glutamyl Amino Acid	1.48	0.108	0.0574	1.5	0.1101	0.0847	1.04	0.6648	0.1736	1.28	0.2426	0.0485	1.31	0.3429	0.0952	1.63	0.052	0.0221	1.01	0.9917	0.2783	0.7	0.0443	0.0364	0.87	0.6477	0.1859	0.88	0.4959	0.3791	1.1	0.7197	0.6969	0.7	0.0453	0.0164	1.23	0.113	0.1211	1.02	0.8216	0.46	1.25	0.301	0.5379
gamma-glutamylisoleucine*	LC/MS pos	261.144	HMDB11170	Gamma-glutamyl Amino Acid	2.96	2.4784e-09	1.0389e-08	4.98	5.7e-14	9.08e-13	5.1	3.9e-14	1.63e-13	3.66	1.8037e-11	2.5332e-11	3.74	1.2453e-11	3.308e-11	1.86	4.7629e-05	4.5967e-05	1.68	0.0003	0.0002	1.73	0.0002	0.0004	1.24	0.084	0.0385	1.26	0.0632	0.0955	0.63	0.0022	0.0435	1.03	0.8719	0.1866	0.72	0.0191	0.0344	1.02	0.8894	0.4796	0.5	8.3567e-06	0.0006
gamma-glutamylleucine	LC/MS pos	261.144	HMDB11171	Gamma-glutamyl Amino Acid	3.06	4.0164e-09	1.6059e-08	6.18	1.4e-14	2.69e-13	6.31	1e-14	4.6e-14	6.08	1.9e-14	4.9e-14	4.77	8.57e-13	2.965e-12	3.4	1.2259e-09	3.7697e-09	2.02	2.5842e-05	3.0711e-05	2.06	1.5477e-05	5.579e-05	1.99	3.7072e-05	6.6354e-05	1.56	0.0035	0.0124	1.11	0.682	0.6793	1.02	0.866	0.1861	0.96	0.7734	0.4392	0.79	0.12	0.1579	0.71	0.0102	0.0669
gamma-glutamylphenylalanine	LC/MS pos	295.129	HMDB00594	Gamma-glutamyl Amino Acid	1.79	0.0011	0.001	5.28	6.98e-13	8.828e-12	4.53	8.867e-12	2.1902e-11	3.49	1.1842e-09	1.2509e-09	3.18	4.0234e-09	6.8282e-09	2.39	1.3742e-06	1.8959e-06	2.95	1.1549e-08	3.1907e-08	2.53	2.2361e-07	1.917e-06	1.95	5.0284e-05	8.5418e-05	1.78	0.0002	0.0012	1.34	0.0318	0.1922	0.86	0.3264	0.0874	0.77	0.0821	0.0955	0.91	0.6727	0.4112	0.75	0.0584	0.1915
gamma-glutamylthreonine*	LC/MS pos	249.108		Gamma-glutamyl Amino Acid	2.56	0.003	0.0025	4.28	3.7963e-05	7.2409e-05	5.86	2.8119e-06	2.2842e-06	2.37	0.0041	0.0012	3.49	0.0002	9.524e-05	1.28	0.332	0.1094	1.67	0.1367	0.0572	2.29	0.0227	0.0216	0.93	0.9088	0.2414	1.36	0.3056	0.2856	0.5	0.034	0.2009	1.37	0.3954	0.1008	0.4	0.0173	0.0321	1.47	0.2559	0.244	0.37	0.0026	0.0246
gamma-glutamyltryptophan	LC/MS pos	334.14		Gamma-glutamyl Amino Acid	0.72	0.5215	0.2114	3.43	0.0005	0.0008	2.18	0.0443	0.0158	1.21	0.6203	0.109	1.93	0.0415	0.0148	0.83	0.8118	0.2308	4.76	8.2089e-05	8.8642e-05	3.03	0.0097	0.0112	1.69	0.259	0.093	2.68	0.009	0.0259	1.16	0.686	0.6793	0.64	0.0941	0.0311	0.56	0.1215	0.1278	1.59	0.1149	0.1554	0.43	0.0242	0.1118
gamma-glutamyltyrosine	LC/MS pos	311.124	HMDB11741	Gamma-glutamyl Amino Acid	0.67	0.6333	0.2449	11.62	1.9446e-07	5.8118e-07	14.44	2.8506e-08	3.4735e-08	7.41	2.8896e-05	1.1984e-05	10.03	2.8647e-07	3.2817e-07	5.58	0.0001	0.0001	17.45	4.6015e-08	1.0163e-07	21.69	6.927e-09	9.3767e-08	11.13	6.7487e-06	1.6204e-05	15.06	6.7501e-08	3.0492e-06	8.38	3.4331e-05	0.005	1.24	0.5247	0.1268	0.51	0.0279	0.0453	1.35	0.1368	0.1679	0.56	0.0467	0.1639
gamma-glutamylvaline	LC/MS pos	247.129	HMDB11172	Gamma-glutamyl Amino Acid	9.89	1.4287e-05	2.3956e-05	24.91	2.8775e-09	1.3652e-08	32.77	3.7023e-10	6.5698e-10	10.24	1.3571e-05	5.9604e-06	20.54	1.1882e-08	1.7998e-08	6.56	0.0009	0.0006	2.52	0.0074	0.005	3.31	0.0011	0.0018	1.03	0.9865	0.2569	2.08	0.0241	0.0491	0.66	0.1646	0.3992	1.32	0.4751	0.1166	0.31	0.0011	0.0044	2.01	0.0251	0.0617	0.32	0.0006	0.0099
carnosine	LC/MS neg	225.099	HMDB00033	Dipeptide Derivative	0.63	0.0005	0.0005	0.41	2.8553e-08	1.073e-07	0.43	6.2132e-08	7.1423e-08	0.57	8.3493e-05	3.2552e-05	0.63	0.0006	0.0003	0.56	1.5564e-05	1.7019e-05	0.65	0.0026	0.002	0.69	0.0053	0.0068	0.91	0.559	0.1662	0.99	0.9113	0.5103	0.89	0.2578	0.4877	1.05	0.7953	0.1735	1.32	0.0225	0.0389	1.09	0.4871	0.3469	0.9	0.2151	0.4512
N-acetylcarnosine	LC/MS pos	269.124	HMDB12881	Dipeptide Derivative	0.6	0.0002	0.0002	0.5	3.9591e-06	9.3339e-06	0.39	3.3546e-09	4.9051e-09	0.66	0.0023	0.0007	0.69	0.0063	0.0028	0.58	4.3243e-05	4.2738e-05	0.84	0.2045	0.0789	0.64	0.0008	0.0015	1.11	0.3827	0.1239	1.16	0.2147	0.2243	0.97	0.6191	0.6641	0.76	0.0235	0.0092	1.73	6.2835e-05	0.0005	1.04	0.7065	0.4251	0.84	0.0862	0.2421
anserine	LC/MS pos	241.13	HMDB00194	Dipeptide Derivative	0.43	1.7551e-10	1.1991e-09	0.26	1e-15	2.9e-14	0.28	4e-15	2.3e-14	0.35	6.7e-13	1.314e-12	0.38	8.421e-12	2.2699e-11	0.33	8.1e-14	9.28e-13	0.61	1.5352e-05	1.9674e-05	0.65	0.0001	0.0003	0.81	0.0411	0.0219	0.89	0.2666	0.263	0.76	0.0051	0.0721	1.07	0.4932	0.1205	1.23	0.0344	0.0534	1.1	0.3279	0.2837	0.86	0.0714	0.2165
alanylisoleucine	LC/MS pos	203.139		Dipeptide	2.97	0.0003	0.0004	0.21	0.0011	0.0015	0.54	0.1006	0.0338	0.45	0.0592	0.0137	1.43	0.0823	0.0274	2.65	0.0021	0.0013	0.07	7.7295e-09	2.3489e-08	0.18	2.1588e-06	1.2785e-05	0.15	9.6837e-07	3.2872e-06	0.48	0.0356	0.0646	0.89	0.5215	0.6326	2.57	0.0683	0.0237	0.84	0.7933	0.4447	3.19	0.0007	0.0062	1.85	0.1329	0.3358
alanylleucine	LC/MS pos	203.139		Dipeptide	2.94	6.6076e-05	9.0381e-05	0.32	8.0113e-05	0.0001	1.31	0.4546	0.1265	1.63	0.031	0.0075	2.85	0.0001	6.3043e-05	2.98	0.0003	0.0002	0.11	1.2665e-10	8.9809e-10	0.45	0.0006	0.0011	0.56	0.0288	0.0163	0.97	0.8859	0.5042	1.01	0.6093	0.6599	4.03	8.251e-06	7.7537e-06	1.25	0.1447	0.1439	1.75	0.0398	0.0848	1.05	0.7128	0.7374
alanylphenylalanine	LC/MS pos	237.123		Dipeptide	4.71	0.0003	0.0003	0.9	0.7975	0.4381	1.9	0.3426	0.0994	1.45	0.3538	0.0672	5.11	4.6184e-05	3.2065e-05	5.14	0.0003	0.0003	0.19	0.0001	0.0001	0.4	0.0043	0.0058	0.31	0.0041	0.003	1.08	0.5311	0.3909	1.09	0.9607	0.7533	2.12	0.2304	0.0662	0.76	0.9823	0.4952	3.53	0.0007	0.0066	1.01	0.4996	0.6447
alanyltyrosine	LC/MS pos	253.118		Dipeptide	6.17	6.2831e-08	2.0412e-07	0.66	0.1578	0.1143	4.69	2.1488e-06	1.8016e-06	4.86	5.4404e-07	3.2018e-07	5.86	8.9548e-08	1.1724e-07	6.05	5.9606e-07	9.3536e-07	0.11	9.3481e-10	4.323e-09	0.76	0.2499	0.1374	0.79	0.4779	0.1486	0.95	0.9063	0.5096	0.98	0.4597	0.6023	7.1	2.7891e-08	4.8147e-08	1.04	0.6536	0.3972	1.2	0.5531	0.3701	1.03	0.5334	0.6638
alanylvaline	LC/MS pos	189.123		Dipeptide	2.58	0.0002	0.0003	0.32	4.6463e-06	1.082e-05	1.11	0.784	0.1982	1.17	0.4462	0.0822	1.98	0.0058	0.0026	2.26	0.0043	0.0025	0.13	3.2785e-11	3.321e-10	0.43	0.0005	0.001	0.45	0.0022	0.0018	0.77	0.2614	0.2592	0.88	0.3124	0.5294	3.44	2.0074e-06	2.2611e-06	1.06	0.6243	0.3868	1.69	0.037	0.0811	1.14	0.9078	0.7771
alpha-glutamyltyrosine	LC/MS pos	311.124		Dipeptide	1.92	5.5531e-05	7.9296e-05	1.15	0.2171	0.1523	1.11	0.4316	0.1217	1.57	0.0019	0.0006	1.7	0.0004	0.0002	1.86	5.114e-05	4.867e-05	0.6	0.0021	0.0016	0.58	0.0006	0.0011	0.82	0.2286	0.0849	0.88	0.5185	0.3852	0.97	0.9782	0.7557	0.96	0.6475	0.1488	1.42	0.0147	0.0282	1.08	0.5701	0.3775	1.1	0.5011	0.6447
arginylisoleucine	LC/MS pos	288.203		Dipeptide	1	1	0.3411	1	1	0.4981	1.2	0.3927	0.1121	2.37	0.0001	5.2874e-05	1.34	0.1738	0.0522	1.19	0.4539	0.1427	1	1	0.2792	1.2	0.3927	0.1948	2.37	0.0001	0.0002	1.34	0.1738	0.1952	1.19	0.4539	0.6023	1.2	0.3927	0.1003	1.97	0.0017	0.0058	0.57	0.0068	0.0291	0.89	0.532	0.6638
arginylleucine	LC/MS pos	288.203		Dipeptide	5.96	7.281e-07	1.7851e-06	1.82	0.114	0.0871	5.09	8.9914e-07	8.1357e-07	10.59	2.9063e-10	3.2655e-10	10.22	3.8571e-10	7.855e-10	8.42	2.1433e-09	6.2055e-09	0.31	9.7172e-05	0.0001	0.85	0.9449	0.3601	1.78	0.0114	0.0074	1.72	0.0145	0.0344	1.41	0.0573	0.2449	2.79	0.0001	8.4422e-05	2.08	0.0096	0.0207	0.97	0.9198	0.4889	0.82	0.5491	0.6692
arginylphenylalanine	LC/MS pos	322.187		Dipeptide	1.06	0.8455	0.3034	1.1	0.762	0.4247	2.14	0.0274	0.0101	5.59	6.3672e-07	3.7295e-07	2.38	0.07	0.0236	1.92	0.0921	0.0363	1.03	0.9139	0.2603	2.01	0.0424	0.035	5.26	1.1547e-06	3.5523e-06	2.24	0.1032	0.1367	1.81	0.1336	0.3667	1.95	0.0536	0.019	2.61	0.0006	0.0029	0.43	0.0002	0.0023	0.81	0.8915	0.7771
arginyltyrosine	LC/MS pos	338.182		Dipeptide	1	1	0.3411	1	1	0.4981	1.35	0.1465	0.0471	1.53	0.1261	0.0274	1.76	0.0175	0.0069	1.08	0.6895	0.2016	1	1	0.2792	1.35	0.1465	0.0911	1.53	0.1261	0.0535	1.76	0.0175	0.0394	1.08	0.6895	0.6797	1.35	0.1465	0.0455	1.13	0.9352	0.4793	1.15	0.3608	0.2981	0.62	0.0439	0.1582
asparagylisoleucine	LC/MS pos	246.145		Dipeptide	1.33	0.0173	0.0117	0.63	0.0002	0.0003	0.59	1.24e-05	8.7173e-06	0.84	0.1423	0.0306	1.32	0.0244	0.0094	1.39	0.0059	0.0032	0.47	9.1692e-08	1.9123e-07	0.44	6.8489e-09	9.3767e-08	0.63	0.0003	0.0004	0.99	0.8843	0.5042	1.04	0.6685	0.6764	0.93	0.3863	0.0988	1.44	0.001	0.0041	1.56	0.0005	0.005	1.05	0.5667	0.6734
asparagylleucine	LC/MS pos	246.145		Dipeptide	1.24	0.0835	0.0463	0.39	8.1535e-09	3.4773e-08	0.57	4.149e-05	2.5882e-05	0.83	0.171	0.0355	1.24	0.0962	0.0314	1.22	0.1222	0.046	0.32	5.3828e-11	4.7711e-10	0.46	1.8893e-07	1.7325e-06	0.67	0.0031	0.0024	1	0.9428	0.5163	0.98	0.8446	0.7277	1.46	0.0075	0.0033	1.45	0.0023	0.0074	1.5	0.0037	0.0199	0.98	0.901	0.7771
asparagylvaline	LC/MS pos	232.129		Dipeptide	1.35	0.0053	0.0042	0.71	0.0015	0.002	0.56	1.1084e-06	9.9307e-07	0.84	0.1088	0.024	1.3	0.0122	0.005	1.52	0.0002	0.0002	0.53	2.2303e-07	4.3132e-07	0.42	1.8644e-10	5.2997e-09	0.63	5.0821e-05	8.5418e-05	0.96	0.7453	0.4619	1.13	0.2373	0.4679	0.79	0.0198	0.0079	1.5	0.0002	0.0009	1.54	0.0001	0.0018	1.17	0.135	0.3392
aspartylleucine	LC/MS pos	247.129		Dipeptide	1.27	0.0242	0.0155	1.01	0.9137	0.477	1.17	0.1242	0.0407	1.43	0.0009	0.0003	1.3	0.0084	0.0035	1.4	0.0019	0.0012	0.79	0.0311	0.0167	0.92	0.4402	0.2099	1.13	0.2057	0.0789	1.03	0.6641	0.435	1.11	0.3245	0.5391	1.16	0.1516	0.0468	1.22	0.0459	0.0651	0.91	0.4002	0.3112	1.08	0.5781	0.6767
aspartylphenylalanine	LC/MS pos	281.113	HMDB00706	Dipeptide	1.47	0.0693	0.0393	0.24	1.918e-06	4.7582e-06	1.01	0.794	0.1996	1.56	0.0208	0.0052	1.74	0.0063	0.0028	1.24	0.1485	0.0549	0.17	7.049e-09	2.2381e-08	0.68	0.1163	0.0769	1.06	0.5871	0.172	1.18	0.3079	0.2868	0.84	0.6944	0.6812	4.13	8.627e-07	1.0539e-06	1.55	0.0378	0.0566	1.11	0.6295	0.3996	0.71	0.1613	0.3802
aspartylvaline	LC/MS pos	233.113		Dipeptide	1.91	0.0004	0.0004	0.88	0.7782	0.4316	1.6	0.0094	0.0039	2.65	1.6573e-06	8.9056e-07	2.08	6.9121e-05	4.5086e-05	2.36	1.4794e-05	1.6351e-05	0.46	0.0002	0.0002	0.83	0.2487	0.137	1.39	0.0762	0.0357	1.09	0.5577	0.4006	1.24	0.2765	0.4994	1.81	0.0046	0.0022	1.66	0.0049	0.0133	0.78	0.225	0.2223	1.14	0.6108	0.6904
cyclo(leu-pro)	LC/MS pos	211.144		Dipeptide	0.97	0.944	0.3289	1.22	0.5008	0.3042	0.98	0.8774	0.217	1.7	0.4046	0.0756	1.05	0.7045	0.1808	2.06	0.1608	0.0589	1.26	0.5461	0.1777	1.01	0.933	0.357	1.76	0.4447	0.1421	1.09	0.7571	0.4641	2.13	0.1819	0.4094	0.8	0.603	0.1406	1.74	0.4958	0.3302	0.62	0.6475	0.402	1.95	0.3007	0.5379
glutamine-isoleucine	LC/MS pos	260.16		Dipeptide	1.28	0.4083	0.1728	0.07	2.3388e-10	1.3055e-09	0.17	7.5792e-08	8.3957e-08	0.45	0.015	0.0039	0.74	0.2074	0.0613	1	0.9102	0.2515	0.05	2.3958e-11	2.5483e-10	0.13	6.3993e-09	9.3767e-08	0.35	0.0017	0.0015	0.58	0.041	0.0713	0.79	0.3483	0.5487	2.45	0.0533	0.0189	2.67	0.0002	0.001	1.64	0.2109	0.2141	1.35	0.2495	0.4851
glutamine-leucine	LC/MS pos	260.16		Dipeptide	1.23	0.5267	0.2122	0.14	1.793e-07	5.4014e-07	0.33	4.8499e-05	2.9847e-05	0.68	0.2271	0.0459	0.98	0.8859	0.2191	1.19	0.6437	0.1907	0.11	2.6567e-08	6.1428e-08	0.27	7.0547e-06	3.1335e-05	0.55	0.07	0.0334	0.8	0.4383	0.3557	0.97	0.8638	0.7339	2.37	0.0726	0.0249	2.04	0.0017	0.0058	1.45	0.2854	0.2582	1.22	0.5451	0.6692
glycylisoleucine	LC/MS pos	189.123		Dipeptide	2.29	2.3886e-06	5.1304e-06	0.78	0.1282	0.0964	1.51	0.0099	0.004	1.96	4.0399e-05	1.6424e-05	2.38	7.1699e-07	7.5095e-07	2.61	1.2951e-07	2.3771e-07	0.34	2.2009e-08	5.3203e-08	0.66	0.0064	0.0079	0.86	0.3562	0.1169	1.04	0.6942	0.4459	1.14	0.342	0.5447	1.92	0.0001	9.4148e-05	1.3	0.0575	0.0772	1.22	0.1917	0.2038	1.1	0.5744	0.6755
glycylleucine	LC/MS pos	189.123	HMDB00759	Dipeptide	2.02	1.0976e-05	1.9145e-05	0.6	0.0006	0.0009	1.25	0.1821	0.0574	1.47	0.0069	0.0019	2.13	3.8821e-06	3.4209e-06	2.17	4.2e-06	5.4645e-06	0.3	1.6626e-10	1.1409e-09	0.62	0.0006	0.0011	0.73	0.0306	0.0171	1.05	0.7339	0.4605	1.07	0.7533	0.7024	2.09	1.0862e-05	1.0147e-05	1.17	0.1397	0.141	1.45	0.0137	0.0436	1.02	0.9795	0.7959
glycylmethionine	LC/MS pos	207.08		Dipeptide	2.31	0.0004	0.0004	0.82	0.2813	0.192	1.64	0.0453	0.0161	1.63	0.0161	0.0041	2.25	0.0004	0.0002	2.34	0.0005	0.0003	0.36	1.4419e-05	1.8589e-05	0.71	0.0706	0.0516	0.71	0.1669	0.0665	0.98	0.9705	0.5247	1.01	0.9392	0.7514	1.99	0.0032	0.0016	1	0.653	0.3972	1.38	0.1781	0.1942	1.04	0.9687	0.7953
glycylphenylalanine	LC/MS pos	223.108	HMDB28848	Dipeptide	2.47	0.0002	0.0003	0.61	0.0095	0.0102	1.61	0.0643	0.0225	1.89	0.0047	0.0013	2.61	8.7542e-05	5.5368e-05	2.51	0.0002	0.0002	0.25	5.9396e-08	1.2763e-07	0.65	0.0346	0.0296	0.76	0.284	0.0994	1.06	0.7472	0.4619	1.01	0.9911	0.7593	2.63	4.5458e-05	3.5917e-05	1.17	0.2745	0.2224	1.38	0.1665	0.1852	0.96	0.7388	0.7473
glycyltryptophan	LC/MS pos	262.119		Dipeptide	8.18	3e-15	1.04e-13	1	1	0.4981	6.97	8.3e-14	3.03e-13	8.53	2e-15	5e-15	11.43	0	0	8.04	6e-15	1.35e-13	0.12	3e-15	1.36e-13	0.85	0.165	0.1007	1.04	0.7758	0.2121	1.4	0.0352	0.0642	0.98	0.7848	0.712	6.97	8.3e-14	1.098e-12	1.22	0.0971	0.109	1.34	0.0652	0.1129	0.7	0.0187	0.0976
glycyltyrosine	LC/MS pos	239.103	HMDB28853	Dipeptide	2.92	5.908e-07	1.4764e-06	1.36	0.1014	0.079	2.95	5.0557e-07	4.9152e-07	3.55	1.0922e-08	9.1828e-09	3.61	9.5498e-09	1.4709e-08	3.17	8.1986e-08	1.6051e-07	0.47	9.508e-05	0.0001	1.01	0.9593	0.3626	1.22	0.1902	0.0742	1.24	0.1758	0.1958	1.09	0.5164	0.6326	2.16	8.1626e-05	6.0577e-05	1.21	0.2074	0.1832	1.02	0.9637	0.4973	0.88	0.4726	0.6396
glycylvaline	LC/MS pos	175.108	HMDB28854	Dipeptide	2.37	1.4369e-09	6.6684e-09	0.83	0.0615	0.0513	1.51	0.0008	0.0004	1.93	3.8807e-07	2.3511e-07	2.53	2.447e-10	5.3394e-10	2.26	5.679e-09	1.5116e-08	0.35	7.299e-12	1.0352e-10	0.64	7.8208e-05	0.0002	0.81	0.066	0.032	1.07	0.5338	0.3913	0.95	0.6364	0.6684	1.81	2.7171e-06	2.976e-06	1.28	0.0145	0.0279	1.32	0.0162	0.0472	0.89	0.2765	0.5053
histidylisoleucine	LC/MS pos	269.161		Dipeptide	1.87	1.7671e-05	2.8885e-05	1.31	0.0557	0.0473	1.67	0.0002	0.0001	2.02	1.7841e-06	9.4232e-07	2.07	8.4033e-07	8.653e-07	2.44	2.3516e-08	5.3712e-08	0.7	0.0051	0.0037	0.9	0.4092	0.1999	1.08	0.4547	0.1439	1.11	0.3222	0.295	1.31	0.0348	0.2019	1.28	0.0383	0.0143	1.21	0.1205	0.1271	1.02	0.8056	0.4557	1.18	0.2414	0.4738
histidylleucine	LC/MS pos	269.161		Dipeptide	1.97	2.6269e-05	4.0396e-05	0.5	9.7248e-06	2.1337e-05	1.07	0.8164	0.2038	1.4	0.0191	0.0049	2.07	7.7943e-06	6.2934e-06	2.12	4.4616e-06	5.7322e-06	0.26	8.436e-12	1.1215e-10	0.55	5.2971e-05	0.0002	0.71	0.0229	0.0134	1.05	0.6901	0.4446	1.08	0.5617	0.6481	2.13	4.7833e-06	4.8695e-06	1.31	0.0328	0.051	1.48	0.0087	0.0336	1.03	0.8552	0.7771
histidylphenylalanine	LC/MS pos	303.145		Dipeptide	3.71	4.461e-12	4.1403e-11	0.97	0.7244	0.4098	3.01	7.2651e-10	1.2295e-09	3.53	1.1285e-11	1.6604e-11	3.96	1.131e-12	3.825e-12	4.26	3.21e-13	2.747e-12	0.26	1.795e-12	3.6567e-11	0.81	0.0682	0.0502	0.95	0.724	0.2028	1.07	0.5938	0.4102	1.15	0.3027	0.5184	3.09	2.6817e-10	7.7433e-10	1.17	0.136	0.1392	1.12	0.3773	0.3051	1.07	0.6148	0.6926
histidylvaline	LC/MS pos	255.145		Dipeptide	3.83	8.99e-12	8.0566e-11	3.69	1.9041e-11	1.3384e-10	4.16	1.757e-12	4.653e-12	5.23	2.5e-14	6.5e-14	4.38	5.33e-13	1.954e-12	5.21	3e-14	4.19e-13	0.96	0.7777	0.2324	1.09	0.5307	0.2419	1.37	0.0227	0.0133	1.14	0.2749	0.2693	1.36	0.0273	0.1804	1.13	0.3651	0.0952	1.26	0.0887	0.1017	0.84	0.2107	0.2141	1.19	0.2406	0.4737
isoleucylalanine	LC/MS pos	203.139		Dipeptide	0.99	0.8928	0.3157	0.13	1.2444e-10	7.6184e-10	0.34	2.3348e-05	1.5186e-05	0.44	0.0016	0.0005	0.82	0.4106	0.1123	0.9	0.649	0.1919	0.13	8.5821e-11	7.3026e-10	0.34	1.5504e-05	5.579e-05	0.44	0.0011	0.001	0.82	0.3395	0.3026	0.9	0.5558	0.6481	2.52	0.0002	0.0001	1.3	0.1578	0.1509	1.88	0.0136	0.0436	1.1	0.7109	0.7374
isoleucylaspartate	LC/MS pos	247.129		Dipeptide	1.28	0.0259	0.0164	1.36	0.0052	0.0061	0.77	0.0106	0.0043	0.86	0.164	0.0344	1.19	0.1117	0.0361	1.28	0.0251	0.0118	1.06	0.5194	0.1715	0.61	1.4703e-05	5.5727e-05	0.67	0.0006	0.0007	0.93	0.4912	0.3781	1	0.9894	0.7593	0.57	2.0417e-06	2.2835e-06	1.1	0.209	0.1837	1.39	0.0043	0.0209	1.08	0.4829	0.6408
isoleucylglutamine	LC/MS pos	260.16		Dipeptide	1.31	0.1331	0.0675	0.19	1.765e-08	7.1268e-08	0.48	0.0003	0.0002	0.64	0.078	0.0177	1.15	0.3723	0.1028	1.27	0.2338	0.0811	0.14	2.158e-10	1.3116e-09	0.36	3.3172e-06	1.6839e-05	0.49	0.0019	0.0017	0.88	0.5301	0.3909	0.97	0.746	0.7011	2.53	0.0024	0.0012	1.35	0.0372	0.0561	1.79	0.0101	0.0367	1.1	0.7601	0.7517
isoleucylglycine	LC/MS pos	189.123		Dipeptide	1.84	5.468e-05	7.8513e-05	0.69	0.0152	0.0155	1.13	0.4922	0.1345	1.63	0.0006	0.0002	2	1.0896e-05	8.6082e-06	2.03	7.744e-06	9.0967e-06	0.37	2.4891e-08	5.8832e-08	0.61	0.0004	0.0009	0.89	0.4163	0.1333	1.09	0.5953	0.4102	1.1	0.5207	0.6326	1.65	0.0026	0.0013	1.45	0.0041	0.0118	1.22	0.1829	0.1983	1.02	0.9109	0.7771
isoleucylserine	LC/MS pos	219.134		Dipeptide	2.71	0.0004	0.0004	0.19	0.0002	0.0003	0.39	0.0153	0.006	1.02	0.675	0.1172	2.04	0.004	0.0018	2.1	0.0049	0.0028	0.07	1.3951e-09	5.9354e-09	0.14	2.0084e-07	1.7841e-06	0.38	0.0014	0.0013	0.75	0.4227	0.3457	0.78	0.377	0.5676	2.04	0.0999	0.0328	2.64	0.0053	0.0139	1.99	0.0117	0.0391	1.03	0.9339	0.784
isoleucylthreonine	LC/MS pos	233.15		Dipeptide	2.2	0.0014	0.0013	0.53	0.0068	0.0076	1.15	0.822	0.205	1.79	0.0164	0.0042	2.16	0.0027	0.0013	2.05	0.0057	0.0032	0.24	2.7051e-07	5.0924e-07	0.52	0.0026	0.0039	0.81	0.3491	0.1154	0.98	0.813	0.4832	0.93	0.6	0.6565	2.18	0.0038	0.0019	1.56	0.0278	0.0453	1.21	0.482	0.3469	0.95	0.7729	0.7566
isoleucylvaline	LC/MS pos	231.17		Dipeptide	9.82	2.2593e-07	6.1808e-07	0.68	0.2423	0.1675	3.21	0.0275	0.0101	4.15	0.0002	6.7369e-05	7.31	3.6176e-06	3.2032e-06	8.9	1.0321e-06	1.4941e-06	0.07	6.6158e-09	2.1392e-08	0.33	0.0002	0.0005	0.42	0.0322	0.0177	0.74	0.3665	0.3183	0.91	0.6188	0.6641	4.71	0.0013	0.0007	1.29	0.069	0.0844	1.76	0.197	0.2055	1.22	0.6822	0.725
leucylalanine	LC/MS pos	203.139		Dipeptide	1.8	0.0219	0.0142	0.72	0.2846	0.1936	0.94	0.8137	0.2036	0.78	0.4269	0.079	1.24	0.3166	0.0887	1.7	0.093	0.0366	0.4	0.0013	0.0011	0.52	0.0124	0.0135	0.43	0.0029	0.0023	0.69	0.1755	0.1958	0.94	0.506	0.628	1.32	0.4015	0.1022	0.83	0.5747	0.3688	1.59	0.0774	0.1237	1.37	0.4819	0.6408
leucylaspartate	LC/MS pos	247.129		Dipeptide	1.48	2.1568e-05	3.4179e-05	1.25	0.0097	0.0103	0.96	0.5306	0.1431	1.03	0.7241	0.124	1.23	0.0115	0.0047	1.5	1.3133e-05	1.4672e-05	0.84	0.0373	0.0193	0.65	3.1666e-06	1.6379e-05	0.69	6.2674e-05	9.9512e-05	0.83	0.0319	0.0595	1.01	0.8704	0.7367	0.77	0.0018	0.001	1.07	0.3294	0.2518	1.2	0.0268	0.0655	1.22	0.0219	0.1086
leucylglutamate	LC/MS pos	261.144		Dipeptide	3.42	4.5789e-05	6.7614e-05	2.07	0.0087	0.0095	2.63	0.0042	0.0018	2.25	0.0038	0.0011	2.87	0.0003	0.0002	3.2	0.0003	0.0002	0.6	0.0696	0.0333	0.77	0.1222	0.0798	0.66	0.1305	0.0551	0.84	0.5318	0.3909	0.93	0.5461	0.6474	1.27	0.7751	0.17	0.85	0.9717	0.4914	1.28	0.3655	0.2999	1.11	0.9825	0.7959
leucylglycine	LC/MS pos	189.123		Dipeptide	1.52	0.0216	0.014	0.3	1.1068e-07	3.5302e-07	0.76	0.0807	0.0276	0.78	0.2224	0.0451	1.31	0.1641	0.0498	1.42	0.0825	0.0333	0.2	1.0837e-10	8.5381e-10	0.5	0.0002	0.0004	0.51	0.0009	0.0009	0.86	0.3319	0.2982	0.93	0.5409	0.6457	2.52	2.5575e-05	2.2195e-05	1.01	0.5817	0.3706	1.69	0.0116	0.0391	1.09	0.7162	0.7397
leucylserine	LC/MS pos	219.134		Dipeptide	2.44	0.0009	0.0008	1.17	0.2825	0.1925	1.02	0.6933	0.1792	1.17	0.2349	0.0472	1.68	0.0339	0.0123	2.14	0.0081	0.0043	0.48	0.0159	0.0097	0.42	0.0027	0.0041	0.48	0.0209	0.0124	0.69	0.1648	0.1877	0.88	0.4192	0.5865	0.87	0.4923	0.1205	1.15	0.4228	0.2929	1.44	0.3244	0.2829	1.27	0.5515	0.6692
lysylisoleucine	LC/MS pos	260.197		Dipeptide	1.46	0.0277	0.0174	1.67	0.0018	0.0024	2.97	2.7309e-08	3.3726e-08	5.1	8.57e-13	1.63e-12	2.66	1.2099e-07	1.5361e-07	2.43	2.0679e-06	2.834e-06	1.15	0.2875	0.1047	2.04	2.7967e-05	9.2441e-05	3.5	3.7745e-10	4.6446e-09	1.82	0.0001	0.0009	1.67	0.0018	0.041	1.78	0.0007	0.0004	1.72	0.0006	0.0028	0.52	0.0001	0.0018	0.92	0.3544	0.5883
lysylleucine	LC/MS pos	260.197		Dipeptide	2.36	4.7012e-08	1.5867e-07	1.33	0.0121	0.0125	2.04	1.6791e-06	1.4614e-06	3.01	2.9885e-10	3.3275e-10	3	3.3297e-10	6.9352e-10	2.87	7.4841e-10	2.5221e-09	0.56	0.0001	0.0001	0.86	0.2435	0.1352	1.28	0.0886	0.0402	1.27	0.0956	0.1304	1.22	0.1632	0.3992	1.53	0.0039	0.0019	1.48	0.0058	0.0149	1	0.9693	0.4989	0.96	0.7748	0.7566
lysylphenylalanine	LC/MS pos	294.181		Dipeptide	2.64	5.8296e-05	8.1894e-05	1.07	0.7516	0.4202	2.67	0.0001	7.5827e-05	6.74	9.234e-12	1.4162e-11	5.4	2.7389e-10	5.8373e-10	2.95	2.5432e-06	3.417e-06	0.4	0.0001	0.0001	1.01	0.7838	0.3165	2.55	4.8187e-06	1.265e-05	2.04	0.0002	0.0013	1.11	0.3069	0.5233	2.5	0.0003	0.0002	2.53	2.0803e-06	2.9011e-05	0.8	0.218	0.2164	0.55	0.0038	0.0342
lysyltyrosine	LC/MS pos	310.176		Dipeptide	1.34	0.2625	0.1189	1.3	0.3267	0.2164	2.09	0.0152	0.006	3.28	6.6052e-05	2.5998e-05	2.97	0.0004	0.0002	2.16	0.0096	0.0049	0.97	0.8863	0.2555	1.55	0.166	0.1011	2.44	0.0017	0.0016	2.21	0.0094	0.0261	1.6	0.1182	0.3532	1.61	0.1281	0.0409	1.57	0.0562	0.0766	0.9	0.5267	0.3618	0.73	0.2586	0.4956
phenylalanylalanine	LC/MS pos	237.123		Dipeptide	1.46	0.0894	0.049	0.18	4.2945e-10	2.233e-09	0.72	0.0463	0.0165	0.82	0.3938	0.0738	1.23	0.4022	0.1102	1.32	0.3245	0.1074	0.12	3.9e-12	6.9132e-11	0.49	0.0005	0.001	0.57	0.0132	0.0084	0.85	0.3748	0.3229	0.9	0.4597	0.6023	3.96	1.7763e-07	2.5881e-07	1.15	0.2373	0.2022	1.49	0.0959	0.1398	1.07	0.8806	0.7771
phenylalanylarginine	LC/MS pos	161.597		Dipeptide	2.54	6.4167e-05	8.8266e-05	0.76	0.1294	0.0969	1.3	0.3703	0.1068	1.77	0.0057	0.0016	2.47	0.0001	6.5823e-05	2.13	0.0006	0.0004	0.3	5.8577e-07	9.735e-07	0.51	0.0009	0.0016	0.7	0.1198	0.0515	0.97	0.8659	0.5009	0.84	0.4549	0.6023	1.71	0.019	0.0076	1.36	0.0494	0.0693	1.39	0.1631	0.1845	0.86	0.5619	0.6734
phenylalanylaspartate	LC/MS pos	281.113		Dipeptide	1.83	4.8626e-08	1.6202e-07	1.09	0.4201	0.266	1.28	0.0105	0.0043	1.63	1.7261e-06	9.2352e-07	1.79	8.6355e-08	1.1387e-07	2.09	4.3239e-10	1.5325e-09	0.59	5.6487e-07	9.5366e-07	0.7	0.0002	0.0004	0.89	0.2444	0.0894	0.98	0.8486	0.4935	1.14	0.1119	0.3452	1.18	0.0672	0.0234	1.27	0.0046	0.0124	1.1	0.3282	0.2837	1.16	0.0769	0.2266
phenylalanylglutamate	LC/MS pos	295.129		Dipeptide	1.31	0.0672	0.0382	0.82	0.1618	0.117	0.69	0.007	0.003	1.02	0.9817	0.1601	1.12	0.4252	0.1158	1.26	0.1002	0.0389	0.62	0.0021	0.0017	0.53	3.3748e-05	0.0001	0.78	0.0705	0.0334	0.85	0.2867	0.2736	0.96	0.8425	0.7277	0.84	0.1601	0.0489	1.48	0.0066	0.0166	1.09	0.4385	0.3255	1.13	0.3839	0.6017
phenylalanylglycine	LC/MS pos	223.108		Dipeptide	5.14	0	9e-15	1.87	3.0929e-06	7.4775e-06	7.53	0	0	11.84	0	0	8.92	0	0	5.68	0	1e-15	0.36	1.2616e-10	8.9809e-10	1.46	0.0022	0.0035	2.3	7.1258e-09	4.8378e-08	1.73	1.5561e-05	0.0002	1.11	0.3832	0.5696	4.02	2.9e-14	4.18e-13	1.57	0.0001	0.0009	0.75	0.0149	0.0456	0.64	0.0002	0.0051
phenylalanylproline	LC/MS neg	261.124		Dipeptide	2.95	0.0002	0.0002	1.06	0.7534	0.4205	2.77	0.0002	9.2219e-05	4.04	1.2361e-06	6.7598e-07	3.34	1.6505e-05	1.25e-05	3.54	8.9713e-06	1.0303e-05	0.36	6.4323e-05	7.2397e-05	0.94	0.999	0.3727	1.37	0.1133	0.0491	1.13	0.4466	0.3588	1.2	0.338	0.5426	2.61	6.4082e-05	4.9404e-05	1.45	0.1136	0.1212	0.83	0.3988	0.3107	1.06	0.8415	0.7741
phenylalanylserine	LC/MS pos	253.118		Dipeptide	2.57	3.0178e-09	1.2449e-08	0.83	0.1272	0.096	1.85	3.029e-05	1.929e-05	2.59	2.2235e-09	2.2161e-09	3.08	5.1814e-11	1.319e-10	2.64	1.7044e-09	5.1287e-09	0.32	3.8605e-11	3.7329e-10	0.72	0.004	0.0056	1.01	0.9161	0.2424	1.2	0.1551	0.1817	1.03	0.8435	0.7277	2.24	2.6667e-07	3.651e-07	1.39	0.0031	0.0095	1.19	0.1866	0.1995	0.86	0.218	0.4526
phenylalanylvaline	LC/MS pos	265.155		Dipeptide	3.01	0.0001	0.0002	0.6	0.0699	0.0572	1.74	0.1266	0.0412	1.8	0.0288	0.007	2.71	0.001	0.0005	2.68	0.0005	0.0004	0.2	4.757e-07	8.2945e-07	0.58	0.01	0.0113	0.6	0.0522	0.0268	0.9	0.4984	0.3795	0.89	0.6438	0.67	2.88	0.0015	0.0008	1.04	0.479	0.3224	1.5	0.1936	0.2041	0.99	0.829	0.7702
prolylproline	LC/MS pos	213.123		Dipeptide	1.75	0.0193	0.0127	1.12	0.4919	0.2992	3	1.5784e-05	1.0567e-05	4.18	2.6199e-07	1.603e-07	2.91	3.6087e-05	2.5939e-05	2.58	9.2968e-05	8.1325e-05	0.64	0.0875	0.0406	1.72	0.0152	0.0159	2.39	0.0004	0.0005	1.66	0.0289	0.0557	1.47	0.0578	0.2449	2.67	0.0001	8.8072e-05	1.39	0.1851	0.169	0.7	0.1128	0.1549	0.89	0.7529	0.7509
prolyltryptophan	LC/MS pos	302.15		Dipeptide	4.66	0.0006	0.0006	1.1	0.8135	0.4437	1.39	0.4439	0.1243	2.73	0.0094	0.0025	2.51	0.0589	0.0204	10.4	2.6219e-08	5.8585e-08	0.24	0.0011	0.0009	0.3	0.0047	0.0061	0.59	0.3016	0.1042	0.54	0.0737	0.1067	2.23	0.0021	0.041	1.26	0.5949	0.1394	1.97	0.0564	0.0766	0.92	0.432	0.3249	4.15	9.477e-06	0.0006
prolylvaline	LC/MS pos	215.139		Dipeptide	1.52	0.0068	0.0052	1.04	0.863	0.4601	1.45	0.0222	0.0083	2.42	1.0876e-06	6.0825e-07	2.32	3.1773e-06	2.8408e-06	2.55	4.0516e-07	6.7168e-07	0.68	0.0106	0.0068	0.95	0.6339	0.2728	1.59	0.0048	0.0035	1.53	0.0117	0.0296	1.68	0.002	0.041	1.4	0.033	0.0126	1.67	0.0013	0.0048	0.96	0.7263	0.433	1.1	0.5017	0.6447
pyroglutamylvaline	LC/MS neg	227.104		Dipeptide	0.78	0.4294	0.1806	1.33	0.1982	0.1417	2.55	7.4761e-05	4.4365e-05	1.83	0.0033	0.001	1.76	0.0082	0.0035	2.05	0.0014	0.0009	1.71	0.042	0.0213	3.27	6.7407e-06	3.0906e-05	2.36	0.0004	0.0004	2.26	0.001	0.0043	2.63	0.0001	0.0168	1.92	0.0031	0.0016	0.72	0.1914	0.1719	0.96	0.7288	0.4332	1.16	0.5141	0.6519
serylalanine	LC/MS pos	177.087		Dipeptide	1.45	0.0013	0.0012	0.44	3.0172e-08	1.1228e-07	0.94	0.4735	0.1309	1.44	0.0017	0.0005	1.52	0.0006	0.0003	1.64	5.6027e-05	5.3076e-05	0.31	1.891e-12	3.6567e-11	0.65	0.0002	0.0004	0.99	0.9252	0.2442	1.05	0.8017	0.4779	1.13	0.2869	0.5055	2.12	2.638e-07	3.6431e-07	1.53	0.0002	0.0012	1.05	0.7301	0.4333	1.08	0.4131	0.612
serylisoleucine	LC/MS pos	219.134		Dipeptide	2.7	0.0224	0.0144	0.51	0.0816	0.0659	1.2	0.9944	0.2388	0.79	0.3345	0.0645	2.37	0.0926	0.0304	2.9	0.0702	0.0287	0.19	0.0002	0.0002	0.45	0.022	0.0211	0.29	0.0018	0.0016	0.88	0.513	0.3846	1.07	0.6045	0.6588	2.34	0.0828	0.0278	0.66	0.338	0.2554	3	0.0104	0.037	1.22	0.8908	0.7771
serylleucine	LC/MS pos	219.134		Dipeptide	1.87	0.0004	0.0004	0.47	3.1037e-05	6.0413e-05	1.11	0.794	0.1996	1.35	0.0646	0.0149	1.96	0.0002	0.0001	1.89	0.0008	0.0006	0.25	2.7898e-10	1.6485e-09	0.59	0.0008	0.0015	0.72	0.0514	0.0265	1.04	0.7939	0.4753	1.01	0.8008	0.7187	2.34	1.4044e-05	1.2745e-05	1.21	0.109	0.1185	1.45	0.0288	0.0689	0.97	0.6081	0.6896
serylmethionine	LC/MS pos	237.09		Dipeptide	5.12	9.6261e-07	2.2538e-06	0.83	0.7418	0.4165	1.3	0.7362	0.1883	0.94	0.953	0.1558	3.63	9.4536e-05	5.9137e-05	4.09	4.9485e-05	4.7535e-05	0.16	3.5203e-07	6.3462e-07	0.25	2.6993e-06	1.4756e-05	0.18	8.0387e-07	2.9309e-06	0.71	0.1376	0.1655	0.8	0.2014	0.4246	1.58	0.5062	0.1229	0.72	0.6924	0.4074	3.88	7.9263e-05	0.0013	1.13	0.8291	0.7702
serylphenyalanine	LC/MS pos	253.118		Dipeptide	2.98	1.4045e-05	2.3857e-05	0.46	0.0005	0.0007	1.57	0.1353	0.0439	1.82	0.007	0.0019	3.15	7.5441e-06	6.1183e-06	3.38	8.2805e-06	9.563e-06	0.16	1.7349e-10	1.1533e-09	0.53	0.0012	0.002	0.61	0.0363	0.0195	1.06	0.8386	0.4917	1.13	0.8625	0.7339	3.4	5.3531e-06	5.3807e-06	1.16	0.1894	0.1713	1.73	0.0228	0.057	1.07	0.9757	0.7959
seryltyrosine	LC/MS pos	269.113		Dipeptide	5.22	2.36e-13	2.916e-12	1.85	0.0002	0.0004	4.79	1.723e-12	4.632e-12	6.82	3e-15	1e-14	6.21	1.3e-14	6.7e-14	6.33	1.2e-14	2.52e-13	0.35	1.5912e-08	4.179e-08	0.92	0.4287	0.2069	1.31	0.0761	0.0357	1.19	0.2259	0.2314	1.21	0.2181	0.4453	2.59	1.7285e-07	2.5417e-07	1.42	0.0126	0.0253	0.91	0.5555	0.3707	1.02	0.983	0.7959
serylvaline	LC/MS pos	205.118		Dipeptide	1.91	0.0054	0.0043	0.68	0.0362	0.0323	0.88	0.4299	0.1216	0.87	0.58	0.1034	1.51	0.0674	0.023	1.82	0.0108	0.0055	0.36	1.0425e-05	1.369e-05	0.46	0.0006	0.0011	0.46	0.0012	0.0012	0.79	0.2886	0.2737	0.96	0.7881	0.7128	1.28	0.1766	0.0529	0.99	0.8117	0.4496	1.74	0.0196	0.0511	1.21	0.4253	0.6136
threonylalanine	LC/MS pos	191.103		Dipeptide	2.05	0.0222	0.0143	0.81	0.3332	0.2196	0.88	0.5478	0.1468	1.14	0.5315	0.0963	1.94	0.0268	0.0101	1.49	0.307	0.1023	0.4	0.0018	0.0015	0.43	0.0049	0.0065	0.55	0.0869	0.0395	0.95	0.9355	0.5143	0.72	0.1836	0.4094	1.08	0.7104	0.1591	1.29	0.2236	0.194	1.71	0.1019	0.1454	0.77	0.2107	0.4465
threonylleucine	LC/MS pos	233.15		Dipeptide	1.91	0.0107	0.0075	1.35	0.6064	0.3585	0.96	0.8053	0.202	1.38	0.1521	0.0323	2.17	0.0031	0.0015	1.95	0.0199	0.0097	0.71	0.0363	0.0189	0.5	0.0057	0.0072	0.72	0.2258	0.0847	1.14	0.6329	0.4191	1.02	0.799	0.7182	0.71	0.4474	0.1114	1.44	0.0957	0.1082	1.58	0.0952	0.1398	0.9	0.4652	0.6338
threonylphenylalanine	LC/MS pos	267.134		Dipeptide	4.96	3.0019e-06	6.2414e-06	0.36	0.0079	0.0087	1.74	0.3053	0.0896	2.36	0.0039	0.0011	5.4	1.867e-06	1.764e-06	4.73	1.6358e-05	1.7562e-05	0.07	7.1514e-10	3.534e-09	0.35	6.93e-05	0.0002	0.48	0.0187	0.0113	1.09	0.8767	0.5021	0.95	0.5796	0.6524	4.77	0.0005	0.0003	1.36	0.0483	0.068	2.29	0.0128	0.0419	0.88	0.479	0.6408
threonylvaline	LC/MS pos	219.134		Dipeptide	2.68	0.0002	0.0002	0.68	0.1095	0.0847	0.91	0.1983	0.0618	1.14	0.5653	0.1011	2.05	0.0044	0.002	2.4	0.0009	0.0007	0.26	1.4794e-06	2.3486e-06	0.34	4.0435e-06	2.0165e-05	0.42	0.0011	0.0011	0.77	0.2794	0.2698	0.9	0.597	0.6565	1.33	0.7426	0.1645	1.25	0.0668	0.0831	1.81	0.0188	0.0499	1.17	0.5755	0.6756
tryptophylasparagine	LC/MS pos	319.14		Dipeptide	3.22	7.6928e-05	0.0001	1.06	0.8378	0.4517	3.29	8.3324e-05	4.9128e-05	7.04	3.8248e-09	3.6644e-09	6.13	1.5518e-08	2.3314e-08	3.42	1.9071e-05	2.0002e-05	0.33	0.0001	0.0001	1.02	0.9787	0.368	2.18	0.0022	0.0018	1.9	0.0077	0.0229	1.06	0.6445	0.67	3.11	0.0002	0.0001	2.14	0.002	0.0067	0.87	0.6343	0.3996	0.56	0.0239	0.1118
tryptophylglutamate	LC/MS pos	334.14		Dipeptide	2.35	5.3315e-08	1.7539e-07	1.32	0.0242	0.0231	2.44	3.3444e-08	4.0215e-08	4.02	2.88e-13	5.94e-13	3.25	2.7246e-11	7.0337e-11	2.7	1.7498e-09	5.1385e-09	0.56	6.533e-05	7.3144e-05	1.04	0.8763	0.3436	1.71	8.3829e-05	0.0001	1.38	0.0114	0.029	1.15	0.2506	0.4812	1.84	4.0897e-05	3.2803e-05	1.65	0.0001	0.0008	0.81	0.0842	0.1285	0.83	0.1419	0.3478
tryptophylglycine	LC/MS pos	262.119		Dipeptide	8.85	0	9e-15	0.96	0.8257	0.4471	9.02	0	2e-15	15.94	0	0	11.8	0	0	10.28	0	1e-15	0.11	0	9e-15	1.02	0.9568	0.3623	1.8	0.0002	0.0002	1.33	0.0517	0.0844	1.16	0.2836	0.5055	9.41	0	3e-15	1.77	0.0002	0.0009	0.74	0.0372	0.0812	0.87	0.3611	0.5899
tyrosylalanine	LC/MS pos	253.118		Dipeptide	1.95	2.1715e-06	4.7425e-06	0.78	0.0252	0.0239	1.52	0.0014	0.0007	1.98	1.0235e-06	5.7496e-07	2.27	5.3371e-08	7.3002e-08	2.12	1.6638e-07	2.9742e-07	0.4	2.0698e-09	8.3075e-09	0.78	0.0346	0.0296	1.01	0.8058	0.2194	1.16	0.2275	0.2323	1.09	0.4019	0.5823	1.96	1.4201e-06	1.6583e-06	1.3	0.0196	0.0351	1.15	0.3335	0.2851	0.94	0.7065	0.7366
tyrosylglutamate	LC/MS pos	311.124		Dipeptide	1.75	2.343e-09	1.0149e-08	1.7	6.5348e-09	2.851e-08	2.15	6.41e-13	1.984e-12	2.99	0	0	2.53	3e-15	2e-14	2.18	4.91e-13	3.879e-12	0.97	0.7251	0.2198	1.23	0.0043	0.0058	1.71	3.2893e-09	2.5904e-08	1.45	5.6629e-06	7.6743e-05	1.25	0.0032	0.0501	1.27	0.0016	0.0009	1.39	3.127e-05	0.0003	0.84	0.0176	0.0487	0.86	0.0362	0.1436
tyrosylglutamine	LC/MS pos	310.14		Dipeptide	2.48	4.7767e-09	1.8809e-08	1.33	0.0254	0.024	2.37	1.4931e-08	1.9355e-08	2.98	5.595e-11	7.2789e-11	3.49	2.03e-12	6.1e-12	3.12	1.6274e-11	7.2728e-11	0.54	5.1776e-06	7.3496e-06	0.96	0.6989	0.2935	1.2	0.1223	0.0522	1.41	0.0074	0.0223	1.26	0.0485	0.2365	1.79	1.6872e-05	1.497e-05	1.25	0.0564	0.0766	1.17	0.2151	0.2164	0.89	0.4282	0.6136
tyrosylglycine	LC/MS pos	239.103		Dipeptide	2.77	2.674e-12	2.6733e-11	1.49	0.0003	0.0004	3.55	6e-15	3.3e-14	5.92	0	0	4.16	0	1e-15	3.27	3.1e-14	4.19e-13	0.54	2.4262e-07	4.6497e-07	1.28	0.0158	0.0163	2.14	2.0583e-09	1.9298e-08	1.5	0.0001	0.0009	1.18	0.0756	0.2841	2.39	1.5474e-10	5.3423e-10	1.67	3.9428e-06	4.2992e-05	0.7	0.0008	0.0069	0.79	0.018	0.0958
tyrosylisoleucine	LC/MS pos	295.165		Dipeptide	1	0.9088	0.3196	1.6	0.1838	0.1319	0.54	0.102	0.0341	1.89	0.0746	0.0169	1.19	0.443	0.1198	1.11	0.9566	0.262	1.6	0.1502	0.0618	0.54	0.1268	0.0821	1.88	0.0588	0.0293	1.18	0.3789	0.3236	1.11	0.9521	0.7522	0.34	0.0045	0.0022	3.52	0.0012	0.0047	0.63	0.2956	0.2625	0.94	0.4118	0.612
tyrosylleucine	LC/MS pos	295.165		Dipeptide	1.48	0.1882	0.0895	0.19	4.9786e-08	1.7497e-07	0.56	0.0069	0.0029	1.43	0.1162	0.0255	1.88	0.0163	0.0065	1.33	0.2535	0.0871	0.13	9.9767e-10	4.351e-09	0.38	0.0002	0.0004	0.97	0.7899	0.2154	1.27	0.2456	0.246	0.9	0.8573	0.7339	2.98	0.0003	0.0002	2.54	7.5931e-05	0.0005	1.31	0.3678	0.3011	0.71	0.1819	0.4067
tyrosyltyrosine	LC/MS pos	345.144		Dipeptide	2.86	0.0078	0.0058	1	1	0.4981	1.51	0.3042	0.0895	5.25	3.1941e-06	1.5982e-06	4.67	9.1324e-05	5.7521e-05	3.13	0.0011	0.0007	0.35	0.0078	0.0052	0.53	0.0835	0.0589	1.84	0.0104	0.0068	1.64	0.1197	0.1526	1.09	0.4693	0.606	1.51	0.3042	0.0827	3.47	7.414e-05	0.0005	0.89	0.2733	0.2519	0.67	0.3937	0.6068
tyrosylvaline	LC/MS pos	281.15		Dipeptide	1.53	0.0082	0.006	0.63	0.0137	0.014	1.22	0.1804	0.057	1.71	0.0012	0.0004	1.99	0.0001	7.1024e-05	1.78	0.0009	0.0006	0.41	4.7774e-06	6.8667e-06	0.79	0.1597	0.0978	1.12	0.467	0.1459	1.3	0.1334	0.162	1.16	0.4086	0.5865	1.92	0.0003	0.0002	1.41	0.0367	0.056	1.16	0.4284	0.3249	0.9	0.4884	0.6438
valylaspartate	LC/MS pos	233.113		Dipeptide	1.53	0.4275	0.1801	2.09	0.0322	0.0291	1.43	0.226	0.069	1.9	0.0473	0.0112	1.31	0.7879	0.1989	1.78	0.1687	0.061	1.37	0.162	0.0653	0.93	0.6702	0.2839	1.24	0.2184	0.0825	0.86	0.5983	0.4102	1.16	0.5505	0.6474	0.68	0.3246	0.0871	1.33	0.4156	0.2927	0.69	0.0829	0.1273	1.36	0.2643	0.4956
valylglycine	LC/MS pos	175.108		Dipeptide	1.85	0.0008	0.0008	0.27	5.4051e-09	2.4014e-08	0.85	0.231	0.0701	1.06	0.6562	0.1144	1.67	0.0049	0.0022	1.87	0.0012	0.0008	0.14	2.95e-13	7.839e-12	0.46	2.2964e-05	7.68e-05	0.57	0.0028	0.0023	0.9	0.5139	0.3846	1.01	0.8935	0.7411	3.16	2.0034e-07	2.8924e-07	1.25	0.1043	0.115	1.58	0.0152	0.0456	1.12	0.6031	0.6896
valylisoleucine	LC/MS pos	231.17		Dipeptide	4.71	0.0007	0.0007	0.45	0.1371	0.1017	1.16	0.9451	0.2303	0.78	0.5539	0.0997	2.43	0.1527	0.0471	3.83	0.0513	0.0219	0.1	8.2903e-06	1.1452e-05	0.25	0.0009	0.0016	0.17	0.0001	0.0002	0.52	0.0319	0.0595	0.81	0.1022	0.3354	2.58	0.1206	0.0389	0.67	0.5091	0.336	3.12	0.0469	0.0934	1.58	0.5815	0.6787
valylleucine	LC/MS pos	231.17		Dipeptide	2.65	0.0016	0.0015	0.21	2.5128e-06	6.1534e-06	0.56	0.0156	0.0061	0.67	0.1785	0.0369	2.01	0.0335	0.0123	2.31	0.0458	0.0199	0.08	1.1611e-10	8.8213e-10	0.21	8.9015e-07	5.6231e-06	0.25	3.0647e-05	5.6392e-05	0.76	0.2387	0.2402	0.87	0.1884	0.4121	2.66	0.0041	0.002	1.21	0.2507	0.2103	2.99	0.001	0.0082	1.15	0.8871	0.7771
valylserine	LC/MS pos	205.118		Dipeptide	3.2	0.0002	0.0003	0.48	0.0709	0.0579	0.61	0.186	0.0582	0.62	0.2548	0.0507	2.12	0.0434	0.0154	2.48	0.018	0.0088	0.15	9.1949e-07	1.4818e-06	0.19	4.3748e-06	2.1441e-05	0.19	7.8148e-06	1.7891e-05	0.66	0.0551	0.0874	0.78	0.1192	0.3542	1.27	0.6108	0.1422	1.01	0.8495	0.4605	3.44	0.0025	0.0163	1.17	0.7011	0.7328
valyltryptophan	LC/MS pos	304.166		Dipeptide	8.33	1.507e-07	4.304e-07	0.61	0.3962	0.254	1.9	0.2146	0.066	6.07	1.5437e-05	6.6477e-06	8.48	1.2691e-07	1.5932e-07	8.24	1.5578e-07	2.809e-07	0.07	1.1732e-08	3.1964e-08	0.23	6.9374e-06	3.1303e-05	0.73	0.1355	0.0569	1.02	0.9547	0.5203	0.99	0.9913	0.7593	3.09	0.0409	0.0151	3.19	0.0006	0.0029	1.4	0.1219	0.1584	0.97	0.946	0.7884
valylvaline	LC/MS pos	217.155		Dipeptide	4.4	0.0061	0.0047	1	1	0.4981	1	1	0.2399	1.67	0.336	0.0647	4.16	0.0037	0.0017	5.95	0.0002	0.0002	0.23	0.0061	0.0042	0.23	0.0061	0.0076	0.38	0.0598	0.0296	0.94	0.8476	0.4935	1.35	0.2332	0.4668	1	1	0.2084	1.67	0.336	0.2549	2.49	0.0395	0.0847	1.43	0.3149	0.5532
pro-pro-pro	LC/MS pos	310.176		Polypeptide	1.71	0.0635	0.0363	0.84	0.5111	0.3094	1.74	0.1887	0.0589	3.77	2.2176e-05	9.3543e-06	2.32	0.0074	0.0032	1.71	0.0503	0.0216	0.49	0.0142	0.0088	1.02	0.5682	0.2524	2.2	0.0053	0.0038	1.35	0.3609	0.3149	1	0.9129	0.7435	2.08	0.0528	0.0188	2.16	0.0011	0.0044	0.61	0.0479	0.0939	0.74	0.4203	0.6136
1,5-anhydroglucitol (1,5-AG)	GC/MS	217.1	HMDB02712	Glycolysis, Gluconeogenesis, and Pyruvate Metabolism	1.22	0.0077	0.0057	1.34	0.0001	0.0002	1.18	0.0246	0.0092	1.2	0.0122	0.0032	1.26	0.0021	0.001	1.23	0.0048	0.0027	1.1	0.1517	0.0621	0.96	0.6366	0.2733	0.98	0.8569	0.2295	1.03	0.6247	0.4176	1.01	0.854	0.7338	0.88	0.0602	0.021	1.02	0.7697	0.4384	1.05	0.504	0.353	0.98	0.7597	0.7517
glucose	GC/MS	217.1	HMDB00122	Glycolysis, Gluconeogenesis, and Pyruvate Metabolism	1.73	0.0005	0.0005	3.24	2.9817e-10	1.6168e-09	2	8.1162e-06	5.9576e-06	1.34	0.0399	0.0096	1.69	0.0004	0.0002	1.55	0.0033	0.002	1.87	2.458e-05	2.9541e-05	1.15	0.17	0.1026	0.77	0.0999	0.0442	0.98	0.932	0.5143	0.89	0.507	0.628	0.62	0.0014	0.0008	0.67	0.0039	0.0114	1.26	0.0845	0.1285	0.91	0.4545	0.6305
glucose-6-phosphate (G6P)	LC/MS polar	259.022	HMDB01401	Glycolysis, Gluconeogenesis, and Pyruvate Metabolism	72.15	7.43e-13	8.783e-12	52.32	1.162e-12	1.1922e-11	87.53	4.6e-14	1.86e-13	49.81	1.796e-12	3.17e-12	113.98	3.8e-14	1.72e-13	66.31	6.67e-13	4.569e-12	0.73	0.8595	0.2498	1.21	0.2571	0.1408	0.69	0.728	0.203	1.58	0.228	0.2323	0.92	0.9654	0.7533	1.67	0.1919	0.0564	0.57	0.1419	0.1425	2.29	0.1237	0.1584	0.58	0.2447	0.4787
glucose 1-phosphate	GC/MS	217.1	HMDB01586	Glycolysis, Gluconeogenesis, and Pyruvate Metabolism	17.38	2.93e-12	2.8207e-11	10.54	1.7474e-10	1.0049e-09	19.45	4.23e-13	1.355e-12	9.46	8.2342e-10	8.7731e-10	20.27	2.69e-13	1.072e-12	17.44	1.6073e-11	7.2728e-11	0.61	0.1338	0.0562	1.12	0.4462	0.2118	0.54	0.044	0.0232	1.17	0.3464	0.3068	1	0.5179	0.6326	1.85	0.0272	0.0106	0.49	0.0071	0.0175	2.14	0.0044	0.021	0.86	0.1169	0.3062
fructose-6-phosphate	GC/MS	315.1	HMDB00124	Glycolysis, Gluconeogenesis, and Pyruvate Metabolism	60.78	5.7e-14	9.83e-13	31.3	8.55e-13	9.632e-12	66.48	4e-15	2.3e-14	31.54	1.048e-12	1.905e-12	68.34	3e-15	2e-14	56.57	1.22e-13	1.252e-12	0.51	0.2718	0.0995	1.09	0.2474	0.1366	0.52	0.239	0.0879	1.12	0.1973	0.2122	0.93	0.7501	0.7014	2.12	0.028	0.0109	0.47	0.0232	0.0397	2.17	0.0168	0.0478	0.83	0.111	0.2932
Isobar: fructose 1,6-diphosphate, glucose 1,6-diphosphate, myo-inositol 1,4 or 1,3-diphosphate	LC/MS neg	338.989		Glycolysis, Gluconeogenesis, and Pyruvate Metabolism	7.68	1.8063e-09	8.0938e-09	1.2	0.0907	0.0725	5.12	6.5583e-08	7.4303e-08	3.55	2.5644e-06	1.3097e-06	6.55	6.7562e-09	1.1156e-08	5.51	5.1772e-08	1.086e-07	0.16	3.0631e-07	5.6172e-07	0.67	0.2282	0.1288	0.46	0.0199	0.0119	0.85	0.6508	0.4288	0.72	0.2591	0.4877	4.27	1.2634e-05	1.1598e-05	0.69	0.2329	0.1993	1.85	0.0552	0.1026	0.84	0.4943	0.6447
dihydroxyacetone phosphate (DHAP)	LC/MS neg	168.991	HMDB01473	Glycolysis, Gluconeogenesis, and Pyruvate Metabolism	4.24	2.8626e-07	7.5149e-07	8.64	9.4223e-11	5.9606e-10	6.6	1.4326e-09	2.2769e-09	3.94	2.1945e-07	1.3838e-07	3.95	1.9013e-07	2.2338e-07	3.63	4.5184e-07	7.3717e-07	2.04	0.0089	0.0058	1.56	0.0808	0.0574	0.93	0.9303	0.2449	0.93	0.8928	0.5042	0.86	0.8808	0.7404	0.76	0.3369	0.0893	0.6	0.0961	0.1082	1	0.9623	0.4973	0.92	0.776	0.7566
2-phosphoglycerate	GC/MS	459.1	HMDB03391	Glycolysis, Gluconeogenesis, and Pyruvate Metabolism	0.88	0.8154	0.2985	1.28	0.067	0.055	1.02	0.5762	0.1537	0.73	0.2541	0.0507	1	0.5359	0.1413	1	0.618	0.1836	1.46	0.0406	0.0208	1.17	0.4294	0.2069	0.83	0.3617	0.1183	1.14	0.3954	0.3328	1.15	0.4652	0.6047	0.8	0.1933	0.0567	0.71	0.0936	0.1066	1.38	0.083	0.1273	1	0.9036	0.7771
3-phosphoglycerate	LC/MS neg	184.986	HMDB00807	Glycolysis, Gluconeogenesis, and Pyruvate Metabolism	0.62	0.0846	0.0467	1.98	0.0109	0.0115	0.74	0.2247	0.0688	0.8	0.5648	0.1011	0.72	0.2336	0.068	0.84	0.39	0.1242	3.21	8.0149e-05	8.7344e-05	1.21	0.5934	0.2607	1.3	0.2407	0.0884	1.16	0.5772	0.4057	1.36	0.3721	0.5652	0.38	0.0004	0.0002	1.08	0.5169	0.3396	0.9	0.5322	0.3643	1.17	0.7348	0.7473
phosphoenolpyruvate (PEP)	LC/MS neg	166.975	HMDB00263	Glycolysis, Gluconeogenesis, and Pyruvate Metabolism	0.68	0.1373	0.0693	1.81	0.0144	0.0147	0.78	0.2677	0.0803	0.84	0.6186	0.109	0.77	0.3153	0.0885	0.92	0.5898	0.1778	2.65	0.0002	0.0002	1.15	0.6957	0.293	1.23	0.3155	0.1067	1.13	0.6188	0.4176	1.34	0.3355	0.5426	0.43	0.0007	0.0004	1.07	0.5367	0.3501	0.91	0.6089	0.392	1.19	0.638	0.7004
pyruvate	GC/MS	217	HMDB00243	Glycolysis, Gluconeogenesis, and Pyruvate Metabolism	1.12	0.3506	0.1529	0.9	0.3019	0.2046	0.94	0.6182	0.1638	0.94	0.6564	0.1144	1.04	0.6543	0.1696	1.02	0.9219	0.2544	0.8	0.054	0.027	0.83	0.1562	0.0961	0.84	0.1718	0.0681	0.93	0.6241	0.4176	0.91	0.4025	0.5823	1.04	0.5893	0.1384	1.01	0.9571	0.489	1.11	0.374	0.3037	0.98	0.7262	0.7447
lactate	GC/MS	116.9	HMDB00190	Glycolysis, Gluconeogenesis, and Pyruvate Metabolism	0.87	0.0705	0.0397	0.38	8e-15	1.66e-13	0.59	3.9957e-08	4.7424e-08	0.73	0.0003	0.0001	0.81	0.0106	0.0044	0.81	0.0095	0.0049	0.43	6.56e-13	1.5502e-11	0.67	1.1187e-05	4.6087e-05	0.84	0.0389	0.0207	0.93	0.4097	0.3411	0.93	0.3845	0.5697	1.56	1.0982e-06	1.3314e-06	1.25	0.0053	0.0139	1.1	0.1981	0.2056	1	0.9634	0.7946
glycerate	GC/MS	189	HMDB00139	Glycolysis, Gluconeogenesis, and Pyruvate Metabolism	0.74	0.0335	0.0207	0.72	0.0253	0.0239	0.64	0.0013	0.0006	0.77	0.051	0.012	0.86	0.3821	0.1052	0.75	0.0249	0.0118	0.98	0.9016	0.2585	0.86	0.2029	0.1181	1.04	0.8488	0.228	1.17	0.1929	0.2086	1.02	0.8972	0.7411	0.88	0.2487	0.07	1.21	0.1453	0.144	1.13	0.2638	0.2473	0.87	0.1538	0.3653
6-phosphogluconate	LC/MS neg	275.017	HMDB01316	Pentose Phosphate Pathway	2.8	3.3171e-10	2.0048e-09	3.43	3.564e-12	3.1301e-11	4.64	9e-15	4.3e-14	4.49	1.4e-14	3.8e-14	3.32	7.061e-12	1.9318e-11	2.41	9.9469e-09	2.4936e-08	1.23	0.1	0.0451	1.66	0.0002	0.0004	1.6	0.0003	0.0004	1.19	0.1628	0.1875	0.86	0.2428	0.4707	1.35	0.0175	0.0071	0.97	0.8392	0.4588	0.74	0.0151	0.0456	0.73	0.0131	0.0775
ribose 5-phosphate	GC/MS	315.1	HMDB00618	Pentose Phosphate Pathway	2.26	0.0003	0.0004	1.24	0.3049	0.2063	2.59	5.361e-05	3.2771e-05	2.48	7.6581e-05	2.9952e-05	2.25	0.0004	0.0002	2.18	0.0024	0.0014	0.55	0.0059	0.0042	1.15	0.5362	0.2435	1.1	0.6167	0.1786	1	0.9326	0.5143	0.96	0.4924	0.6206	2.1	0.0011	0.0006	0.96	0.9054	0.4759	0.91	0.5588	0.3713	0.97	0.5467	0.6692
sedoheptulose-7-phosphate	GC/MS	691.35	HMDB01068	Pentose Phosphate Pathway	7.21	0.0052	0.0042	8.09	0.0007	0.001	12.58	0.0002	0.0001	10.07	0.0005	0.0002	13.09	3.7478e-05	2.6625e-05	6.25	0.0048	0.0027	1.12	0.4522	0.1515	1.75	0.2722	0.1471	1.4	0.4101	0.1315	1.82	0.0908	0.126	0.87	0.976	0.7557	1.55	0.7244	0.1614	0.8	0.7796	0.4408	1.3	0.3714	0.3034	0.48	0.0963	0.2648
ribulose/xylulose 5-phosphate	GC/MS	357.2		Pentose Phosphate Pathway	1.64	0.0055	0.0043	1.1	0.5047	0.306	2.05	2.7372e-05	1.7616e-05	2.52	4.1349e-07	2.4928e-07	2.25	7.3359e-06	5.976e-06	1.78	0.0004	0.0003	0.67	0.0286	0.0158	1.25	0.0704	0.0516	1.53	0.0026	0.0021	1.37	0.0274	0.0537	1.09	0.3609	0.5614	1.86	0.0002	0.0001	1.23	0.1753	0.1625	0.89	0.3498	0.2938	0.79	0.1775	0.3998
ribulose	GC/MS	306.1	HMDB00621	Pentose Metabolism	1.36	0.6689	0.256	0.77	0.384	0.2488	1.35	0.4774	0.1317	2.85	0.0028	0.0008	1.8	0.1381	0.0432	1.3	0.4841	0.1508	0.57	0.1978	0.0773	0.99	0.7759	0.3149	2.09	0.0085	0.0057	1.32	0.2847	0.2724	0.95	0.7842	0.712	1.75	0.1187	0.0383	2.11	0.0172	0.0321	0.63	0.0976	0.1413	0.72	0.4232	0.6136
ribose	GC/MS	204	HMDB00283	Pentose Metabolism	1.88	0.0784	0.0439	0.75	0.2275	0.1587	1.86	0.0144	0.0057	2.9	0.0001	5.2874e-05	2.7	0.0004	0.0002	2.06	0.0059	0.0032	0.4	0.0044	0.0032	0.99	0.4517	0.2137	1.54	0.0192	0.0115	1.44	0.045	0.0759	1.1	0.2708	0.4937	2.49	0.0006	0.0003	1.56	0.0991	0.1102	0.93	0.7091	0.4256	0.76	0.3434	0.5806
ribitol	GC/MS	217	HMDB00508	Pentose Metabolism	1.2	0.4652	0.1922	0.91	0.5699	0.3401	5.57	9.0454e-11	1.797e-10	4.11	4.659e-09	4.3294e-09	1.54	0.0291	0.0109	0.96	0.7487	0.2156	0.76	0.1981	0.0773	4.63	7.0381e-10	1.6673e-08	3.42	4.0789e-08	2.2308e-07	1.28	0.1333	0.162	0.8	0.2959	0.5135	6.12	1.9282e-11	9.0065e-11	0.74	0.1708	0.16	0.38	4.2168e-06	0.0001	0.62	0.0136	0.0784
ribonate	LC/MS polar	165.04		Pentose Metabolism	1.59	0.1293	0.0662	0.79	0.582	0.3454	4.28	0.0001	6.3537e-05	9.07	2.1566e-08	1.6453e-08	8.59	3.2189e-08	4.5735e-08	2.08	0.0129	0.0064	0.5	0.0422	0.0214	2.69	0.0082	0.0098	5.71	2.3054e-06	6.5783e-06	5.41	3.4776e-06	5.2365e-05	1.31	0.293	0.5121	5.4	2.0952e-05	1.8486e-05	2.12	0.0075	0.0182	0.95	0.8931	0.4796	0.24	8.6739e-05	0.0024
xylonate	GC/MS	292	HMDB60256	Pentose Metabolism	1.32	0.4778	0.1965	0.73	0.4038	0.2576	3.58	0.0038	0.0017	5.02	7.2623e-05	2.8494e-05	4.61	0.0002	9.9373e-05	1.66	0.1902	0.0678	0.55	0.1271	0.0541	2.71	0.0226	0.0216	3.79	0.0006	0.0007	3.49	0.0013	0.0054	1.25	0.5404	0.6457	4.89	0.0004	0.0002	1.4	0.1724	0.1609	0.92	0.778	0.4506	0.36	0.0068	0.0513
xylitol	GC/MS	307.2	HMDB02917	Pentose Metabolism	1.25	0.9845	0.3389	1.61	0.1171	0.089	3.91	0.0002	0.0001	1.52	0.2758	0.0544	1.89	0.1218	0.0388	1.26	0.5743	0.1739	1.29	0.1128	0.0492	3.13	0.0002	0.0005	1.22	0.2675	0.0947	1.51	0.1174	0.1511	1.01	0.5612	0.6481	2.44	0.0177	0.0071	0.39	0.0051	0.0135	1.24	0.6353	0.3996	0.67	0.3154	0.5532
arabinose	GC/MS	217	HMDB00646	Pentose Metabolism	1.84	0.3857	0.1657	1.02	0.9565	0.4946	2.28	0.0214	0.0081	1	0.8927	0.1473	1.62	0.1241	0.0393	1.06	0.7832	0.2245	0.56	0.4158	0.142	1.24	0.1349	0.0856	0.54	0.3174	0.1072	0.88	0.4901	0.3781	0.58	0.5516	0.6474	2.24	0.0243	0.0095	0.44	0.0155	0.0294	1.62	0.0958	0.1398	0.66	0.2026	0.4369
arabitol	GC/MS	307.1	HMDB01851	Pentose Metabolism	1.89	0.0347	0.0213	0.85	0.4579	0.2849	1.27	0.3885	0.1115	1.16	0.5055	0.0919	1.81	0.0668	0.0229	1.52	0.1291	0.0484	0.45	0.0057	0.004	0.67	0.1939	0.1147	0.62	0.1363	0.0571	0.96	0.7614	0.4641	0.81	0.5243	0.6326	1.49	0.1134	0.0367	0.91	0.8423	0.4588	1.56	0.231	0.2264	0.84	0.738	0.7473
fucose	GC/MS	204	HMDB00174	Pentose Metabolism	0.98	0.6878	0.261	1.7	0.0214	0.0208	1.27	0.376	0.1082	2.13	0.0021	0.0006	1.35	0.1691	0.0511	1.31	0.3662	0.1182	1.74	0.008	0.0053	1.3	0.2014	0.1176	2.18	0.0007	0.0007	1.37	0.079	0.1127	1.34	0.1952	0.42	0.74	0.1394	0.0438	1.68	0.0203	0.0359	0.63	0.0626	0.1108	0.98	0.6282	0.698
maltopentaose	LC/MS neg	827.267	HMDB12254	Glycogen Metabolism	58.27	0.0019	0.0017	8.77	0.0423	0.037	64.99	0.0024	0.0011	3.57	0.1673	0.0349	11.17	0.0065	0.0028	144.52	0.001	0.0007	0.15	0.2198	0.0832	1.12	0.9322	0.357	0.06	0.0597	0.0296	0.19	0.6478	0.4282	2.48	0.8287	0.7277	7.41	0.2524	0.0707	0.05	0.0712	0.0863	3.13	0.1464	0.1748	12.94	0.5017	0.6447
maltotetraose	LC/MS neg	665.215	HMDB01296	Glycogen Metabolism	2.75	0.1106	0.0584	0.6	0.1286	0.0964	1.73	0.6696	0.1741	0.56	0.1619	0.0341	1.35	0.4865	0.1299	2.45	0.4189	0.1325	0.22	0.003	0.0022	0.63	0.2357	0.1316	0.2	0.0042	0.0031	0.49	0.3569	0.3127	0.89	0.4184	0.5865	2.88	0.0548	0.0193	0.32	0.0714	0.0863	2.41	0.0401	0.085	1.82	0.9093	0.7771
maltotriose	GC/MS	204	HMDB01262	Glycogen Metabolism	2.03	0.0526	0.0307	1.18	0.618	0.3631	1.39	0.4579	0.1272	0.65	0.1174	0.0257	1.34	0.2764	0.0789	1.49	0.3369	0.1106	0.58	0.1417	0.0589	0.68	0.2175	0.1247	0.32	0.0009	0.0009	0.66	0.3738	0.3227	0.73	0.3088	0.525	1.18	0.8059	0.1753	0.47	0.0242	0.0406	2.07	0.0103	0.037	1.11	0.8957	0.7771
maltose	GC/MS	204.1	HMDB00163	Glycogen Metabolism	2.37	0.0001	0.0001	2.87	7.5962e-07	2.0163e-06	1.63	0.009	0.0037	1	0.9982	0.1622	1.4	0.0601	0.0208	1.41	0.0894	0.0356	1.21	0.1099	0.0481	0.69	0.1183	0.0778	0.42	0.0001	0.0002	0.59	0.0207	0.0439	0.59	0.013	0.1193	0.57	0.0026	0.0013	0.61	0.0091	0.0206	1.4	0.0604	0.1081	1	0.8459	0.7741
glucarate 1,4-lactone	LC/MS pos	210.061		Disaccharides and Oligosaccharides	1.28	0.0522	0.0306	0.29	1.566e-12	1.564e-11	2.03	1.2878e-06	1.1316e-06	3.45	1.091e-11	1.6245e-11	2.44	2.4923e-08	3.6545e-08	1.34	0.0207	0.01	0.23	1.2e-14	3.79e-13	1.59	0.0005	0.001	2.7	2.786e-09	2.2855e-08	1.91	1.0684e-05	0.0001	1.05	0.6825	0.6793	7.05	0	0	1.7	0.0003	0.0014	0.71	0.0091	0.0344	0.55	3.7046e-05	0.0014
fructose	GC/MS	217	HMDB00660	Fructose, Mannose and Galactose Metabolism	2.87	1.8797e-07	5.2528e-07	1.66	0.0033	0.004	3.18	1.1387e-08	1.4973e-08	1.85	0.0004	0.0002	3.05	3.05e-08	4.4018e-08	2.75	8.7629e-07	1.2867e-06	0.58	0.0022	0.0017	1.11	0.3524	0.1795	0.65	0.014	0.0088	1.06	0.5468	0.397	0.96	0.6138	0.6627	1.92	0.0002	0.0001	0.58	0.0012	0.0046	1.65	0.0029	0.0171	0.9	0.2713	0.5019
sorbitol	GC/MS	319.1	HMDB00247	Fructose, Mannose and Galactose Metabolism	1.34	0.0622	0.0357	2.72	3.0714e-07	8.572e-07	3.24	1.7005e-08	2.1888e-08	2.81	1.5798e-07	1.0117e-07	2.89	7.4383e-08	9.8793e-08	1.21	0.2487	0.0857	2.04	0.0001	0.0001	2.43	5.6102e-06	2.658e-05	2.1	5.3599e-05	8.794e-05	2.16	2.5234e-05	0.0002	0.9	0.456	0.6023	1.19	0.3392	0.0896	0.87	0.4593	0.3108	1.03	0.8031	0.4551	0.42	2.5732e-06	0.0002
mannose	GC/MS	204	HMDB00169	Fructose, Mannose and Galactose Metabolism	5.45	1.0298e-08	3.7694e-08	6.41	1.3621e-10	8.0783e-10	6.89	4.727e-11	9.9308e-11	4.45	2.6712e-08	1.9888e-08	6.02	4.4227e-10	8.908e-10	4.98	1.1889e-08	2.9197e-08	1.18	0.1372	0.0573	1.26	0.0644	0.0482	0.82	0.7481	0.2072	1.1	0.28	0.2698	0.91	0.9612	0.7533	1.07	0.7002	0.1579	0.65	0.032	0.0501	1.35	0.1642	0.1847	0.83	0.2595	0.4956
mannose-6-phosphate	GC/MS	387.2	HMDB01078	Fructose, Mannose and Galactose Metabolism	72.9	1.65e-13	2.14e-12	23.97	5.3837e-11	3.5232e-10	69.03	2.5e-14	1.07e-13	32.44	6.665e-12	1.0698e-11	75.45	1.2e-14	6.7e-14	66.75	5.41e-13	4.119e-12	0.33	0.0301	0.0164	0.95	0.4316	0.2075	0.44	0.1492	0.0608	1.03	0.2786	0.2698	0.92	0.6298	0.6672	2.88	0.0043	0.0021	0.47	0.0294	0.0474	2.33	0.0144	0.045	0.88	0.1215	0.3156
mannitol	GC/MS	319.1	HMDB00765	Fructose, Mannose and Galactose Metabolism	0.66	0.0004	0.0004	0.4	3.3356e-09	1.5631e-08	0.64	0.0006	0.0003	0.74	0.0196	0.005	0.73	0.0136	0.0055	0.67	0.002	0.0013	0.61	0.0004	0.0003	0.97	0.9213	0.3553	1.12	0.1587	0.0638	1.11	0.2065	0.2186	1.01	0.5901	0.6565	1.6	0.0003	0.0002	1.15	0.1887	0.1711	0.99	0.8794	0.4796	0.92	0.4622	0.6338
galactitol (dulcitol)	GC/MS	319.1	HMDB00107	Fructose, Mannose and Galactose Metabolism	0.52	0.02	0.0131	0.28	0.0002	0.0004	0.46	0.0162	0.0063	0.48	0.0122	0.0032	0.64	0.1977	0.0588	0.47	0.0072	0.0039	0.55	0.1099	0.0481	0.89	0.9303	0.3569	0.93	0.8385	0.2255	1.23	0.2685	0.2637	0.91	0.6806	0.6793	1.63	0.1296	0.0412	1.04	0.9074	0.4761	1.32	0.1923	0.2038	0.74	0.1327	0.3358
galactose 1-phosphate	LC/MS polar	259.022	HMDB00645	Fructose, Mannose and Galactose Metabolism	8.54	1e-15	3.6e-14	5.24	8.17e-13	9.632e-12	9.83	0	1e-15	10.58	0	0	11.27	0	0	8.94	0	9e-15	0.61	0.0062	0.0043	1.15	0.1871	0.1113	1.24	0.0723	0.0341	1.32	0.0537	0.086	1.05	0.6318	0.6672	1.88	0.0001	0.0001	1.08	0.6149	0.3834	1.07	0.8865	0.4796	0.79	0.1392	0.3428
UDP-glucuronate	LC/MS neg	579.027	HMDB00935	Nucleotide Sugar	3.7	4.2634e-11	3.2589e-10	3.61	5.3449e-11	3.5232e-10	8.69	0	0	7.41	0	1e-15	5.96	7e-15	4.2e-14	3.7	6.0286e-11	2.4786e-10	0.98	0.9338	0.2646	2.35	6.7319e-07	4.6674e-06	2	2.1549e-05	4.2854e-05	1.61	0.0012	0.0051	1	0.8988	0.7411	2.41	5.2244e-07	6.7456e-07	0.85	0.2608	0.2164	0.8	0.1778	0.1942	0.62	0.0008	0.0118
UDP-N-acetylglucosamine	LC/MS pos	608.089	HMDB00290	Nucleotide Sugar	4.51	1.5936e-09	7.2661e-09	3.02	1.3052e-06	3.3431e-06	8.11	2.66e-13	8.84e-13	12.74	1e-15	5e-15	13.62	1e-15	5e-15	6.64	4.201e-12	2.2145e-11	0.67	0.03	0.0164	1.8	0.0024	0.0037	2.82	3.2055e-06	8.889e-06	3.02	8.003e-07	1.656e-05	1.47	0.036	0.2049	2.68	3.0995e-06	3.3485e-06	1.57	0.0308	0.0492	1.07	0.6505	0.402	0.49	0.0005	0.0097
glucosamine-6-phosphate	LC/MS polar	258.038	HMDB01254	Aminosugar Metabolism	97.18	0	2e-15	64.61	0	2e-15	109.84	0	0	53.04	0	1e-15	88.81	0	0	85.95	0	1e-15	0.66	0.3748	0.1311	1.13	0.3384	0.1746	0.55	0.0947	0.0426	0.91	0.852	0.4948	0.88	0.4729	0.608	1.7	0.0699	0.0241	0.48	0.0109	0.023	1.67	0.0649	0.1129	0.97	0.3672	0.593
erythronate*	GC/MS	292.1	HMDB00613	Aminosugar Metabolism	5.47	7.4e-14	1.135e-12	4.32	5.092e-12	4.2417e-11	5.2	1.77e-13	6e-13	8.16	0	1e-15	13.85	0	0	8.36	0	4e-15	0.79	0.0972	0.0441	0.95	0.7186	0.2978	1.49	0.009	0.006	2.53	3.2533e-07	9.4476e-06	1.53	0.008	0.0901	1.2	0.1886	0.0556	1.57	0.0035	0.0107	1.7	0.0012	0.0091	0.6	0.0014	0.0165
citrate	GC/MS	273.1	HMDB00094	TCA Cycle	1.81	0.0004	0.0004	4.6	8.63e-13	9.632e-12	3.41	2.0601e-10	3.8422e-10	3.09	1.8139e-09	1.8682e-09	2.9	8.6103e-09	1.3489e-08	2.34	4.92e-07	7.9638e-07	2.55	4.2595e-08	9.6394e-08	1.89	2.2633e-05	7.6593e-05	1.71	0.0002	0.0003	1.6	0.001	0.0046	1.3	0.0331	0.1976	0.74	0.0452	0.0164	0.91	0.4453	0.3046	0.94	0.5939	0.3893	0.81	0.1836	0.4089
alpha-ketoglutarate	LC/MS neg	145.014	HMDB00208	TCA Cycle	0.64	0.0489	0.0288	0.92	0.9129	0.477	1.1	0.3154	0.0922	1.22	0.1873	0.0385	1.59	0.0136	0.0055	1.17	0.2362	0.0817	1.45	0.0385	0.0199	1.72	0.0042	0.0058	1.91	0.0018	0.0016	2.5	4.7292e-05	0.0004	1.83	0.0026	0.044	1.19	0.3699	0.096	1.11	0.746	0.4311	1.31	0.2179	0.2164	0.73	0.172	0.3888
succinylcarnitine	LC/MS pos	262.129		TCA Cycle	0.79	0.4595	0.1905	0.53	0.0056	0.0065	0.79	0.3885	0.1115	0.66	0.0854	0.0192	0.69	0.1419	0.0442	0.75	0.2789	0.0942	0.68	0.0341	0.0178	1	0.901	0.3499	0.84	0.3137	0.1066	0.88	0.4556	0.3639	0.95	0.727	0.699	1.48	0.0449	0.0164	0.84	0.3758	0.2748	1.05	0.7905	0.4533	1.08	0.6897	0.725
succinate	LC/MS neg	117.019	HMDB00254	TCA Cycle	0.75	0.201	0.0941	0.9	0.696	0.3996	0.93	0.4997	0.1357	1.23	0.9211	0.1516	1.3	0.557	0.1465	1.06	0.8279	0.2345	1.2	0.3693	0.1301	1.24	0.5384	0.2435	1.64	0.2368	0.0875	1.73	0.0662	0.0989	1.42	0.1369	0.3709	1.03	0.775	0.17	1.33	0.5641	0.3643	1.05	0.493	0.3479	0.82	0.7106	0.7374
fumarate	GC/MS	245	HMDB00134	TCA Cycle	0.92	0.6759	0.258	0.95	0.9031	0.4748	1.25	0.0135	0.0053	1.63	1.1821e-05	5.2555e-06	1.36	0.0019	0.0009	1.22	0.0217	0.0104	1.03	0.7668	0.2297	1.36	0.0047	0.0061	1.77	3.2911e-06	8.9995e-06	1.48	0.0006	0.003	1.33	0.0078	0.0901	1.32	0.01	0.0043	1.3	0.0173	0.0321	0.83	0.0919	0.1366	0.9	0.3415	0.579
malate	LC/MS neg	133.014	HMDB00156	TCA Cycle	0.77	0.7321	0.2738	1.5	0.0571	0.0483	1.42	0.0689	0.0238	2.14	0.0036	0.001	1.5	0.0617	0.0212	1.1	0.2951	0.0988	1.95	0.0268	0.015	1.83	0.0328	0.0286	2.77	0.0014	0.0013	1.94	0.0291	0.0558	1.43	0.1679	0.4019	0.94	0.9286	0.1961	1.51	0.2202	0.1923	0.7	0.2403	0.2333	0.74	0.3916	0.6067
trans-aconitate	LC/MS polar	173.009	HMDB00958	TCA Cycle	2.2	4.7707e-05	6.9655e-05	4.83	1.101e-11	8.3579e-11	4.03	1.9893e-10	3.7484e-10	4.19	1.255e-10	1.5207e-10	3.76	2.1262e-09	3.7472e-09	3.38	4.8466e-09	1.3284e-08	2.19	7.2392e-06	1.0131e-05	1.83	0.0002	0.0004	1.9	0.0001	0.0002	1.71	0.0019	0.0075	1.54	0.0042	0.0605	0.83	0.291	0.0798	1.04	0.8683	0.4654	0.9	0.3208	0.2804	0.9	0.777	0.7566
acetylphosphate	GC/MS	211	HMDB01494	Oxidative Phosphorylation	1.08	0.5472	0.2178	0.74	0.0042	0.005	0.96	0.7119	0.183	0.99	0.8783	0.1455	1.16	0.1554	0.0475	0.97	0.6125	0.1825	0.69	0.0008	0.0007	0.89	0.3337	0.1731	0.92	0.451	0.1436	1.07	0.4043	0.3396	0.9	0.2708	0.4937	1.29	0.0108	0.0046	1.03	0.8287	0.4551	1.17	0.1172	0.1557	0.84	0.0576	0.1901
phosphate	GC/MS	298.9	HMDB01429	Oxidative Phosphorylation	0.71	0.0004	0.0004	0.43	1.7978e-11	1.2875e-10	0.56	1.9715e-07	2.0474e-07	0.75	0.0036	0.0011	0.74	0.0025	0.0012	0.76	0.0034	0.002	0.6	1.6182e-06	2.5498e-06	0.8	0.0175	0.0179	1.07	0.4068	0.1308	1.05	0.4876	0.3776	1.07	0.4195	0.5865	1.32	0.0025	0.0013	1.34	0.002	0.0067	0.98	0.891	0.4796	1.02	0.9088	0.7771
caproate (6:0)	LC/MS neg	115.076	HMDB00535	Medium Chain Fatty Acid	1.25	0.0003	0.0004	1.43	2.7938e-07	8.029e-07	1.31	2.0122e-05	1.3229e-05	1.35	4.3683e-06	2.1339e-06	1.31	2.8679e-05	2.0859e-05	1.3	4.12e-05	4.0915e-05	1.14	0.0239	0.0138	1.05	0.3484	0.1783	1.08	0.1546	0.0626	1.05	0.4106	0.3411	1.04	0.4811	0.6131	0.92	0.1671	0.0506	1.03	0.6172	0.3836	0.96	0.5379	0.3658	0.99	0.9046	0.7771
caprylate (8:0)	LC/MS neg	143.108	HMDB00482	Medium Chain Fatty Acid	1.04	0.588	0.2315	1.08	0.4005	0.2564	1.04	0.6564	0.1719	1.07	0.4524	0.0832	1.06	0.4867	0.1299	1.18	0.0638	0.0263	1.04	0.7627	0.2288	0.99	0.9224	0.3553	1.02	0.8325	0.2242	1.01	0.8768	0.5021	1.13	0.1801	0.4094	0.96	0.6899	0.1561	1.03	0.7575	0.4347	0.99	0.9549	0.4961	1.12	0.2338	0.4679
5-dodecenoate (12:1n7)	LC/MS neg	197.155	HMDB00529	Medium Chain Fatty Acid	1.78	9.3284e-05	0.0001	1.49	0.0069	0.0077	1.99	6.9951e-06	5.2399e-06	2.68	1.2656e-08	1.0497e-08	2.31	2.693e-07	3.1043e-07	2.03	5.0365e-06	6.237e-06	0.84	0.1326	0.0559	1.12	0.3946	0.1954	1.51	0.0055	0.0039	1.3	0.061	0.0932	1.14	0.3386	0.5426	1.34	0.0218	0.0086	1.34	0.043	0.0624	0.86	0.312	0.2746	0.88	0.3408	0.579
myristate (14:0)	LC/MS neg	227.202	HMDB00806	Long Chain Fatty Acid	1.5	0.002	0.0017	1.28	0.0484	0.0418	1.73	3.4233e-05	2.1576e-05	2.38	1.3199e-08	1.0732e-08	1.99	2.0526e-06	1.917e-06	1.73	4.7328e-05	4.5892e-05	0.86	0.2028	0.0788	1.16	0.1687	0.102	1.59	0.0003	0.0004	1.33	0.0254	0.0511	1.15	0.203	0.4254	1.35	0.0105	0.0044	1.37	0.0132	0.0261	0.84	0.1015	0.1454	0.87	0.3065	0.5423
myristoleate (14:1n5)	LC/MS neg	225.186	HMDB02000	Long Chain Fatty Acid	1.95	0.0003	0.0004	1.72	0.0034	0.0042	2.23	1.4986e-05	1.0107e-05	3.58	6.078e-09	5.4831e-09	2.77	6.1626e-07	6.4916e-07	2.49	2.8462e-06	3.7988e-06	0.88	0.4087	0.1405	1.14	0.3039	0.1606	1.83	0.0009	0.0009	1.42	0.0435	0.0742	1.27	0.1206	0.3544	1.3	0.0685	0.0237	1.6	0.0135	0.0265	0.77	0.13	0.1633	0.9	0.6174	0.6927
pentadecanoate (15:0)	LC/MS neg	241.217	HMDB00826	Long Chain Fatty Acid	1.26	0.0004	0.0004	1.1	0.1622	0.117	1.28	0.0001	8.4538e-05	1.54	1.5712e-08	1.2609e-08	1.37	4.7261e-06	4.1053e-06	1.33	2.7254e-05	2.7873e-05	0.87	0.0164	0.01	1.01	0.7614	0.3119	1.21	0.0019	0.0017	1.09	0.1547	0.1817	1.05	0.3873	0.57	1.17	0.0077	0.0034	1.2	0.0044	0.0121	0.89	0.0661	0.1135	0.97	0.5662	0.6734
palmitate (16:0)	LC/MS neg	255.233	HMDB00220	Long Chain Fatty Acid	1.14	0.1848	0.0883	0.97	0.7494	0.4201	1.19	0.0696	0.024	1.58	1.714e-05	7.3554e-06	1.31	0.0063	0.0028	1.26	0.0175	0.0086	0.86	0.1029	0.0461	1.04	0.6068	0.265	1.39	0.0009	0.0009	1.15	0.1299	0.159	1.11	0.2617	0.4895	1.22	0.035	0.0132	1.33	0.0037	0.0112	0.83	0.0455	0.0914	0.96	0.684	0.725
palmitoleate (16:1n7)	LC/MS neg	253.217	HMDB03229	Long Chain Fatty Acid	1.81	0.0033	0.0027	1.3	0.2199	0.154	2.03	0.0002	0.0001	3.9	5.3099e-09	4.8974e-09	2.89	1.2457e-06	1.2293e-06	2.58	5.7815e-06	6.9099e-06	0.72	0.0647	0.0313	1.12	0.3492	0.1783	2.15	6.8832e-05	0.0001	1.59	0.011	0.0284	1.42	0.036	0.2049	1.56	0.0072	0.0032	1.92	0.0011	0.0043	0.74	0.0759	0.1233	0.89	0.6165	0.6927
margarate (17:0)	LC/MS neg	269.249	HMDB02259	Long Chain Fatty Acid	1.14	0.1913	0.0907	1	0.9722	0.4981	1.26	0.0235	0.0088	1.48	0.0005	0.0002	1.23	0.0493	0.0173	1.2	0.0673	0.0277	0.88	0.1801	0.0712	1.1	0.3076	0.1622	1.29	0.0168	0.0103	1.08	0.4861	0.3771	1.05	0.5821	0.6541	1.25	0.0217	0.0086	1.18	0.1487	0.1456	0.83	0.0792	0.126	0.98	0.8827	0.7771
10-heptadecenoate (17:1n7)	LC/MS neg	267.233		Long Chain Fatty Acid	1.26	0.0979	0.0527	1	0.8331	0.4504	1.34	0.0255	0.0095	2.22	2.6874e-07	1.6362e-07	1.77	8.6815e-05	5.525e-05	1.7	0.0002	0.0002	0.8	0.064	0.0311	1.07	0.5311	0.2419	1.77	4.6184e-05	7.9762e-05	1.41	0.0097	0.0261	1.35	0.0182	0.1468	1.33	0.0155	0.0063	1.66	0.0003	0.0016	0.8	0.064	0.112	0.96	0.7971	0.7602
stearate (18:0)	LC/MS neg	283.264	HMDB00827	Long Chain Fatty Acid	1.1	0.0969	0.0522	1.1	0.0935	0.0741	1.21	0.001	0.0005	1.3	1.7753e-05	7.5657e-06	1.16	0.0097	0.0041	1.16	0.0076	0.004	1	0.9855	0.2773	1.1	0.0656	0.0486	1.18	0.0025	0.002	1.05	0.3105	0.2882	1.06	0.2672	0.4934	1.1	0.0681	0.0237	1.08	0.1826	0.1675	0.89	0.0322	0.0727	1	0.9223	0.7797
oleate (18:1n9)	GC/MS	339.2	HMDB00207	Long Chain Fatty Acid	1.12	0.5092	0.2074	0.76	0.0358	0.032	1.11	0.4458	0.1246	1.88	0.0001	5.1131e-05	1.54	0.0071	0.0031	1.39	0.03	0.0138	0.68	0.0073	0.005	0.99	0.9177	0.3544	1.68	0.0009	0.0009	1.37	0.0351	0.0642	1.24	0.1197	0.3542	1.46	0.0056	0.0026	1.7	0.0013	0.0047	0.82	0.164	0.1847	0.9	0.5539	0.6708
cis-vaccenate (18:1n7)	GC/MS	339.3	HMDB03231	Long Chain Fatty Acid	1.04	0.8196	0.2992	0.82	0.138	0.1021	1	0.9222	0.226	1.39	0.0211	0.0053	1.26	0.0893	0.0295	1.38	0.0259	0.0121	0.79	0.0892	0.0412	0.97	0.7448	0.306	1.34	0.0356	0.0192	1.22	0.138	0.1655	1.33	0.0433	0.2315	1.22	0.1645	0.05	1.39	0.0167	0.0316	0.91	0.5089	0.3545	1.1	0.566	0.6734
nonadecanoate (19:0)	LC/MS neg	297.28	HMDB00772	Long Chain Fatty Acid	1.08	0.496	0.2033	1.21	0.0536	0.0458	1.29	0.0082	0.0034	1.43	0.0005	0.0002	1.15	0.1846	0.055	1.22	0.0379	0.0168	1.11	0.1988	0.0775	1.19	0.0417	0.0346	1.32	0.0034	0.0026	1.06	0.5102	0.3846	1.12	0.1507	0.3849	1.07	0.4268	0.1071	1.11	0.3119	0.2439	0.81	0.0183	0.0498	1.06	0.4269	0.6136
10-nonadecenoate (19:1n9)	LC/MS neg	295.264	HMDB13622	Long Chain Fatty Acid	1.28	0.1268	0.0655	1.01	0.8648	0.4604	1.42	0.0255	0.0095	2.22	5.0484e-06	2.4372e-06	1.66	0.0015	0.0008	1.72	0.0008	0.0005	0.79	0.0914	0.0419	1.11	0.4469	0.2118	1.73	0.0005	0.0006	1.3	0.0697	0.102	1.35	0.0408	0.2234	1.4	0.0171	0.0069	1.57	0.0044	0.0121	0.75	0.0597	0.1077	1.04	0.8021	0.7637
arachidate (20:0)	LC/MS neg	311.296	HMDB02212	Long Chain Fatty Acid	1.09	0.2318	0.1065	1.16	0.0237	0.0228	1.23	0.0025	0.0011	1.27	0.0008	0.0003	1.11	0.155	0.0474	1.15	0.0371	0.0165	1.07	0.2585	0.0956	1.13	0.0484	0.0389	1.16	0.0191	0.0115	1.02	0.8142	0.4833	1.06	0.3483	0.5487	1.06	0.3762	0.097	1.03	0.6829	0.4057	0.88	0.033	0.074	1.04	0.48	0.6408
eicosenoate (20:1n9 or 11)	LC/MS neg	309.28		Long Chain Fatty Acid	1.19	0.2111	0.0978	1.07	0.7027	0.3999	1.36	0.0184	0.0071	1.99	1.0628e-05	4.7668e-06	1.63	0.001	0.0005	1.55	0.0021	0.0013	0.9	0.38	0.1321	1.15	0.2386	0.133	1.68	0.0005	0.0005	1.37	0.0261	0.0522	1.3	0.0478	0.2365	1.28	0.0441	0.0161	1.46	0.0116	0.0238	0.82	0.1329	0.1663	0.95	0.7869	0.7602
erucate (22:1n9)	LC/MS neg	337.311	HMDB02068	Long Chain Fatty Acid	1.15	0.1415	0.0711	1.22	0.0462	0.0401	1.54	6.4188e-05	3.834e-05	1.79	6.5479e-07	3.8173e-07	1.37	0.0027	0.0013	1.33	0.0045	0.0026	1.06	0.5771	0.1863	1.34	0.0045	0.0061	1.56	6.1898e-05	9.9079e-05	1.2	0.0924	0.1273	1.16	0.1341	0.3667	1.26	0.0185	0.0074	1.16	0.1384	0.1409	0.77	0.0079	0.0316	0.97	0.8453	0.7741
stearidonate (18:4n3)	LC/MS neg	275.202	HMDB06547	Polyunsaturated Fatty Acid (n3 and n6)	1.68	0.0102	0.0072	1.61	0.0169	0.0169	2	0.0009	0.0004	2.7	1.0032e-05	4.575e-06	2.44	5.2887e-05	3.5638e-05	1.87	0.0031	0.0018	0.96	0.8372	0.2455	1.19	0.3572	0.181	1.61	0.0199	0.0119	1.45	0.0674	0.0997	1.11	0.6448	0.67	1.25	0.262	0.073	1.35	0.1409	0.1419	0.9	0.5843	0.3843	0.77	0.1637	0.3829
eicosapentaenoate (EPA; 20:5n3)	LC/MS neg	301.217	HMDB01999	Polyunsaturated Fatty Acid (n3 and n6)	1.24	0.1816	0.0869	1.25	0.1465	0.108	1.44	0.0173	0.0067	2.05	4.3521e-05	1.7578e-05	1.71	0.0021	0.001	1.38	0.042	0.0184	1.01	0.9037	0.2585	1.16	0.2639	0.1433	1.65	0.0022	0.0018	1.38	0.059	0.0922	1.12	0.4595	0.6023	1.15	0.3177	0.0857	1.43	0.0369	0.0561	0.83	0.1845	0.1984	0.81	0.2368	0.4718
docosapentaenoate (n3 DPA; 22:5n3)	LC/MS neg	329.249	HMDB01976	Polyunsaturated Fatty Acid (n3 and n6)	1.01	0.9081	0.3196	0.95	0.6088	0.3588	1.06	0.4866	0.1333	1.5	3.623e-05	1.4876e-05	1.19	0.0687	0.0233	1.25	0.0119	0.0059	0.94	0.531	0.1743	1.04	0.5611	0.25	1.48	5.1321e-05	8.5418e-05	1.17	0.0868	0.1217	1.23	0.0158	0.1349	1.11	0.2308	0.0662	1.42	0.0003	0.0015	0.79	0.0073	0.0302	1.05	0.4438	0.6255
docosahexaenoate (DHA; 22:6n3)	LC/MS neg	327.233	HMDB02183	Polyunsaturated Fatty Acid (n3 and n6)	1.12	0.2028	0.0948	1.53	2.0081e-05	4.0979e-05	1.22	0.0289	0.0105	1.42	0.0004	0.0001	1.12	0.2306	0.0674	1.14	0.1411	0.0525	1.37	0.0009	0.0008	1.09	0.3337	0.1731	1.27	0.012	0.0077	1	0.9384	0.5148	1.01	0.8367	0.7277	0.79	0.0121	0.0051	1.17	0.1036	0.1146	0.79	0.0099	0.0365	1.01	0.7769	0.7566
linoleate (18:2n6)	LC/MS neg	279.233	HMDB00673	Polyunsaturated Fatty Acid (n3 and n6)	1.02	0.8735	0.3105	0.79	0.0972	0.0764	1.02	0.9235	0.226	1.75	0.0042	0.0012	1.26	0.233	0.068	1.3	0.1883	0.0672	0.77	0.1316	0.0556	1	0.7986	0.322	1.71	0.0028	0.0022	1.23	0.1782	0.1974	1.27	0.142	0.3743	1.3	0.0803	0.0271	1.71	0.0054	0.0141	0.72	0.0731	0.1197	1.03	0.8988	0.7771
linolenate [alpha or gamma; (18:3n3 or 6)]	LC/MS neg	277.217		Polyunsaturated Fatty Acid (n3 and n6)	1.02	0.8185	0.2992	0.86	0.3129	0.2098	1.11	0.6233	0.1646	2.06	0.0031	0.0009	1.56	0.088	0.0292	1.32	0.2771	0.0942	0.84	0.4333	0.1468	1.09	0.4722	0.2204	2.02	0.0017	0.0015	1.53	0.0549	0.0874	1.3	0.1904	0.415	1.29	0.1376	0.0434	1.86	0.0112	0.0231	0.76	0.1649	0.185	0.85	0.5192	0.6547
dihomo-linolenate (20:3n3 or n6)	LC/MS neg	305.249	HMDB02925	Polyunsaturated Fatty Acid (n3 and n6)	1	0.9776	0.337	1.09	0.4266	0.2694	1.18	0.1006	0.0338	1.68	8.9768e-06	4.1709e-06	1.27	0.0206	0.0081	1.22	0.0531	0.0226	1.08	0.4106	0.1409	1.17	0.0953	0.0659	1.67	8.2402e-06	1.8648e-05	1.27	0.0193	0.0417	1.21	0.05	0.2365	1.08	0.3839	0.0985	1.43	0.0013	0.0047	0.76	0.009	0.0342	0.96	0.6746	0.7241
arachidonate (20:4n6)	LC/MS neg	303.233	HMDB01043	Polyunsaturated Fatty Acid (n3 and n6)	1.92	8.5145e-11	6.3224e-10	2.07	3.628e-12	3.1301e-11	2.11	1.91e-12	4.987e-12	2.71	1e-15	2e-15	2.16	1.148e-12	3.825e-12	2.18	5.87e-13	4.28e-12	1.08	0.242	0.0903	1.1	0.1585	0.0973	1.42	2.4989e-05	4.7767e-05	1.13	0.1095	0.1423	1.14	0.0643	0.2614	1.02	0.8034	0.175	1.28	0.0016	0.0058	0.8	0.0028	0.0171	1.01	0.79	0.7602
adrenate (22:4n6)	LC/MS neg	331.264	HMDB02226	Polyunsaturated Fatty Acid (n3 and n6)	0.93	0.8695	0.31	0.65	0.095	0.075	0.93	0.7627	0.1931	1.76	0.1659	0.0348	1.57	0.3057	0.0861	1.19	0.6201	0.1839	0.7	0.13	0.0551	1	0.8904	0.3467	1.89	0.123	0.0524	1.69	0.2363	0.2384	1.28	0.7399	0.7011	1.44	0.1668	0.0506	1.89	0.0944	0.1072	0.89	0.7096	0.4256	0.76	0.1326	0.3358
docosapentaenoate (n6 DPA; 22:5n6)	LC/MS neg	329.249	HMDB13123	Polyunsaturated Fatty Acid (n3 and n6)	2.25	0.0037	0.0031	2.13	0.0111	0.0116	2.39	0.0031	0.0014	2.11	0.011	0.003	1.46	0.1681	0.0509	1.92	0.0257	0.0121	0.95	0.6729	0.2077	1.06	0.9436	0.3601	0.94	0.675	0.1918	0.65	0.0977	0.1315	0.85	0.4411	0.6013	1.12	0.6223	0.1439	0.88	0.6243	0.3868	0.69	0.2093	0.2138	1.32	0.3625	0.5901
docosadienoate (22:2n6)	LC/MS neg	335.296		Polyunsaturated Fatty Acid (n3 and n6)	1.67	0.0016	0.0014	1.82	0.0001	0.0002	2.97	1.991e-09	3.1102e-09	4.03	4.95e-12	8.157e-12	2.32	5.3757e-07	5.7729e-07	2.08	3.9892e-06	5.2568e-06	1.09	0.3824	0.1325	1.78	5.6954e-05	0.0002	2.42	7.4969e-08	3.7846e-07	1.39	0.011	0.0284	1.25	0.0504	0.2365	1.63	0.0007	0.0004	1.36	0.0348	0.0538	0.58	0.0002	0.0029	0.9	0.5134	0.6519
dihomo-linoleate (20:2n6)	LC/MS neg	307.264	HMDB05060	Polyunsaturated Fatty Acid (n3 and n6)	1.5	0.0019	0.0017	1.24	0.0902	0.0723	1.83	1.265e-05	8.7995e-06	2.6	4.038e-09	3.8097e-09	1.93	5.4475e-06	4.644e-06	1.88	7.83e-06	9.1455e-06	0.83	0.1167	0.0504	1.22	0.0928	0.0645	1.73	9.2533e-05	0.0001	1.29	0.0526	0.0854	1.25	0.0676	0.2655	1.47	0.002	0.0011	1.42	0.011	0.023	0.74	0.0214	0.0546	0.97	0.9055	0.7771
mead acid (20:3n9)	LC/MS neg	305.249	HMDB10378	Polyunsaturated Fatty Acid (n3 and n6)	2.64	0.0002	0.0003	2.38	0.0011	0.0015	2.39	0.0007	0.0003	2.88	5.7189e-05	2.2654e-05	2.54	0.0003	0.0002	2.43	0.0011	0.0007	0.9	0.595	0.1904	0.9	0.7114	0.2961	1.09	0.6373	0.184	0.96	0.9017	0.5085	0.92	0.5996	0.6565	1	0.8711	0.1866	1.21	0.4019	0.2868	0.88	0.5524	0.3701	0.96	0.6876	0.725
15-methylpalmitate (isobar with 2-methylpalmitate)	LC/MS neg	269.249		Fatty Acid, Branched	0.84	0.1755	0.0847	0.91	0.4204	0.266	0.95	0.6678	0.1739	1.39	0.0227	0.0057	1.29	0.0959	0.0313	1.21	0.1647	0.0599	1.08	0.5741	0.1859	1.13	0.3487	0.1783	1.65	0.0006	0.0007	1.54	0.0039	0.0134	1.43	0.0082	0.0901	1.05	0.7044	0.1582	1.47	0.0079	0.0185	0.93	0.5061	0.3533	0.93	0.772	0.7566
isopalmitic acid	GC/MS	313.3		Fatty Acid, Branched	2.64	2.5493e-05	3.9672e-05	1.43	0.1102	0.0847	2.92	5.8538e-06	4.4581e-06	3.92	6.2672e-08	4.3031e-08	3.4	7.4687e-07	7.778e-07	2.33	0.0005	0.0004	0.54	0.0029	0.0021	1.11	0.6297	0.272	1.48	0.0547	0.0279	1.29	0.2521	0.2512	0.88	0.3159	0.5294	2.04	0.0007	0.0004	1.34	0.1423	0.1426	0.87	0.4162	0.3198	0.69	0.0359	0.1436
17-methylstearate	LC/MS neg	297.28		Fatty Acid, Branched	1.04	0.7013	0.2645	1.2	0.4319	0.2719	1.31	0.1614	0.0514	2.15	0.0002	7.3154e-05	1.5	0.0384	0.0138	1.46	0.0469	0.0203	1.15	0.2452	0.0912	1.25	0.0777	0.0556	2.06	6.5213e-05	0.0001	1.44	0.0157	0.0361	1.39	0.0196	0.1553	1.09	0.5292	0.1275	1.65	0.0102	0.0217	0.7	0.054	0.1017	0.97	0.9276	0.7831
2-hydroxyglutarate	GC/MS	247	HMDB00606	Fatty Acid, Dicarboxylate	1.17	0.1466	0.0733	0.85	0.3315	0.2188	1.6	0.0013	0.0006	0.95	0.8825	0.1458	1.27	0.0435	0.0155	1.11	0.3482	0.1131	0.72	0.0186	0.0112	1.36	0.053	0.0414	0.81	0.1113	0.0484	1.08	0.5457	0.3969	0.94	0.5969	0.6565	1.89	7.8205e-05	5.831e-05	0.59	0.0009	0.0037	1.34	0.0313	0.0718	0.87	0.2605	0.4956
2-aminoheptanoate	LC/MS pos	146.118		Fatty Acid, Amino	1.12	0.7878	0.2913	0.63	0.0105	0.0111	1.53	0.0471	0.0167	1.27	0.2215	0.0449	1.16	0.5346	0.1412	1.22	0.4722	0.148	0.56	0.0053	0.0038	1.37	0.0827	0.0586	1.14	0.3369	0.1125	1.04	0.724	0.4585	1.09	0.6515	0.6703	2.44	3.2885e-05	2.7633e-05	0.83	0.4218	0.2927	0.91	0.5408	0.3665	1.05	0.9212	0.7797
2-aminooctanoate	LC/MS pos	160.133	HMDB00991	Fatty Acid, Amino	1.56	0.2081	0.0966	1.55	0.3127	0.2098	2.06	0.0205	0.0077	2.23	0.0263	0.0065	1.71	0.2989	0.0847	2.38	0.0092	0.0048	0.99	0.7978	0.2369	1.32	0.2597	0.1414	1.43	0.3064	0.1051	1.1	0.8209	0.4854	1.53	0.1487	0.3849	1.33	0.1692	0.0512	1.09	0.9149	0.477	0.76	0.2139	0.2162	1.39	0.0971	0.2659
malonylcarnitine	LC/MS pos	248.113	HMDB02095	Fatty Acid Synthesis	0.96	0.9552	0.331	0.55	8.6106e-05	0.0002	0.8	0.1267	0.0412	0.88	0.4606	0.0846	0.87	0.4296	0.1168	0.99	0.9055	0.2512	0.58	0.0001	0.0001	0.83	0.1406	0.0884	0.92	0.4951	0.153	0.91	0.4627	0.3667	1.03	0.8612	0.7339	1.44	0.0068	0.0031	1.11	0.4188	0.2927	0.99	0.958	0.4965	1.13	0.3645	0.5904
2-methylmalonyl carnitine	LC/MS pos	262.129	HMDB13133	Fatty Acid Synthesis	1.42	0.013	0.0089	0.68	0.0222	0.0215	1.12	0.4614	0.1278	1.04	0.5564	0.0999	1.21	0.1243	0.0393	1.46	0.0065	0.0035	0.48	1.546e-05	1.9693e-05	0.78	0.0693	0.0509	0.73	0.0506	0.0262	0.85	0.3038	0.2846	1.03	0.782	0.712	1.65	0.0034	0.0017	0.94	0.881	0.4696	1.16	0.3334	0.2851	1.21	0.1946	0.4257
acetyl CoA	LC/MS neg	403.556	HMDB01206	Fatty Acid Metabolism	0.45	0.005	0.004	0.2	3.0625e-07	8.572e-07	0.39	0.001	0.0005	0.35	0.0004	0.0001	0.39	0.0013	0.0007	0.52	0.0153	0.0075	0.45	0.0022	0.0017	0.89	0.5566	0.2492	0.79	0.3695	0.1203	0.88	0.6295	0.418	1.17	0.6566	0.6718	1.95	0.0103	0.0044	0.89	0.7543	0.4342	1.12	0.6753	0.4121	1.33	0.3561	0.589
butyrylcarnitine	LC/MS pos	232.154	HDMB02013	Fatty Acid Metabolism (also BCAA Metabolism)	0.99	0.7962	0.2931	1.28	0.23	0.1601	1.78	0.0167	0.0065	1.9	0.0031	0.0009	2.38	0.0001	7.8475e-05	1.68	0.0377	0.0167	1.29	0.1473	0.0607	1.8	0.0088	0.0104	1.92	0.0015	0.0014	2.4	5.9768e-05	0.0005	1.7	0.0208	0.1589	1.39	0.2049	0.0597	1.07	0.5113	0.3364	1.25	0.2684	0.2501	0.71	0.0393	0.1497
propionylcarnitine	LC/MS pos	218.139	HMDB00824	Fatty Acid Metabolism (also BCAA Metabolism)	0.82	0.0879	0.0483	0.64	9.0129e-05	0.0002	1.08	0.2912	0.0865	1.03	0.6342	0.111	1.15	0.0806	0.0269	1.12	0.1487	0.0549	0.77	0.0115	0.0073	1.32	0.0077	0.0092	1.25	0.0319	0.0176	1.4	0.0011	0.0048	1.36	0.0027	0.0443	1.7	3.5712e-06	3.8064e-06	0.95	0.5578	0.3614	1.12	0.1956	0.2046	0.97	0.7489	0.7481
propionylglycine	LC/MS pos	132.066	HMDB00783	Fatty Acid Metabolism (also BCAA Metabolism)	1.39	0.7541	0.2808	3.46	0.0023	0.003	2.3	0.0304	0.0111	1.52	0.3887	0.073	1.44	0.4664	0.1253	1.79	0.09	0.0357	2.49	0.0054	0.0038	1.65	0.0605	0.0458	1.09	0.5811	0.1705	1.03	0.6765	0.4401	1.29	0.1621	0.3992	0.66	0.3102	0.0841	0.66	0.1754	0.1625	0.94	0.8924	0.4796	1.25	0.3207	0.5608
methylmalonate (MMA)	LC/MS polar	117.019	HMDB00202	Fatty Acid Metabolism (also BCAA Metabolism)	0.94	0.6481	0.2499	0.92	0.6976	0.3996	0.92	0.6631	0.1734	0.78	0.1312	0.0284	0.88	0.3775	0.104	0.87	0.3601	0.1166	0.98	0.9457	0.2672	0.97	0.9833	0.3686	0.83	0.2853	0.0996	0.94	0.6673	0.4355	0.92	0.6434	0.67	1	0.9624	0.203	0.85	0.2762	0.2233	1.13	0.5189	0.3587	0.99	0.9735	0.7954
hexanoylglycine	LC/MS neg	172.098	HMDB00701	Fatty Acid Metabolism(Acyl Glycine)	1.53	0.011	0.0077	6.27	1.2263e-11	8.9515e-11	2.51	1.3183e-05	9.0584e-06	3.55	5.305e-08	3.7042e-08	3.36	9.2445e-08	1.1932e-07	2.65	4.6349e-06	5.9179e-06	4.1	2.2716e-08	5.4294e-08	1.64	0.0228	0.0216	2.32	0.0002	0.0002	2.2	0.0003	0.0018	1.73	0.01	0.1008	0.4	2.9802e-05	2.531e-05	1.41	0.0766	0.0911	0.95	0.8536	0.4705	0.79	0.2041	0.4387
acetylcarnitine	LC/MS pos	204.123	HMDB00201	Fatty Acid Metabolism(Acyl Carnitine)	1.1	0.1484	0.0738	0.92	0.3299	0.2182	1.15	0.044	0.0158	1.17	0.0172	0.0044	1.12	0.0797	0.0268	1.25	0.0022	0.0014	0.84	0.0187	0.0112	1.04	0.5445	0.2449	1.07	0.3125	0.1064	1.02	0.7455	0.4619	1.14	0.0768	0.2841	1.24	0.004	0.002	1.02	0.6822	0.4057	0.95	0.4899	0.3476	1.12	0.1435	0.3478
hydroxybutyrylcarnitine*	LC/MS pos	248.149	HMDB13127	Fatty Acid Metabolism(Acyl Carnitine)	0.99	0.8458	0.3034	1.78	0.0032	0.004	2.11	0.0002	0.0001	2.17	0.0003	9.2372e-05	2.91	1.0154e-06	1.0282e-06	2.21	0.0002	0.0002	1.8	0.0053	0.0038	2.14	0.0004	0.0008	2.2	0.0005	0.0005	2.95	1.8409e-06	3.5638e-05	2.24	0.0004	0.0226	1.19	0.3366	0.0893	1.03	0.9315	0.4791	1.34	0.0721	0.1197	0.76	0.0869	0.2421
valerylcarnitine	LC/MS pos	246.17	HMDB13128	Fatty Acid Metabolism(Acyl Carnitine)	0.95	0.9766	0.337	1.06	0.655	0.3813	3.02	0.0007	0.0004	2.41	0.0027	0.0008	2.82	0.0005	0.0003	1.91	0.0692	0.0284	1.12	0.6341	0.199	3.18	0.0007	0.0012	2.54	0.0025	0.0021	2.96	0.0004	0.0026	2.01	0.0651	0.2614	2.85	0.0026	0.0013	0.8	0.6403	0.3929	1.17	0.5382	0.3658	0.68	0.0568	0.1884
hexanoylcarnitine	LC/MS pos	260.186	HMDB00705	Fatty Acid Metabolism(Acyl Carnitine)	0.82	0.2183	0.1006	0.85	0.326	0.2163	1.43	0.0679	0.0235	2.07	0.0003	8.8459e-05	2.24	3.6292e-05	2.5984e-05	1.51	0.0513	0.0219	1.04	0.7985	0.2369	1.74	0.0034	0.005	2.53	6.005e-06	1.4596e-05	2.74	8.1466e-07	1.656e-05	1.84	0.0024	0.0436	1.68	0.0067	0.0031	1.45	0.0355	0.0546	1.08	0.515	0.3575	0.67	0.0103	0.0669
octanoylcarnitine	LC/MS pos	288.217	HMDB00791	Fatty Acid Metabolism(Acyl Carnitine)	0.95	0.5596	0.222	0.99	0.9635	0.4964	1.35	0.1887	0.0589	2.04	0.0008	0.0003	2.29	0.0001	7.3062e-05	1.58	0.0389	0.0171	1.04	0.5905	0.1895	1.42	0.0618	0.0465	2.15	0.0001	0.0002	2.41	2.0585e-05	0.0002	1.67	0.0097	0.1007	1.36	0.1743	0.0524	1.51	0.025	0.0417	1.12	0.5226	0.3602	0.69	0.0359	0.1436
decanoylcarnitine	LC/MS pos	316.248	HMDB00651	Fatty Acid Metabolism(Acyl Carnitine)	4.32	1.0071e-05	1.7805e-05	6.65	2.1423e-08	8.4702e-08	7.61	8.8251e-09	1.2128e-08	12.75	4.6701e-11	6.2063e-11	11.02	1.3396e-10	3.1478e-10	6.09	1.2257e-07	2.2708e-07	1.54	0.0488	0.0245	1.76	0.0249	0.0231	2.96	0.0002	0.0002	2.55	0.0005	0.0029	1.41	0.1544	0.3908	1.14	0.7646	0.1687	1.68	0.0711	0.0863	0.86	0.7014	0.4233	0.55	0.0239	0.1118
cis-4-decenoyl carnitine	LC/MS pos	314.233		Fatty Acid Metabolism(Acyl Carnitine)	1.34	0.7471	0.2786	4.1	0.0012	0.0016	3.4	0.0126	0.005	6.14	0.0001	5.4226e-05	6.04	0.0002	9.1652e-05	2.68	0.1041	0.04	3.06	0.0029	0.0021	2.53	0.0272	0.0247	4.57	0.0004	0.0005	4.5	0.0004	0.0023	2	0.1876	0.412	0.83	0.3735	0.0965	1.8	0.1128	0.1211	0.98	0.9908	0.5066	0.44	0.0144	0.0804
laurylcarnitine	LC/MS pos	344.28	HMDB02250	Fatty Acid Metabolism(Acyl Carnitine)	16.14	2.4e-14	5.74e-13	1.88	0.0126	0.013	37.34	0	0	69.54	0	0	49	0	0	31.74	0	1e-15	0.12	1.6588e-11	1.8573e-10	2.31	0.0003	0.0006	4.31	8.3359e-08	4.0029e-07	3.04	7.5683e-06	9.0498e-05	1.97	0.002	0.041	19.85	1e-15	1.8e-14	1.86	0.0111	0.0231	0.7	0.1451	0.1743	0.65	0.0649	0.2035
myristoylcarnitine	LC/MS pos	372.311	HMDB05066	Fatty Acid Metabolism(Acyl Carnitine)	4.41	3.538e-06	7.1836e-06	0.27	0.0072	0.0079	9.79	3.1631e-09	4.8178e-09	16.39	7.3012e-11	9.3028e-11	11.1	1.1627e-09	2.1312e-09	8.24	1.2834e-08	3.1038e-08	0.06	7.4758e-10	3.534e-09	2.22	0.0245	0.0229	3.72	0.0007	0.0008	2.52	0.0106	0.0283	1.87	0.0698	0.2704	36.43	1.379e-12	1.1524e-11	1.67	0.1879	0.1707	0.68	0.327	0.2837	0.74	0.4121	0.612
palmitoylcarnitine	LC/MS pos	400.342	HMDB00222	Fatty Acid Metabolism(Acyl Carnitine)	4.16	0.0002	0.0002	0.24	0.0002	0.0003	10.53	1.1281e-07	1.2129e-07	17.78	2.5657e-09	2.5368e-09	12.2	3.8082e-08	5.3282e-08	8.69	4.4083e-07	7.2497e-07	0.06	5.8495e-10	2.9919e-09	2.53	0.0201	0.0198	4.27	0.0007	0.0008	2.93	0.0083	0.024	2.09	0.0553	0.2449	43.87	8.98e-13	8.388e-12	1.69	0.2071	0.1832	0.69	0.363	0.2991	0.71	0.42	0.6136
stearoylcarnitine	LC/MS pos	428.373	HMDB00848	Fatty Acid Metabolism(Acyl Carnitine)	3.58	6.3117e-06	1.1801e-05	0.17	0.0011	0.0015	7.25	7.6431e-09	1.0746e-08	14.52	3.0807e-11	4.2305e-11	8.82	1.7768e-09	3.1929e-09	7.78	4.648e-09	1.2912e-08	0.05	1.8456e-10	1.1883e-09	2.02	0.0317	0.028	4.06	0.0002	0.0002	2.47	0.0095	0.0261	2.17	0.0214	0.1594	42.22	5.24e-13	5.548e-12	2	0.0572	0.0771	0.61	0.1527	0.1768	0.88	0.7406	0.7473
linoleoylcarnitine*	LC/MS pos	424.342	HMDB06469	Fatty Acid Metabolism(Acyl Carnitine)	4.31	3.9317e-05	5.9755e-05	0.27	0.0011	0.0015	10.57	5.9593e-08	6.8938e-08	16.05	2.6254e-09	2.5752e-09	11.1	2.9143e-08	4.2393e-08	8.27	2.4324e-07	4.2375e-07	0.06	9.9768e-10	4.351e-09	2.45	0.0387	0.0324	3.72	0.0028	0.0023	2.57	0.0224	0.0465	1.92	0.1019	0.3354	39.66	2.994e-12	2.2645e-11	1.52	0.2945	0.2337	0.69	0.4158	0.3198	0.74	0.4828	0.6408
oleoylcarnitine	LC/MS pos	426.358	HMDB05065	Fatty Acid Metabolism(Acyl Carnitine)	4.39	0.0003	0.0004	0.31	0.0004	0.0007	9.16	2.1697e-06	1.8108e-06	14.4	9.4881e-08	6.3386e-08	10.73	6.0313e-07	6.39e-07	7.69	6.1289e-06	7.2409e-06	0.07	3.205e-09	1.2175e-08	2.09	0.0993	0.0679	3.28	0.0099	0.0065	2.44	0.0416	0.072	1.75	0.1853	0.4115	29.94	2.8735e-11	1.2677e-10	1.57	0.3076	0.2414	0.75	0.5434	0.3674	0.72	0.4501	0.6305
deoxycarnitine	LC/MS pos	146.118	HMDB01161	Carnitine Metabolism	1.73	7.5949e-08	2.3781e-07	1.25	0.0093	0.01	1.81	1.827e-08	2.319e-08	2.15	4.0724e-11	5.5309e-11	2.37	2.014e-12	6.1e-12	1.97	1.2286e-09	3.7697e-09	0.72	0.0003	0.0003	1.04	0.6344	0.2728	1.24	0.0123	0.0079	1.36	0.0006	0.003	1.13	0.1672	0.4019	1.45	7.2775e-05	5.4776e-05	1.19	0.0377	0.0566	1.1	0.2588	0.2449	0.83	0.0231	0.1108
carnitine	LC/MS pos	162.112	HMDB00062	Carnitine Metabolism	1.64	1.0699e-06	2.4606e-06	0.96	0.7296	0.4115	1.34	0.0015	0.0007	1.54	1.0349e-05	4.7023e-06	1.57	4.6777e-06	4.0827e-06	1.71	4.0152e-07	6.7106e-07	0.59	3.7232e-07	6.6557e-07	0.82	0.0197	0.0195	0.94	0.4597	0.1446	0.96	0.6302	0.418	1.05	0.7483	0.7011	1.39	0.0006	0.0003	1.15	0.0986	0.1101	1.02	0.795	0.4533	1.09	0.4239	0.6136
myristoleoylcarnitine*	LC/MS pos	370.295		Carnitine Metabolism	6.79	1.7223e-06	3.8258e-06	0.56	0.1505	0.1105	13.51	4.239e-09	6.053e-09	23.24	9.1951e-11	1.1479e-10	16.63	7.8204e-10	1.4931e-09	12.28	8.1253e-09	2.0621e-08	0.08	2.0772e-08	5.1579e-08	1.99	0.0518	0.0408	3.42	0.0018	0.0016	2.45	0.0134	0.0325	1.81	0.0822	0.2905	24.35	6.8101e-11	2.6018e-10	1.72	0.1826	0.1675	0.72	0.4467	0.3277	0.74	0.4212	0.6136
3-hydroxybutyrate (BHBA)	GC/MS	116.9	HMDB00357	Ketone Bodies	1.77	0.0077	0.0057	4.91	7.4648e-09	3.2197e-08	3.14	5.0942e-06	3.9621e-06	2.83	2.2271e-05	9.3622e-06	3.32	1.658e-06	1.5828e-06	1.97	0.007	0.0038	2.77	3.6505e-05	4.2435e-05	1.77	0.0153	0.0159	1.6	0.0465	0.0243	1.87	0.0061	0.0191	1.11	0.9691	0.7552	0.64	0.0364	0.0136	0.9	0.629	0.3884	1.17	0.3973	0.3107	0.6	0.0067	0.0512
4-hydroxybutyrate (GHB)	GC/MS	233.1	HMDB00710	Fatty Acid, Monohydroxy	0.78	0.1525	0.0753	0.69	0.0205	0.0201	1.01	0.8143	0.2036	1.06	0.6059	0.107	1.28	0.1153	0.0371	0.82	0.1648	0.0599	0.89	0.3417	0.1222	1.29	0.0981	0.0674	1.36	0.0552	0.028	1.64	0.004	0.0139	1.05	0.9653	0.7533	1.45	0.0116	0.0049	1.05	0.7781	0.4406	1.21	0.2813	0.2557	0.64	0.0045	0.0384
3-hydroxyoctanoate	LC/MS neg	159.103	HMDB01954	Fatty Acid, Monohydroxy	0.99	0.9426	0.3289	0.91	0.4647	0.2877	1.24	0.0371	0.0134	1.27	0.0282	0.0069	1.29	0.0181	0.0071	1.2	0.0834	0.0336	0.92	0.4224	0.1436	1.26	0.0435	0.0359	1.29	0.0332	0.018	1.31	0.0215	0.045	1.21	0.0962	0.3223	1.37	0.0063	0.0029	1.02	0.9031	0.4754	1.01	0.8502	0.4699	0.93	0.4899	0.6445
3-hydroxydecanoate	LC/MS neg	187.134	HMDB02203	Fatty Acid, Monohydroxy	1.09	0.3918	0.1669	0.93	0.3669	0.2393	1.13	0.2388	0.0722	1.06	0.621	0.109	1.15	0.177	0.0531	1.15	0.1715	0.0618	0.85	0.0836	0.0392	1.03	0.7423	0.3054	0.97	0.715	0.2008	1.05	0.6128	0.4166	1.05	0.6002	0.6565	1.22	0.0418	0.0154	0.94	0.4888	0.3267	1.09	0.3855	0.3059	1	0.9855	0.7963
3-hydroxylaurate	LC/MS neg	215.165	HMDB00387	Fatty Acid, Monohydroxy	0.86	0.2875	0.129	0.76	0.0343	0.0307	1.08	0.281	0.0838	1.15	0.1112	0.0245	1.08	0.3017	0.0853	1.24	0.0284	0.0132	0.88	0.2695	0.0989	1.25	0.0365	0.0307	1.34	0.0102	0.0067	1.25	0.0404	0.0705	1.44	0.0019	0.041	1.41	0.0022	0.0012	1.07	0.5931	0.3754	0.93	0.5617	0.3726	1.15	0.224	0.4574
13-HODE + 9-HODE	LC/MS neg	295.228		Fatty Acid, Monohydroxy	1.23	0.2421	0.1108	0.78	0.1099	0.0847	2.04	8.5491e-05	5.0243e-05	3.35	1.6081e-08	1.2789e-08	2.25	2.5772e-05	1.9047e-05	1.47	0.0271	0.0126	0.64	0.0077	0.0051	1.66	0.0025	0.0039	2.72	5.6576e-07	2.1841e-06	1.83	0.0008	0.0039	1.2	0.2717	0.4937	2.6	6.0223e-07	7.5907e-07	1.64	0.0073	0.0177	0.67	0.0194	0.051	0.66	0.0158	0.0871
12-HEPE	LC/MS neg	317.212	HMDB10202	Eicosanoid	4.53	2.5053e-07	6.644e-07	3.41	5.2927e-06	1.225e-05	8.14	5.2267e-11	1.0856e-10	10.6	5.519e-12	8.975e-12	7.65	2.9376e-10	6.1888e-10	4	6.1842e-07	9.6309e-07	0.75	0.3213	0.116	1.8	0.0057	0.0072	2.34	0.0006	0.0006	1.69	0.0266	0.0527	0.88	0.7668	0.7064	2.38	0.0004	0.0002	1.3	0.4021	0.2868	0.72	0.1487	0.1748	0.52	0.0131	0.0775
12-HETE	LC/MS neg	319.228	HMDB06111	Eicosanoid	4.68	1.002e-09	4.9133e-09	4.47	3.6483e-10	1.9233e-09	9.7	7e-15	3.4e-14	9.77	5e-15	1.5e-14	7.21	6.51e-13	2.338e-12	4.3	8.3123e-10	2.7123e-09	0.96	0.7221	0.2194	2.07	3.9839e-05	0.0001	2.09	2.8647e-05	5.4035e-05	1.54	0.0093	0.0261	0.92	0.9478	0.7522	2.17	0.0001	8.2835e-05	1.01	0.9131	0.4767	0.74	0.0476	0.0938	0.6	0.0109	0.0694
15-HETE	LC/MS neg	319.228	HMDB02110	Eicosanoid	1.99	3.9417e-06	7.7608e-06	1.64	0.0004	0.0007	3.23	4.5017e-11	9.5675e-11	3.97	7.42e-13	1.434e-12	2.89	8.6243e-10	1.613e-09	1.84	2.638e-05	2.7114e-05	0.82	0.1227	0.0525	1.62	0.0004	0.0008	1.99	3.631e-06	9.7929e-06	1.45	0.0074	0.0223	0.92	0.534	0.641	1.97	3.627e-06	3.8401e-06	1.23	0.1228	0.1287	0.73	0.012	0.0396	0.64	0.0014	0.0165
oleic ethanolamide	LC/MS neg	324.291	HMDB02088	Endocannabinoid	1.47	8.4637e-05	0.0001	12.66	0	0	2.33	2.1026e-11	4.6867e-11	1.51	3.2504e-05	1.3436e-05	1.27	0.0099	0.0041	1.49	5.8184e-05	5.4616e-05	8.61	0	0	1.58	8.478e-06	3.597e-05	1.03	0.7505	0.2075	0.86	0.0949	0.1299	1.01	0.9005	0.7411	0.18	0	0	0.65	2.2338e-05	0.0002	0.84	0.0493	0.0956	1.17	0.0739	0.2195
palmitoyl ethanolamide	LC/MS neg	298.275	HMDB02100	Endocannabinoid	1.91	9.3646e-05	0.0001	42.37	0	0	7.45	0	2e-15	2.32	8.0966e-07	4.6327e-07	1.29	0.0693	0.0234	1.41	0.0153	0.0075	22.2	0	0	3.9	9.459e-12	5.3776e-10	1.22	0.1246	0.053	0.68	0.0158	0.0361	0.74	0.071	0.2718	0.18	2.7e-14	4.18e-13	0.31	6.8731e-10	6.5576e-08	0.56	0.0002	0.0027	1.1	0.5043	0.646
stearoyl ethanolamide	LC/MS pos	328.321	HMDB13078	Endocannabinoid	2.94	0.0249	0.0159	3.78	0.1269	0.096	6.71	0.0006	0.0003	3.27	0.0087	0.0024	2.35	0.03	0.0111	2.83	0.0346	0.0156	1.29	0.441	0.1489	2.28	0.1626	0.0994	1.11	0.665	0.1895	0.8	0.9362	0.5143	0.96	0.8859	0.7404	1.77	0.034	0.0129	0.49	0.329	0.2518	0.72	0.6082	0.392	1.2	0.9494	0.7884
N-oleoyltaurine	LC/MS neg	388.253		Endocannabinoid	1.38	0.019	0.0125	0.42	4.4022e-08	1.5616e-07	1.6	0.0003	0.0002	2.55	3.6161e-09	3.4915e-09	2.11	3.8785e-07	4.3613e-07	1.69	7.6727e-05	6.9178e-05	0.31	4.0418e-11	3.7383e-10	1.16	0.1257	0.0816	1.86	5.6527e-06	1.4088e-05	1.53	0.0006	0.0031	1.22	0.0512	0.2376	3.76	6.94e-13	6.885e-12	1.6	0.0006	0.0028	0.83	0.1239	0.1584	0.8	0.089	0.2458
N-stearoyltaurine	LC/MS neg	390.268		Endocannabinoid	1.25	0.1287	0.0661	0.47	3.3013e-05	6.3933e-05	1.51	0.0094	0.0039	1.99	9.4038e-05	3.5982e-05	1.65	0.0029	0.0014	1.38	0.0325	0.0148	0.37	2.9621e-07	5.4793e-07	1.21	0.2414	0.1343	1.59	0.0072	0.005	1.32	0.1081	0.1418	1.1	0.5069	0.628	3.24	8.5371e-09	1.5765e-08	1.32	0.1055	0.1155	0.83	0.2366	0.2312	0.84	0.3345	0.5744
N-palmitoyltaurine	LC/MS neg	362.237		Endocannabinoid	1.37	0.0026	0.0022	0.52	3.9558e-08	1.43e-07	1.56	5.4699e-05	3.3326e-05	2.26	5.1097e-10	5.4915e-10	1.88	1.6694e-07	2.0131e-07	1.44	0.0005	0.0004	0.38	4.625e-12	7.5685e-11	1.14	0.1866	0.1112	1.64	7.632e-06	1.7678e-05	1.37	0.0025	0.009	1.05	0.5528	0.6475	2.98	1.6e-13	1.81e-12	1.44	0.0004	0.0021	0.83	0.0552	0.1026	0.77	0.0116	0.073
myo-inositol	GC/MS	217	HMDB00211	Inositol Metabolism	1.27	0.1005	0.0538	0.99	0.9388	0.4868	1.42	0.0043	0.0019	1.68	0.0001	4.173e-05	1.58	0.0005	0.0003	1.53	0.0008	0.0006	0.78	0.0864	0.0401	1.12	0.1803	0.1081	1.32	0.0115	0.0075	1.24	0.04	0.0705	1.21	0.0567	0.2449	1.44	0.0035	0.0017	1.18	0.2021	0.1802	0.94	0.5971	0.3907	0.97	0.8718	0.7771
chiro-inositol	GC/MS	318.1	HMDB34220	Inositol Metabolism	1.75	0.0272	0.0172	1.39	0.1147	0.0874	1.97	0.001	0.0005	1.55	0.0269	0.0066	1.77	0.005	0.0022	1.83	0.0037	0.0022	0.8	0.4969	0.1649	1.13	0.2062	0.1196	0.89	0.9958	0.2583	1.01	0.4932	0.3784	1.05	0.4262	0.5883	1.42	0.0563	0.0198	0.79	0.208	0.1834	1.14	0.4965	0.3491	1.03	0.9109	0.7771
pinitol	GC/MS	318.1	HMDB34219	Inositol Metabolism	1.36	0.0801	0.0447	1.2	0.2212	0.1546	1.47	0.0152	0.006	1.56	0.0046	0.0013	1.7	0.0012	0.0006	1.19	0.1828	0.0655	0.88	0.5813	0.1874	1.08	0.4576	0.2154	1.15	0.2276	0.0849	1.25	0.0963	0.1305	0.87	0.6605	0.6731	1.22	0.1995	0.0583	1.07	0.6363	0.3917	1.09	0.6337	0.3996	0.7	0.0384	0.1474
scyllo-inositol	GC/MS	318.2	HMDB06088	Inositol Metabolism	1.71	0.0185	0.0122	1.45	0.0558	0.0473	1.91	0.0012	0.0006	2.42	3.6368e-05	1.4883e-05	2.34	6.5728e-05	4.3179e-05	2.46	8.9891e-05	7.8969e-05	0.85	0.6251	0.1973	1.12	0.298	0.1577	1.42	0.0304	0.017	1.37	0.047	0.0777	1.44	0.0588	0.245	1.32	0.1303	0.0414	1.26	0.238	0.2023	0.97	0.8442	0.4678	1.05	0.9167	0.7771
inositol 1-phosphate (I1P)	GC/MS	318.1	HMDB00213	Inositol Metabolism	1.28	0.009	0.0065	1.84	8.8199e-08	2.8371e-07	1.61	5.6744e-06	4.3762e-06	2.06	1.5885e-09	1.6498e-09	1.51	3.9167e-05	2.7717e-05	1.53	2.8437e-05	2.8939e-05	1.43	0.0004	0.0003	1.25	0.0143	0.0152	1.61	5.9884e-06	1.4596e-05	1.18	0.0606	0.093	1.19	0.0484	0.2365	0.88	0.1775	0.0531	1.28	0.0094	0.0207	0.73	0.0018	0.0118	1.01	0.9157	0.7771
choline	LC/MS pos	104.107	HMDB00097	Phospholipid Metabolism	1.39	2.0956e-06	4.6156e-06	1.86	9.73e-13	1.0549e-11	1.85	1.286e-12	3.732e-12	3.39	0	0	1.7	8.0171e-11	1.9857e-10	1.92	2.53e-13	2.479e-12	1.35	9.4731e-06	1.2674e-05	1.33	1.3262e-05	5.1642e-05	2.45	0	5e-15	1.23	0.0013	0.0055	1.39	1.8146e-06	0.0011	0.99	0.9121	0.1939	1.83	1.967e-12	2.5026e-10	0.5	4.2e-14	1.6293e-11	1.13	0.0322	0.1366
choline phosphate	LC/MS pos	184.073	HMDB01565	Phospholipid Metabolism	1.19	0.0014	0.0012	0.95	0.3185	0.212	1.29	1.4855e-05	1.0056e-05	1.77	1.91e-13	4.01e-13	1.3	8.3716e-06	6.7298e-06	1.19	0.0016	0.001	0.8	7.411e-05	8.1684e-05	1.09	0.1307	0.0839	1.49	1.9011e-09	1.8715e-08	1.09	0.0912	0.1261	1	0.9563	0.7533	1.36	6.8919e-07	8.6184e-07	1.37	1.8125e-07	5.2153e-06	0.74	3.2092e-07	2.1864e-05	0.91	0.0817	0.2342
cytidine 5'-diphosphocholine	LC/MS pos	489.115	HMDB01413	Phospholipid Metabolism	0.84	0.5419	0.216	0.67	0.1996	0.1424	0.96	0.9198	0.2258	3.29	3.3315e-06	1.6603e-06	0.94	0.9843	0.2374	0.84	0.6498	0.1919	0.8	0.4939	0.1642	1.15	0.6101	0.266	3.93	5.1381e-07	2.0232e-06	1.12	0.5291	0.3909	1.01	0.8755	0.7388	1.43	0.2359	0.0674	3.43	2.4486e-06	3.2223e-05	0.28	3.5389e-06	0.0001	0.9	0.6357	0.6991
glycerophosphorylcholine (GPC)	LC/MS pos	258.11	HMDB00086	Phospholipid Metabolism	1.24	0.0011	0.001	1.11	0.0844	0.068	1.32	7.5816e-05	4.4846e-05	2	1.86e-13	3.99e-13	1.51	5.8682e-08	7.9086e-08	1.51	5.4268e-08	1.116e-07	0.9	0.085	0.0397	1.07	0.3571	0.181	1.62	2.2493e-09	1.9951e-08	1.22	0.0022	0.0082	1.22	0.002	0.041	1.19	0.0105	0.0044	1.51	3.4398e-08	1.8754e-06	0.76	4.4386e-05	0.0009	1	0.9792	0.7959
ethanolamine	GC/MS	174.1	HMDB00149	Phospholipid Metabolism	1.08	0.5033	0.2053	0.57	6.7535e-05	0.0001	0.99	0.9756	0.2349	1.36	0.0153	0.004	1.11	0.3342	0.0931	1.27	0.1135	0.0432	0.53	8.8287e-06	1.2117e-05	0.92	0.4842	0.2245	1.26	0.0694	0.0332	1.03	0.7639	0.4649	1.18	0.3503	0.5488	1.74	7.4004e-05	5.5438e-05	1.38	0.0142	0.0276	0.82	0.1253	0.1584	1.14	0.5238	0.6565
phosphoethanolamine	LC/MS neg	140.012	HMDB00224	Phospholipid Metabolism	2.97	2.1565e-11	1.8079e-10	1.97	7.691e-07	2.0273e-06	6.06	0	0	7.45	0	0	4.5	3e-15	1.9e-14	3.3	3.043e-12	1.7434e-11	0.66	0.0009	0.0007	2.04	2.9092e-07	2.2351e-06	2.51	1.3933e-09	1.4438e-08	1.52	0.0007	0.0035	1.11	0.4588	0.6023	3.07	9.228e-12	5.4281e-11	1.23	0.0784	0.0923	0.6	8.9927e-05	0.0013	0.73	0.0055	0.0444
glycerophosphoethanolamine	LC/MS polar	214.049	HMDB00114	Phospholipid Metabolism	1.46	1.3401e-05	2.2912e-05	0.88	0.1523	0.1116	1.94	1.6928e-10	3.2229e-10	2.85	1e-15	3e-15	2.27	1.25e-12	4.092e-12	1.67	5.4287e-08	1.116e-07	0.6	1.5901e-07	3.1463e-07	1.33	0.0005	0.001	1.96	1.8512e-10	2.9126e-09	1.56	2.0039e-06	3.5974e-05	1.14	0.0769	0.2841	2.2	3.419e-12	2.4679e-11	1.47	1.4779e-05	0.0001	0.8	0.0032	0.0174	0.73	0.0005	0.0091
1-myristoylglycerophosphocholine (14:0)	LC/MS pos	468.308	HMDB10379	Lysolipid	2.13	0.0017	0.0015	0.15	5.4683e-05	0.0001	4.01	5.7861e-06	4.4384e-06	4.39	3.8297e-06	1.8857e-06	2.51	0.0003	0.0002	2.23	0.0018	0.0012	0.07	2.1174e-09	8.3414e-09	1.88	0.0606	0.0458	2.06	0.0454	0.0238	1.18	0.5645	0.4014	1.04	0.9818	0.7569	27.46	1.0224e-11	5.4626e-11	1.09	0.8927	0.4722	0.57	0.1444	0.174	0.89	0.5493	0.6692
2-myristoylglycerophosphocholine*	LC/MS pos	468.308		Lysolipid	3.88	1.4154e-05	2.3886e-05	0.25	0.0152	0.0155	6.15	2.6592e-07	2.6705e-07	6.43	2.3918e-07	1.4929e-07	4.42	2.6338e-06	2.4381e-06	4.45	9.7479e-06	1.1071e-05	0.06	6.637e-09	2.1392e-08	1.58	0.1984	0.1165	1.66	0.1869	0.0732	1.14	0.5828	0.4057	1.15	0.9026	0.7411	24.97	1.6068e-10	5.4293e-10	1.04	0.9722	0.4914	0.69	0.4339	0.3249	1.01	0.669	0.7227
1-pentadecanoylglycerophosphocholine (15:0)*	LC/MS pos	482.324		Lysolipid	3.08	0.0004	0.0004	0.13	6.1089e-05	0.0001	5.56	4.918e-06	3.8414e-06	6.41	2.1565e-06	1.1105e-06	3.22	0.0002	0.0001	3.27	0.0003	0.0003	0.04	5.9071e-10	2.9919e-09	1.81	0.1409	0.0884	2.08	0.0841	0.0385	1.05	0.8393	0.4917	1.06	0.9382	0.7514	43.99	9.793e-12	5.4626e-11	1.15	0.7877	0.4434	0.5	0.1246	0.1584	1.02	0.9003	0.7771
1-palmitoylglycerophosphocholine (16:0)	LC/MS pos	496.34		Lysolipid	1.89	0.0054	0.0043	0.16	2.9728e-05	5.8465e-05	3.39	5.6888e-05	3.443e-05	3.78	2.7149e-05	1.1374e-05	2.18	0.0019	0.0009	2.2	0.0028	0.0017	0.09	4.1095e-09	1.5072e-08	1.79	0.1155	0.0765	2	0.0711	0.0337	1.15	0.6972	0.4471	1.16	0.7986	0.7182	20.89	4.4765e-11	1.8709e-10	1.11	0.8064	0.448	0.58	0.1508	0.1765	1.01	0.8931	0.7771
2-palmitoylglycerophosphocholine*	LC/MS pos	496.34		Lysolipid	4.41	9.0022e-06	1.6135e-05	0.3	0.0087	0.0095	7.92	7.0083e-08	7.8586e-08	8.28	4.5813e-08	3.2681e-08	4.49	5.4435e-06	4.644e-06	5.02	4.8892e-06	6.1284e-06	0.07	2.2301e-09	8.6256e-09	1.8	0.1174	0.0774	1.88	0.0892	0.0404	1.02	0.8692	0.502	1.14	0.8417	0.7277	26.38	2.5949e-11	1.1774e-10	1.05	0.8875	0.4715	0.54	0.1226	0.1584	1.12	0.972	0.7953
1-palmitoleoylglycerophosphocholine (16:1)*	LC/MS neg	568.326		Lysolipid	0.55	0.0003	0.0004	0.89	0.562	0.3365	0.39	1.1304e-06	1.0078e-06	0.64	0.0152	0.004	0.55	0.0015	0.0008	0.55	0.0013	0.0008	1.64	0.0018	0.0014	0.72	0.0652	0.0485	1.18	0.165	0.066	1.01	0.5949	0.4102	1.01	0.6485	0.6703	0.44	6.6892e-06	6.4777e-06	1.63	0.0021	0.0068	0.86	0.3841	0.3059	1	0.9392	0.7856
2-palmitoleoylglycerophosphocholine*	LC/MS pos	494.324		Lysolipid	4.84	1.4882e-05	2.4792e-05	0.26	0.0209	0.0205	5.43	6.9216e-06	5.2062e-06	8.53	1.9752e-06	1.0297e-06	5.86	4.2484e-06	3.7258e-06	6.85	4.0732e-06	5.3332e-06	0.05	1.0314e-08	2.8869e-08	1.12	0.8019	0.3229	1.76	0.51	0.1554	1.21	0.6817	0.4427	1.42	0.6717	0.6784	20.96	4.9347e-09	9.5573e-09	1.57	0.6822	0.4057	0.69	0.8024	0.4551	1.17	0.989	0.7963
1-margaroylglycerophosphocholine (17:0)	LC/MS pos	510.355	HMDB12108	Lysolipid	2.14	0.0018	0.0016	0.15	0.0041	0.0049	4.36	1.2922e-05	8.9463e-06	5.52	3.7462e-06	1.852e-06	2.48	0.0007	0.0003	2.96	0.0004	0.0003	0.07	1.9597e-07	3.8247e-07	2.04	0.0996	0.0679	2.59	0.043	0.0227	1.16	0.7189	0.4571	1.39	0.6198	0.6641	29.93	1.3559e-09	3.0762e-09	1.27	0.6855	0.4062	0.45	0.0911	0.136	1.19	0.8913	0.7771
1-stearoylglycerophosphocholine (18:0)	LC/MS pos	524.371		Lysolipid	2.96	0.0439	0.0262	0.27	0.0267	0.0247	4.85	0.0047	0.002	7.18	0.0013	0.0004	3.88	0.0109	0.0045	4.09	0.0217	0.0104	0.09	9.5519e-05	0.0001	1.64	0.3572	0.181	2.43	0.1723	0.0681	1.31	0.5533	0.3991	1.38	0.7556	0.7024	17.97	5.7752e-06	5.7324e-06	1.48	0.6482	0.3965	0.54	0.4322	0.3249	1.05	0.7774	0.7566
2-stearoylglycerophosphocholine*	LC/MS pos	524.371		Lysolipid	4.49	8.8382e-05	0.0001	0.29	0.6531	0.3808	10.84	1.6005e-06	1.3997e-06	14.52	8.4749e-07	4.8047e-07	5.51	2.609e-05	1.9204e-05	6.67	3.1876e-05	3.2121e-05	0.06	2.2776e-05	2.7686e-05	2.41	0.1923	0.1141	3.23	0.1328	0.056	1.23	0.6856	0.4433	1.49	0.7347	0.7011	37.78	4.0489e-07	5.4493e-07	1.34	0.8353	0.4574	0.38	0.2659	0.2487	1.21	0.9473	0.7884
1-oleoylglycerophosphocholine (18:1)	LC/MS pos	522.355		Lysolipid	3.09	0.0002	0.0002	0.2	0.0012	0.0016	5.66	1.8503e-06	1.5877e-06	6.92	5.2465e-07	3.1025e-07	3.94	2.7646e-05	2.0188e-05	4.04	5.0002e-05	4.7808e-05	0.07	5.1227e-09	1.7576e-08	1.83	0.128	0.0827	2.24	0.0563	0.0284	1.27	0.5096	0.3846	1.31	0.6423	0.67	27.68	6.3881e-11	2.5363e-10	1.22	0.6804	0.4057	0.57	0.1994	0.2063	1.03	0.8445	0.7741
2-oleoylglycerophosphocholine	LC/MS pos	522.355		Lysolipid	6.72	1.6521e-05	2.7175e-05	0.44	0.0286	0.0263	10.63	8.1971e-07	7.5669e-07	10.94	7.1398e-07	4.1235e-07	8.16	2.9772e-06	2.7014e-06	11.28	1.1118e-06	1.5871e-06	0.07	1.7024e-08	4.4164e-08	1.58	0.329	0.1716	1.63	0.3075	0.1053	1.21	0.5755	0.4055	1.68	0.3798	0.569	24.27	9.6992e-10	2.3823e-09	1.03	0.9639	0.4898	0.75	0.6411	0.4004	1.38	0.7476	0.7481
1-linoleoylglycerophosphocholine (18:2n6)	LC/MS pos	520.34		Lysolipid	3.27	0.0001	0.0002	0.28	0.0301	0.0275	6.2	1.2659e-06	1.1177e-06	6.08	2.0605e-06	1.0655e-06	3.6	6.1101e-05	4.0576e-05	3.87	0.0001	8.6842e-05	0.08	1.5701e-07	3.1463e-07	1.9	0.1253	0.0815	1.86	0.1673	0.0666	1.1	0.775	0.4698	1.18	0.9037	0.7411	22.49	1.5535e-09	3.4267e-09	0.98	0.8735	0.4669	0.59	0.2695	0.2501	1.07	0.8689	0.7771
2-linoleoylglycerophosphocholine*	LC/MS pos	520.34		Lysolipid	7.82	8.8801e-07	2.098e-06	0.39	0.1275	0.096	11.73	4.1867e-08	4.937e-08	11.33	5.63e-08	3.9091e-08	7.15	8.2041e-07	8.4955e-07	9.25	5.2662e-07	8.3275e-07	0.05	8.3726e-09	2.5085e-08	1.5	0.3169	0.1665	1.45	0.366	0.1195	0.92	0.9793	0.5267	1.18	0.8641	0.7339	30.17	4.5635e-10	1.2284e-09	0.97	0.9213	0.4777	0.63	0.3797	0.3056	1.29	0.8845	0.7771
1-linolenoylglycerophosphocholine (18:3n3)*	LC/MS pos	518.324		Lysolipid	2.68	0.0018	0.0015	0.24	0.0293	0.0268	2.85	0.0014	0.0006	3.82	0.0006	0.0002	2.85	0.0013	0.0006	3.32	0.0031	0.0018	0.09	2.1685e-06	3.3427e-06	1.06	0.9283	0.3566	1.42	0.7021	0.198	1.06	0.9044	0.5093	1.24	0.8342	0.7277	11.82	1.6467e-06	1.9089e-06	1.34	0.7697	0.4384	0.75	0.7927	0.4533	1.16	0.742	0.7473
2-linolenoylglycerophosphocholine(18:3n3)*	LC/MS pos	518.324		Lysolipid	2.06	0.1216	0.0635	1	1	0.4981	4.55	0.0009	0.0004	3.58	0.008	0.0022	2.28	0.0419	0.015	2.91	0.0383	0.0169	0.49	0.1216	0.0521	2.21	0.047	0.0379	1.74	0.2284	0.0849	1.11	0.6025	0.4117	1.41	0.5751	0.6516	4.55	0.0009	0.0005	0.79	0.4104	0.2901	0.64	0.4882	0.347	1.28	0.9681	0.7953
1-nonadecanoylglycerophosphocholine(19:0)	LC/MS pos	538.387		Lysolipid	6.23	0.0054	0.0043	1.1	0.8943	0.4715	10.89	4.4261e-05	2.7423e-05	9.7	0.0001	3.9958e-05	5.65	0.0026	0.0012	6.96	0.0016	0.0011	0.18	0.0077	0.0051	1.75	0.0981	0.0674	1.56	0.1683	0.0668	0.91	0.7766	0.4698	1.12	0.6526	0.6703	9.86	6.5995e-05	5.0389e-05	0.89	0.7716	0.4388	0.58	0.27	0.2501	1.23	0.8675	0.7771
1-dihomo-linoleoylglycerophosphocholine (20:2n6)*	LC/MS pos	548.371		Lysolipid	2.57	0.0034	0.0028	1	1	0.4981	7.15	2.7619e-08	3.388e-08	8.37	1.0337e-08	8.8719e-09	2.97	0.0009	0.0004	3.54	0.0005	0.0004	0.39	0.0034	0.0025	2.78	0.0003	0.0007	3.26	0.0001	0.0002	1.15	0.6225	0.4176	1.38	0.4924	0.6206	7.15	2.7619e-08	4.8147e-08	1.17	0.7407	0.4289	0.35	0.0006	0.0054	1.19	0.8449	0.7741
1-arachidoylglycerophosphocholine (20:0)	LC/MS pos	552.402	HMDB10390	Lysolipid	14.11	6.9171e-06	1.266e-05	1.47	0.6481	0.3801	29.42	1.1247e-08	1.4896e-08	31.18	6.5504e-09	5.8243e-09	16.14	4.9317e-07	5.4128e-07	21.09	1.0949e-06	1.574e-06	0.1	2.7804e-05	3.2859e-05	2.09	0.0397	0.0332	2.21	0.0262	0.015	1.14	0.3902	0.3305	1.49	0.5478	0.6474	20.03	4.3817e-08	7.3251e-08	1.06	0.8544	0.4625	0.52	0.1556	0.1787	1.31	0.794	0.7602
1-eicosenoylglycerophosphocholine (20:1n9)*	LC/MS pos	550.387		Lysolipid	7.87	0.0071	0.0053	1.07	0.9648	0.4964	17.34	5.8037e-06	4.4384e-06	27.34	1.1793e-06	6.5066e-07	11.14	8.0454e-05	5.1741e-05	11.75	0.0003	0.0002	0.14	0.0079	0.0053	2.2	0.0183	0.0184	3.47	0.005	0.0036	1.41	0.1182	0.1516	1.49	0.2458	0.475	16.24	6.6427e-06	6.4721e-06	1.58	0.6031	0.3792	0.41	0.1708	0.1889	1.05	0.6762	0.7241
1-eicosatrienoylglycerophosphocholine (20:3)*	LC/MS pos	546.355		Lysolipid	3.04	9.3485e-05	0.0001	0.28	0.0411	0.0362	6.17	9.1664e-07	8.2532e-07	4.95	2.7972e-06	1.4168e-06	3.3	4.0908e-05	2.8839e-05	3.01	0.0002	0.0001	0.09	1.5479e-07	3.1463e-07	2.03	0.1345	0.0856	1.63	0.2521	0.0909	1.09	0.7831	0.4724	0.99	0.8622	0.7339	22.31	1.7116e-09	3.6734e-09	0.8	0.7156	0.4182	0.67	0.381	0.3056	0.91	0.6539	0.7102
2-eicosatrienoylglycerophosphocholine*	LC/MS pos	546.355		Lysolipid	5.55	1.0024e-06	2.326e-06	0.43	0.2067	0.1461	9.23	1.0395e-08	1.3971e-08	9.94	6.129e-09	5.4891e-09	5.59	4.4763e-07	4.9425e-07	7.21	4.0032e-07	6.7106e-07	0.08	2.1095e-08	5.1579e-08	1.66	0.1357	0.0859	1.79	0.0965	0.0432	1.01	0.7918	0.4753	1.3	0.7637	0.7064	21.57	2.6301e-10	7.735e-10	1.08	0.8575	0.4625	0.56	0.1582	0.1811	1.29	0.9708	0.7953
1-arachidonoylglycerophosphocholine (20:4n6)*	LC/MS pos	544.34		Lysolipid	3.18	0.0004	0.0004	0.29	0.2475	0.1705	6.43	1.0651e-05	7.6346e-06	9.29	3.18e-06	1.5976e-06	5.06	4.8552e-05	3.333e-05	6.26	7.9236e-05	7.1129e-05	0.09	1.2717e-05	1.6594e-05	2.02	0.2251	0.1275	2.92	0.1114	0.0484	1.59	0.4697	0.3694	1.97	0.5746	0.6516	22.16	3.0069e-07	4.0815e-07	1.44	0.6928	0.4074	0.54	0.3731	0.3037	1.24	0.8704	0.7771
2-arachidonoylglycerophosphocholine*	LC/MS pos	544.34		Lysolipid	5.9	2.9491e-06	6.1809e-06	0.27	0.0177	0.0176	7.9	2.9702e-07	2.9505e-07	9.52	8.2703e-08	5.5551e-08	5.97	1.6316e-06	1.5657e-06	7.79	7.4295e-07	1.1067e-06	0.05	1.7941e-09	7.3393e-09	1.34	0.4541	0.2141	1.61	0.245	0.0895	1.01	0.8466	0.4935	1.32	0.6526	0.6703	29.45	2.1247e-10	6.6162e-10	1.21	0.6732	0.4046	0.63	0.3302	0.2841	1.31	0.797	0.7602
1-eicosapentaenoylglycerophosphocholine (20:5n3)*	LC/MS pos	542.324		Lysolipid	3.59	0.041	0.0247	0.87	0.8155	0.4441	12.42	9.2163e-06	6.7113e-06	4.95	0.039	0.0094	2.77	0.13	0.0408	2.12	0.2646	0.0908	0.24	0.0241	0.0139	3.46	0.0042	0.0058	1.38	0.9821	0.2561	0.77	0.5713	0.404	0.59	0.3298	0.5426	14.33	4.5163e-06	4.6274e-06	0.4	0.0045	0.0122	0.56	0.5563	0.3707	0.77	0.6794	0.725
1-docosapentaenoylglycerophosphocholine (22:5n3)*	LC/MS pos	570.355		Lysolipid	3.36	5.621e-05	7.9827e-05	0.15	0.0858	0.069	5.19	2.9253e-06	2.3658e-06	6.9	1.313e-06	7.1487e-07	4.25	9.2882e-06	7.4341e-06	6.21	5.3305e-06	6.4839e-06	0.05	2.6761e-07	5.0828e-07	1.55	0.3345	0.1732	2.06	0.2223	0.0835	1.27	0.5537	0.3991	1.85	0.44	0.6013	33.54	1.4448e-08	2.6074e-08	1.33	0.7935	0.4447	0.62	0.5235	0.3602	1.46	0.8558	0.7771
2-docosapentaenoylglycerophosphocholine (22:5n3)*	LC/MS pos	570.355		Lysolipid	4.5	0.0002	0.0002	0.16	0.0026	0.0033	6.26	2.2413e-05	1.4631e-05	7.42	9.788e-06	4.4804e-06	4.64	8.0839e-05	5.1807e-05	6.47	4.5026e-05	4.4076e-05	0.04	9.6524e-09	2.8128e-08	1.39	0.5076	0.2335	1.65	0.3518	0.1159	1.03	0.811	0.4828	1.44	0.6646	0.6747	38.05	1.3933e-09	3.1165e-09	1.19	0.7856	0.4428	0.63	0.4868	0.3469	1.39	0.8455	0.7741
1-docosahexaenoylglycerophosphocholine (22:6n3)*	LC/MS neg	642.341		Lysolipid	0.98	0.9535	0.3309	2.42	2.6382e-05	5.2428e-05	0.76	0.1265	0.0412	0.94	0.275	0.0544	0.96	0.8207	0.2058	0.99	0.9747	0.2654	2.47	2.211e-05	2.7031e-05	0.77	0.1409	0.0884	0.96	0.3008	0.1041	0.98	0.8662	0.5009	1.01	0.9789	0.7557	0.31	2.3012e-07	3.2342e-07	1.24	0.6509	0.3968	1.02	0.3846	0.3059	1.03	0.8454	0.7741
2-docosahexaenoylglycerophosphocholine*	LC/MS pos	568.34		Lysolipid	4.14	0.0001	0.0001	0.18	0.0024	0.003	5.24	2.0703e-05	1.3563e-05	5.5	1.48e-05	6.4407e-06	3.52	0.0002	9.5342e-05	4.66	8.5287e-05	7.557e-05	0.04	5.7614e-09	1.9454e-08	1.27	0.5857	0.2581	1.33	0.5127	0.1558	0.85	0.8923	0.5042	1.12	0.9389	0.7514	29.93	1.1826e-09	2.7779e-09	1.05	0.9121	0.4767	0.64	0.4304	0.3249	1.32	0.8321	0.7719
1-palmitoylplasmenylethanolamine*	LC/MS neg	436.283		Lysolipid	0.67	0.0117	0.0081	0.69	0.012	0.0125	1.3	0.0672	0.0233	1.65	0.0008	0.0003	1	0.982	0.2371	0.84	0.2169	0.0758	1.03	0.9915	0.2783	1.94	6.1962e-05	0.0002	2.46	2.7703e-07	1.2121e-06	1.49	0.011	0.0284	1.25	0.1693	0.4022	1.89	6.3969e-05	4.9404e-05	1.27	0.0823	0.0955	0.6	0.0008	0.0072	0.84	0.2089	0.4457
1-stearoylplasmenylethanolamine*	LC/MS neg	464.315		Lysolipid	1.21	0.3161	0.1397	1.05	0.8397	0.4521	1.68	0.0043	0.0019	1.78	0.0023	0.0007	1.53	0.0335	0.0123	1.45	0.0426	0.0186	0.87	0.4215	0.1435	1.39	0.0496	0.0396	1.47	0.0296	0.0166	1.26	0.2399	0.2408	1.2	0.2844	0.5055	1.6	0.0073	0.0033	1.06	0.8163	0.4508	0.86	0.2911	0.2612	0.95	0.9143	0.7771
1-oleoylplasmenylethanolamine*	LC/MS neg	462.299		Lysolipid	0.98	0.9869	0.3393	0.92	0.5449	0.3268	1.48	0.0095	0.0039	1.9	0.0001	3.8413e-05	1.42	0.04	0.0143	1.41	0.0312	0.0143	0.94	0.5558	0.1805	1.5	0.0091	0.0106	1.93	9.6499e-05	0.0001	1.44	0.0385	0.069	1.43	0.0301	0.1897	1.61	0.0019	0.001	1.28	0.1099	0.1192	0.75	0.0308	0.0711	0.99	0.9125	0.7771
1-palmitoylglycerophosphoethanolamine	LC/MS neg	452.278	HMDB11503	Lysolipid	0.37	1.2084e-09	5.8158e-09	0.36	6.7329e-10	3.3626e-09	0.63	0.001	0.0005	0.65	0.0013	0.0004	0.5	2.7957e-06	2.575e-06	0.42	3.0749e-08	6.7245e-08	0.97	0.8377	0.2455	1.73	5.281e-05	0.0002	1.76	4.0497e-05	7.119e-05	1.36	0.0132	0.0323	1.15	0.2734	0.4954	1.78	2.8458e-05	2.4298e-05	1.02	0.9298	0.4791	0.77	0.0447	0.0903	0.84	0.1434	0.3478
2-palmitoylglycerophosphoethanolamine*	LC/MS pos	454.293		Lysolipid	5.37	3.0087e-05	4.5996e-05	0.25	0.0211	0.0206	7.63	4.073e-06	3.2228e-06	7.65	5.3944e-06	2.5841e-06	4.78	4.5447e-05	3.1794e-05	6.41	1.6403e-05	1.7562e-05	0.05	2.075e-08	5.1579e-08	1.42	0.5129	0.2352	1.42	0.5733	0.1691	0.89	0.8914	0.5042	1.19	0.8416	0.7277	30.6	3.0122e-09	6.2896e-09	1	0.9268	0.4791	0.62	0.4848	0.3469	1.34	0.7367	0.7473
1-margaroylglycerophosphoethanolamine*	LC/MS neg	466.294		Lysolipid	0.37	0.0113	0.0079	0.45	0.0235	0.0226	0.92	0.9089	0.2236	1.27	0.3382	0.0648	0.55	0.3386	0.0942	0.58	0.3315	0.1094	1.21	0.7609	0.2286	2.46	0.0085	0.01	3.41	0.0009	0.0009	1.48	0.0971	0.1311	1.57	0.0998	0.3327	2.04	0.0179	0.0072	1.38	0.3979	0.286	0.44	0.0603	0.1081	1.06	0.9884	0.7963
1-stearoylglycerophosphoethanolamine	LC/MS neg	480.31	HMDB11130	Lysolipid	0.7	0.0284	0.0178	0.7	0.0363	0.0323	1.21	0.137	0.0443	1.27	0.0717	0.0163	0.88	0.4797	0.1284	0.75	0.1164	0.0442	1.01	0.9133	0.2603	1.73	0.0005	0.001	1.83	0.0002	0.0003	1.26	0.125	0.1563	1.08	0.5031	0.628	1.72	0.0007	0.0004	1.05	0.7393	0.4289	0.69	0.0145	0.0451	0.86	0.3768	0.5986
2-stearoylglycerophosphoethanolamine*	LC/MS pos	482.324		Lysolipid	2.26	0.3489	0.1524	0.59	0.42	0.266	6.8	0.0002	8.7255e-05	6.62	0.0005	0.0002	2.65	0.2042	0.0605	2.34	0.0787	0.032	0.26	0.0862	0.0401	3	0.0023	0.0036	2.92	0.007	0.0048	1.17	0.7326	0.4605	1.03	0.3946	0.5756	11.59	1.3421e-05	1.225e-05	0.97	0.6729	0.4046	0.4	0.0163	0.0472	0.88	0.608	0.6896
1-oleoylglycerophosphoethanolamine	LC/MS neg	478.294	HMDB11506	Lysolipid	0.82	0.1715	0.0834	0.74	0.0313	0.0283	1.06	0.5377	0.1445	1.17	0.1779	0.0368	0.95	0.6705	0.1731	1.04	0.7311	0.2116	0.9	0.4022	0.1385	1.29	0.0512	0.0405	1.43	0.0089	0.006	1.16	0.3402	0.3026	1.27	0.0902	0.311	1.43	0.007	0.0031	1.1	0.4568	0.3102	0.81	0.0799	0.126	1.1	0.4432	0.6255
2-oleoylglycerophosphoethanolamine*	LC/MS pos	480.308		Lysolipid	7.02	1.8625e-05	3.0253e-05	0.45	0.0781	0.0634	11.12	7.1075e-07	6.5943e-07	9.32	1.9659e-06	1.0295e-06	6.97	1.4161e-05	1.077e-05	10.26	1.1345e-06	1.6085e-06	0.06	7.6864e-08	1.6189e-07	1.58	0.289	0.1538	1.33	0.4633	0.1452	0.99	0.9282	0.5143	1.46	0.3625	0.5614	24.65	3.2367e-09	6.5901e-09	0.84	0.7395	0.4289	0.75	0.5194	0.3587	1.47	0.4111	0.612
1-palmitoleoylglycerophosphoethanolamine*	LC/MS pos	452.277		Lysolipid	4.35	3.8735e-06	7.6847e-06	0.31	0.0621	0.0515	7.72	4.4207e-08	5.1794e-08	7.17	1.0698e-07	7.0326e-08	5.72	1.5229e-06	1.4769e-06	4.51	5.2913e-06	6.4839e-06	0.07	1.1871e-08	3.1964e-08	1.78	0.1473	0.0914	1.65	0.2435	0.0893	1.31	0.7604	0.4641	1.04	0.9188	0.7464	25.07	1.7344e-10	5.5089e-10	0.93	0.7691	0.4384	0.8	0.3855	0.3059	0.79	0.6843	0.725
2-palmitoleoylglycerophosphoethanolamine*	LC/MS pos	452.277		Lysolipid	7.31	1.227e-07	3.5828e-07	0.24	0.045	0.0391	12.3	3.3235e-09	4.8988e-09	13.18	2.8801e-09	2.8028e-09	7.49	9.1401e-08	1.1881e-07	10.31	1.6095e-08	3.7597e-08	0.03	2.9298e-10	1.6845e-09	1.68	0.2292	0.129	1.8	0.2113	0.0806	1.03	0.9223	0.514	1.41	0.4992	0.6278	51.11	1.0663e-11	5.4629e-11	1.07	0.9607	0.4897	0.57	0.2479	0.2386	1.38	0.5625	0.6734
1-linoleoylglycerophosphoethanolamine*	LC/MS neg	476.278	HMDB11507	Lysolipid	0.75	0.0077	0.0057	0.97	0.863	0.4601	0.59	4.794e-06	3.7607e-06	0.77	0.0162	0.0042	0.77	0.0157	0.0063	0.83	0.0998	0.0388	1.3	0.0119	0.0075	0.79	0.0145	0.0154	1.03	0.765	0.2101	1.03	0.7758	0.4698	1.11	0.2635	0.4896	0.61	8.124e-06	7.6797e-06	1.3	0.0069	0.0171	0.99	0.9888	0.5062	1.08	0.4014	0.609
2-linoleoylglycerophosphoethanolamine*	LC/MS neg	476.278		Lysolipid	1.13	0.5285	0.2123	1.58	0.0409	0.0361	1.03	0.9779	0.2352	1.08	0.9737	0.159	1.41	0.1094	0.0354	1.45	0.1171	0.0443	1.4	0.1463	0.0604	0.92	0.5107	0.2345	0.96	0.5073	0.1552	1.25	0.3213	0.2949	1.29	0.3388	0.5426	0.65	0.0385	0.0143	1.04	0.9958	0.5007	1.31	0.1027	0.1456	1.03	0.9714	0.7953
1-arachidonoylglycerophosphoethanolamine*	LC/MS neg	500.278	HMDB11517	Lysolipid	2.21	0.0355	0.0217	3.34	2.1488e-05	4.3154e-05	2.95	9.9378e-05	5.7663e-05	4.86	2.5402e-07	1.5697e-07	3.16	4.9207e-05	3.3492e-05	3.03	8.2193e-05	7.3463e-05	1.51	0.0102	0.0066	1.33	0.0342	0.0294	2.2	0.0002	0.0002	1.43	0.0199	0.0423	1.37	0.0296	0.1887	0.88	0.6117	0.1422	1.65	0.056	0.0766	0.65	0.0906	0.1357	0.96	0.8643	0.7771
2-arachidonoylglycerophosphoethanolamine*	LC/MS neg	500.278		Lysolipid	1.86	0.0333	0.0206	1.9	0.0032	0.0039	2.09	0.0009	0.0005	3.38	9.7214e-07	5.4862e-07	2.83	1.356e-05	1.041e-05	2.63	3.9295e-05	3.9213e-05	1.02	0.3459	0.1231	1.12	0.1704	0.1026	1.82	0.0007	0.0008	1.52	0.0075	0.0223	1.41	0.0178	0.1453	1.1	0.6596	0.1509	1.62	0.027	0.0443	0.84	0.3911	0.3078	0.93	0.726	0.7447
2-docosahexaenoylglycerophosphoethanolamine*	LC/MS pos	526.293		Lysolipid	4.41	4.1625e-05	6.2172e-05	0.27	0.009	0.0097	5.51	7.6698e-06	5.6986e-06	5.93	4.4811e-06	2.1719e-06	4.17	3.746e-05	2.6625e-05	5.21	2.2955e-05	2.3832e-05	0.06	1.0096e-08	2.8636e-08	1.25	0.5786	0.2558	1.34	0.4655	0.1457	0.95	0.9721	0.5249	1.18	0.8441	0.7277	20.72	1.9872e-09	4.208e-09	1.08	0.8605	0.4632	0.7	0.4869	0.3469	1.25	0.8715	0.7771
1-eicosapentaenoylglycerophosphoethanolamine*	LC/MS neg	498.263		Lysolipid	1.59	0.6181	0.2403	2.56	0.293	0.199	1.49	0.757	0.1922	3.42	0.0843	0.0189	4.37	0.0356	0.0129	3.92	0.1056	0.0404	1.61	0.576	0.1862	0.94	0.8495	0.3359	2.16	0.2111	0.0806	2.75	0.1014	0.1351	2.47	0.2547	0.4841	0.58	0.4549	0.1127	2.3	0.1518	0.1471	1.28	0.6853	0.4162	0.9	0.6034	0.6896
1-docosahexaenoylglycerophosphoethanolamine*	LC/MS neg	524.278		Lysolipid	1.51	0.0124	0.0086	1.85	0.0004	0.0006	1.42	0.0255	0.0095	1.8	0.001	0.0003	1.48	0.0324	0.0119	1.48	0.0223	0.0106	1.23	0.211	0.0808	0.95	0.7648	0.3128	1.2	0.3492	0.1154	0.99	0.6858	0.4433	0.99	0.8085	0.7212	0.77	0.1241	0.0397	1.26	0.2194	0.1921	0.82	0.1836	0.1984	1	0.8709	0.7771
1-palmitoylglycerophosphoinositol*	LC/MS neg	571.289		Lysolipid	0.45	0.0002	0.0003	0.45	0.0005	0.0007	1.14	0.4916	0.1345	1.4	0.1312	0.0284	0.97	0.9377	0.2284	0.61	0.0389	0.0171	1	0.7975	0.2369	2.55	2.9875e-05	9.6506e-05	3.13	2.2752e-06	6.5783e-06	2.16	0.0003	0.0018	1.36	0.0589	0.245	2.54	6.4763e-05	4.9687e-05	1.23	0.4009	0.2868	0.69	0.1133	0.1549	0.63	0.0461	0.1633
1-stearoylglycerophosphoinositol	LC/MS neg	599.32		Lysolipid	0.46	1.2192e-08	4.4009e-08	0.37	5.8109e-11	3.7384e-10	0.7	0.0032	0.0014	0.86	0.1817	0.0375	0.56	6.2233e-06	5.149e-06	0.49	1.364e-07	2.4815e-07	0.81	0.067	0.0323	1.54	0.0002	0.0004	1.88	7.1801e-07	2.675e-06	1.23	0.0455	0.0759	1.08	0.4219	0.5867	1.89	5.4306e-07	6.913e-07	1.22	0.0807	0.0945	0.65	0.0004	0.004	0.88	0.2155	0.4512
2-stearoylglycerophosphoinositol*	LC/MS neg	599.32		Lysolipid	0.26	0.0003	0.0003	0.35	0.0029	0.0037	0.48	0.0281	0.0102	0.63	0.1372	0.0295	0.48	0.0282	0.0106	0.43	0.0202	0.0098	1.33	0.3873	0.134	1.82	0.083	0.0587	2.43	0.0151	0.0094	1.82	0.0826	0.117	1.66	0.1094	0.3452	1.38	0.3696	0.096	1.33	0.4462	0.3046	0.75	0.4478	0.3279	0.91	0.8858	0.7771
1-oleoylglycerophosphoinositol*	LC/MS neg	597.305		Lysolipid	0.35	9.6884e-05	0.0001	0.5	0.0062	0.007	0.55	0.0257	0.0095	0.9	0.6791	0.1174	0.62	0.0677	0.0231	0.48	0.011	0.0055	1.43	0.1458	0.0604	1.57	0.0459	0.0374	2.56	0.0003	0.0004	1.77	0.0167	0.0379	1.36	0.0953	0.3212	1.1	0.564	0.1342	1.63	0.064	0.0818	0.69	0.151	0.1765	0.77	0.4293	0.6137
1-arachidonoylglycerophosphoinositol*	LC/MS neg	619.289		Lysolipid	1.72	0.4071	0.1726	2.57	0.0162	0.0162	1.68	0.1532	0.0489	2.58	0.02	0.0051	1.42	0.5222	0.1385	1.71	0.3471	0.1129	1.49	0.1004	0.0452	0.98	0.5387	0.2435	1.5	0.1189	0.0512	0.82	0.8483	0.4935	0.99	0.9101	0.7431	0.65	0.2935	0.0804	1.54	0.335	0.2547	0.55	0.0819	0.1269	1.21	0.7611	0.7517
2-arachidonoylglycerophosphoinositol*	LC/MS neg	619.289		Lysolipid	0.87	0.5314	0.2128	0.74	0.4413	0.2769	0.62	0.6811	0.1763	0.98	0.6814	0.1175	1.08	0.9068	0.2237	1.16	0.8867	0.2466	0.85	0.8842	0.2552	0.71	0.829	0.33	1.12	0.8286	0.2238	1.24	0.4583	0.3648	1.32	0.4431	0.6017	0.84	0.7178	0.1601	1.57	0.9996	0.5007	1.11	0.5981	0.3908	1.07	0.9797	0.7959
1-stearoylglycerophosphoserine*	LC/MS neg	524.299		Lysolipid	0.69	0.0046	0.0037	0.55	2.1202e-05	4.2805e-05	1.09	0.4609	0.1278	1.43	0.006	0.0017	0.97	0.7805	0.1973	0.77	0.0209	0.01	0.8	0.0687	0.033	1.57	0.0006	0.0011	2.07	8.8585e-07	3.1145e-06	1.4	0.0094	0.0261	1.11	0.5463	0.6474	1.97	2.2127e-06	2.4573e-06	1.32	0.0361	0.0553	0.68	0.0029	0.0171	0.79	0.0395	0.1497
1-oleoylglycerophosphoserine	LC/MS neg	522.284		Lysolipid	0.53	0.0068	0.0052	1.1	0.6707	0.3887	0.54	0.0216	0.0081	0.91	0.9303	0.1527	0.92	0.8173	0.2053	0.98	0.8369	0.2363	2.06	0.0022	0.0017	1.02	0.6395	0.2738	1.71	0.0085	0.0057	1.72	0.0122	0.0302	1.84	0.004	0.0589	0.49	0.0076	0.0034	1.68	0.0265	0.0438	1.01	0.8859	0.4796	1.07	0.6626	0.7171
1-palmitoylglycerophosphate	LC/MS neg	409.236	HMDB00327	Lysolipid	0.45	0.0004	0.0004	0.62	0.0302	0.0275	0.77	0.2164	0.0665	1.04	0.7509	0.1273	0.61	0.0249	0.0095	0.52	0.0031	0.0018	1.37	0.11	0.0481	1.7	0.0123	0.0134	2.3	0.0002	0.0002	1.35	0.1288	0.1582	1.15	0.4751	0.6085	1.24	0.3242	0.0871	1.35	0.1234	0.129	0.59	0.0116	0.0391	0.85	0.4102	0.612
1-palmitoylglycerophosphoglycerol*	LC/MS neg	483.273		Lysolipid	0.49	0.2372	0.1087	0.73	0.9731	0.4981	0.74	0.9695	0.2338	0.66	0.4823	0.0883	0.76	0.9295	0.2272	0.48	0.0605	0.0251	1.48	0.2245	0.0847	1.5	0.2228	0.1267	1.35	0.6255	0.1808	1.55	0.2049	0.2181	0.97	0.4659	0.6047	1.02	0.9964	0.2079	0.9	0.459	0.3108	1.14	0.4295	0.3249	0.63	0.0501	0.1728
1-palmitoylglycerophosphoserine*	LC/MS neg	496.268		Lysolipid	0.07	1.23e-13	1.775e-12	0.13	5.7597e-10	2.9149e-09	0.14	3.1608e-10	5.6639e-10	0.18	1.0709e-08	9.1275e-09	0.13	3.5015e-10	7.211e-10	0.07	2.91e-13	2.601e-12	1.81	0.0026	0.002	1.84	0.0046	0.0061	2.44	0.0001	0.0002	1.7	0.0042	0.0143	0.9	0.7241	0.6986	1.02	0.8317	0.18	1.33	0.2266	0.1959	0.7	0.2405	0.2333	0.53	0.0104	0.0669
1-stearoylglycerophosphoglycerol	LC/MS neg	511.304		Lysolipid	0.84	0.9385	0.3283	0.45	0.1433	0.1058	2.34	0.0175	0.0067	1.5	0.1236	0.0269	1.12	0.3654	0.101	0.88	0.8283	0.2345	0.54	0.1242	0.0531	2.76	0.021	0.0204	1.77	0.1425	0.0588	1.33	0.4069	0.3411	1.04	0.7688	0.7064	5.16	0.0003	0.0002	0.64	0.3655	0.2693	0.75	0.5131	0.3568	0.78	0.2638	0.4956
2-oleoylglycerophosphoglycerol*	LC/MS neg	509.288		Lysolipid	1.73	0.1997	0.0938	3.14	0.0061	0.0069	2.17	0.1492	0.0478	3.99	0.0012	0.0004	3.78	0.0015	0.0008	3.1	0.0571	0.0241	1.81	0.1161	0.0502	1.26	0.8677	0.3407	2.3	0.0331	0.018	2.18	0.04	0.0705	1.79	0.5137	0.6326	0.69	0.1578	0.0485	1.83	0.0479	0.0676	0.95	0.9326	0.4895	0.82	0.1496	0.3603
2-nonadecanoylglycerophosphocholine(19:0)*	LC/MS pos	538.387		Lysolipid	1.89	0.3406	0.149	0.94	0.9081	0.4767	8.5	0.0084	0.0035	6.5	0.1071	0.0237	1.14	0.8624	0.2145	1.96	0.2791	0.0942	0.5	0.2865	0.1045	4.48	0.0761	0.0549	3.43	0.4961	0.1531	0.6	0.434	0.3529	1.03	0.8948	0.7411	9.04	0.0062	0.0029	0.76	0.262	0.2169	0.18	0.148	0.1748	1.72	0.3615	0.5899
glycerol	GC/MS	205	HMDB00131	Glycerolipid Metabolism	0.76	0.0132	0.0091	0.65	0.0001	0.0002	0.75	0.0092	0.0038	1.03	0.7396	0.1257	0.95	0.5937	0.1554	0.91	0.3447	0.1123	0.86	0.1032	0.0461	0.99	0.8852	0.3456	1.36	0.0057	0.0041	1.24	0.0458	0.0759	1.19	0.1075	0.3452	1.15	0.1355	0.0429	1.38	0.0039	0.0114	0.91	0.3883	0.3074	0.96	0.6775	0.7243
glycerol 3-phosphate (G3P)	GC/MS	357.1	HMDB00126	Glycerolipid Metabolism	0.66	0.3175	0.1401	1.09	0.6131	0.3608	0.5	0.2014	0.0625	1.11	0.5215	0.0946	1.02	0.5906	0.1549	1.06	0.9781	0.2657	1.64	0.1364	0.0572	0.75	0.775	0.3149	1.67	0.1055	0.0465	1.53	0.1284	0.1582	1.6	0.3307	0.5426	0.46	0.0785	0.0267	2.21	0.0593	0.0788	0.92	0.9173	0.4889	1.05	0.5719	0.6755
1-myristoylglycerol (1-monomyristin)	LC/MS neg	227.202	HMDB11561	Monoacylglycerol	0.61	4.1339e-05	6.2102e-05	0.48	3.7662e-08	1.3745e-07	0.91	0.3984	0.1133	0.83	0.1011	0.0224	0.71	0.0025	0.0012	0.59	5.4958e-06	6.6457e-06	0.79	0.0263	0.0149	1.49	0.0005	0.001	1.36	0.0049	0.0036	1.16	0.1643	0.1877	0.96	0.5083	0.6284	1.89	4.902e-07	6.4875e-07	0.91	0.4126	0.2911	0.85	0.123	0.1584	0.83	0.044	0.1582
2-myristoylglycerol (2-monomyristin)	LC/MS neg	227.202		Monoacylglycerol	0.99	0.7232	0.2708	0.68	0.2652	0.1824	1.05	0.9473	0.2303	1.11	0.7278	0.1244	1.16	0.658	0.1703	0.87	0.5667	0.1726	0.69	0.4434	0.1492	1.06	0.6744	0.2849	1.12	0.9951	0.2583	1.17	0.9292	0.5143	0.88	0.8262	0.7277	1.54	0.2386	0.0679	1.05	0.6789	0.4057	1.05	0.9244	0.4895	0.75	0.8959	0.7771
1-pentadecanoylglycerol (1-monopentadecanoin)	LC/MS neg	241.217		Monoacylglycerol	0.69	0.0006	0.0006	0.53	2.8133e-07	8.029e-07	1.08	0.5268	0.1422	0.92	0.4091	0.076	0.72	0.0015	0.0007	0.67	0.0001	0.0001	0.77	0.014	0.0087	1.56	0.0001	0.0003	1.34	0.0062	0.0044	1.04	0.7664	0.4658	0.97	0.593	0.6565	2.03	4.14e-08	6.9946e-08	0.86	0.1492	0.1456	0.78	0.0132	0.0427	0.93	0.4072	0.612
1-palmitoylglycerol (1-monopalmitin)	LC/MS neg	255.233	HMDB31074	Monoacylglycerol	0.58	1.1401e-06	2.5766e-06	0.6	5.3411e-06	1.2287e-05	0.95	0.5389	0.1446	0.79	0.0203	0.0051	0.64	4.8153e-05	3.318e-05	0.56	5.1995e-07	8.2857e-07	1.03	0.6143	0.1956	1.64	7.5059e-06	3.2826e-05	1.37	0.0015	0.0014	1.11	0.2243	0.2308	0.97	0.7972	0.7182	1.59	3.4835e-05	2.8814e-05	0.84	0.0787	0.0924	0.81	0.0343	0.076	0.88	0.1436	0.3478
2-palmitoylglycerol (2-monopalmitin)	GC/MS	129	HMDB11533	Monoacylglycerol	1.13	0.8426	0.3034	0.97	0.8547	0.4582	1.2	0.52	0.1408	1.8	0.0147	0.0039	1.25	0.3095	0.087	1.33	0.2032	0.0715	0.86	0.7029	0.2154	1.06	0.6556	0.2792	1.59	0.0236	0.0137	1.1	0.4114	0.3411	1.18	0.2803	0.5031	1.23	0.4097	0.1036	1.5	0.0635	0.0818	0.69	0.1337	0.1663	1.07	0.7923	0.7602
1-stearoylglycerol (1-monostearin)	GC/MS	399.4	HMDB31075	Monoacylglycerol	1.34	0.1762	0.0847	0.72	0.0618	0.0515	1.08	0.5703	0.1524	1.18	0.2144	0.0437	1.08	0.5159	0.137	0.97	0.9952	0.2696	0.54	0.0022	0.0017	0.8	0.4248	0.2057	0.88	0.9084	0.2414	0.81	0.4738	0.3706	0.72	0.1744	0.4038	1.49	0.0172	0.007	1.1	0.4938	0.3295	0.92	0.547	0.3685	0.89	0.5121	0.6519
1-oleoylglycerol (1-monoolein)	GC/MS	397.4	HMDB11567	Monoacylglycerol	1.93	0.0326	0.0202	1.39	0.1534	0.112	1.7	0.1081	0.0359	3.5	0.0002	7.9499e-05	2.48	0.0023	0.0011	1.57	0.1523	0.0561	0.72	0.4488	0.1508	0.88	0.5681	0.2524	1.82	0.0676	0.0326	1.29	0.2975	0.2798	0.82	0.4512	0.6023	1.22	0.8507	0.1833	2.06	0.0189	0.0341	0.71	0.4128	0.3185	0.63	0.0774	0.2271
2-oleoylglycerol (2-monoolein)	LC/MS pos	374.326		Monoacylglycerol	3.94	0.039	0.0236	0.33	0.0621	0.0515	5.37	0.0066	0.0028	10.98	0.0004	0.0002	7.16	0.0033	0.0015	5.98	0.0067	0.0036	0.08	0.0003	0.0002	1.36	0.4604	0.2163	2.79	0.0912	0.0411	1.82	0.319	0.2941	1.52	0.467	0.6047	16.35	2.7718e-05	2.3795e-05	2.05	0.3288	0.2518	0.65	0.4728	0.3429	0.84	0.7846	0.7601
1-linoleoylglycerol (1-monolinolein)	LC/MS pos	372.311		Monoacylglycerol	3.88	3.8584e-06	7.6847e-06	0.34	0.1091	0.0847	5.97	1.0846e-07	1.173e-07	11.84	4.0085e-10	4.3842e-10	5.94	1.5362e-07	1.9155e-07	5.36	3.2181e-07	5.4673e-07	0.09	2.7216e-08	6.2252e-08	1.54	0.2458	0.1362	3.06	0.0037	0.0028	1.53	0.2945	0.2778	1.38	0.4183	0.5865	17.42	8.871e-10	2.2363e-09	1.98	0.0622	0.0812	0.5	0.0487	0.095	0.9	0.8076	0.7642
2-linoleoylglycerol (2-monolinolein)	LC/MS neg	279.233	HMDB11538	Monoacylglycerol	2.27	1.2029e-07	3.5525e-07	1.62	0.0005	0.0007	2.78	9.5141e-10	1.5666e-09	2.88	4.2154e-10	4.57e-10	2.41	4.4949e-08	6.2151e-08	2.28	1.2002e-07	2.2708e-07	0.71	0.0093	0.0061	1.22	0.1071	0.0719	1.27	0.0601	0.0297	1.06	0.7438	0.4619	1	0.9994	0.7608	1.72	9.5105e-05	6.9603e-05	1.04	0.7745	0.4392	0.84	0.1157	0.1557	0.95	0.7444	0.7473
1-linolenoylglycerol	LC/MS neg	277.217	HMDB11569	Monoacylglycerol	0.71	0.0081	0.0059	0.53	1.4741e-05	3.0743e-05	0.74	0.0109	0.0044	0.87	0.3107	0.0606	0.98	0.7406	0.1888	0.73	0.02	0.0097	0.74	0.0331	0.0175	1.03	0.9055	0.3512	1.22	0.0837	0.0385	1.37	0.0183	0.0405	1.02	0.7118	0.6947	1.38	0.0252	0.0098	1.19	0.1056	0.1155	1.12	0.4917	0.3479	0.74	0.0427	0.1552
1-arachidonylglycerol	LC/MS neg	303.233	HMDB11572	Monoacylglycerol	3.54	1.5581e-05	2.5792e-05	3.05	6.7982e-05	0.0001	4.1	2.3643e-06	1.9643e-06	3.85	6.2081e-06	2.9397e-06	2.89	0.0003	0.0002	3.14	8.4287e-05	7.5007e-05	0.86	0.6266	0.1975	1.16	0.5382	0.2435	1.09	0.763	0.2099	0.81	0.3317	0.2982	0.89	0.5769	0.6516	1.34	0.2735	0.0757	0.94	0.7525	0.4338	0.75	0.2061	0.2116	1.09	0.6762	0.7241
2-arachidonoyl glycerol	LC/MS neg	303.233	HMDB04666	Monoacylglycerol	2.46	5.963e-10	3.2864e-09	1.62	6.1119e-05	0.0001	2.37	1.3664e-09	2.1907e-09	2.6	1.3842e-10	1.6449e-10	2.34	3.5401e-09	6.0641e-09	2.41	8.2876e-10	2.7123e-09	0.66	0.0004	0.0004	0.96	0.7716	0.3147	1.06	0.6033	0.1764	0.95	0.5367	0.3917	0.98	0.9079	0.7424	1.46	0.001	0.0006	1.1	0.4195	0.2927	0.9	0.2586	0.2449	1.03	0.615	0.6926
1-docosahexaenoylglycerol (1-monodocosahexaenoin)	LC/MS neg	309.222		Monoacylglycerol	2.13	0.005	0.004	1.98	0.0105	0.0111	2.04	0.0082	0.0034	1.63	0.0663	0.0152	1.41	0.2625	0.0752	1.64	0.0637	0.0263	0.93	0.7725	0.2311	0.96	0.8455	0.3352	0.77	0.2782	0.0978	0.66	0.0715	0.1042	0.77	0.2866	0.5055	1.03	0.9248	0.1956	0.8	0.3715	0.2727	0.86	0.4541	0.3313	1.16	0.4427	0.6255
sphinganine	LC/MS pos	302.305	HMDB00269	Sphingolipid Metabolism	5.09	5.2367e-06	1.0081e-05	0.47	0.3761	0.2444	16.36	8.2895e-10	1.39e-09	12.45	9.9884e-09	8.6328e-09	6.66	5.6965e-07	6.0704e-07	6.61	2.4603e-06	3.3274e-06	0.09	3.4491e-07	6.271e-07	3.22	0.0056	0.0072	2.45	0.0444	0.0233	1.31	0.4698	0.3694	1.3	0.8051	0.7193	34.48	6.8807e-11	2.6018e-10	0.76	0.3935	0.2835	0.53	0.1843	0.1984	0.99	0.6328	0.6991
palmitoyl sphingomyelin	LC/MS polar	747.566		Sphingolipid Metabolism	1.88	3.7247e-11	3.025e-10	1.6	2.5714e-08	9.8588e-08	2.92	0	0	2.99	0	0	2.35	8e-15	4.6e-14	2.06	1.03e-12	6.614e-12	0.85	0.027	0.0151	1.55	1.0731e-07	1.1298e-06	1.59	4.0587e-08	2.2308e-07	1.25	0.0016	0.0065	1.09	0.1762	0.4038	1.82	1.3729e-10	4.9552e-10	1.02	0.7466	0.4311	0.79	0.0011	0.0084	0.87	0.0494	0.1714
stearoyl sphingomyelin	GC/MS	311.3	HMDB01348	Sphingolipid Metabolism	1.33	0.0004	0.0004	1.07	0.3107	0.2091	1.44	1.6517e-05	1.0978e-05	1.42	2.1313e-05	9.0208e-06	1.32	0.0004	0.0002	1.25	0.004	0.0023	0.8	0.0072	0.0049	1.08	0.2766	0.1492	1.07	0.3144	0.1066	0.99	0.9643	0.5234	0.94	0.4294	0.5899	1.34	0.0003	0.0002	0.99	0.9331	0.4793	0.93	0.336	0.2857	0.94	0.4041	0.609
sphingosine	LC/MS pos	300.29	HMDB00252	Sphingolipid Metabolism	5.09	3.6756e-06	7.4051e-06	0.4	0.1563	0.1136	10.72	9.1545e-09	1.2394e-08	19.26	1.3235e-10	1.5881e-10	6.69	2.9635e-07	3.3738e-07	7.51	6.2893e-07	9.7209e-07	0.08	4.6341e-08	1.0163e-07	2.11	0.0535	0.0414	3.78	0.0013	0.0012	1.31	0.412	0.3411	1.48	0.5646	0.6485	26.67	1.4879e-10	5.2511e-10	1.8	0.1448	0.1439	0.35	0.0117	0.0391	1.12	0.805	0.7642
nervonoyl sphingomyelin*	LC/MS polar	857.675		Sphingolipid Metabolism	1.6	9.3408e-06	1.6627e-05	1.61	9.2613e-06	2.0557e-05	1.97	1.201e-08	1.5679e-08	1.97	1.1605e-08	9.691e-09	1.74	1.2475e-06	1.2293e-06	1.85	8.56e-08	1.6446e-07	1.01	0.9978	0.2792	1.23	0.0335	0.029	1.23	0.0326	0.0179	1.09	0.5116	0.3846	1.16	0.13	0.3643	1.23	0.0337	0.0128	1	0.9907	0.4988	0.88	0.1274	0.1605	1.07	0.3808	0.6006
palmitoleoyl sphingomyelin*	LC/MS polar	745.55		Sphingolipid Metabolism	1.56	0.4985	0.204	1.18	0.7394	0.4158	3.85	0.0018	0.0008	5.34	0.0002	6.3505e-05	3.08	0.0312	0.0115	2.16	0.1046	0.04	0.75	0.7294	0.2204	2.47	0.0106	0.0119	3.43	0.0012	0.0012	1.97	0.1277	0.1578	1.38	0.3327	0.5426	3.27	0.0043	0.0021	1.39	0.421	0.2927	0.58	0.0586	0.1067	0.7	0.5671	0.6734
squalene	GC/MS	69	HMDB00256	Sterol	1.21	0.4025	0.1709	1.21	0.3075	0.2077	1.23	0.3004	0.0886	0.94	0.7503	0.1273	0.82	0.608	0.1581	0.9	0.702	0.2047	1	0.852	0.2483	1.02	0.8399	0.3339	0.78	0.2506	0.0908	0.68	0.1809	0.1993	0.74	0.2257	0.4554	1.02	0.9877	0.2067	0.76	0.1789	0.1653	0.88	0.845	0.4678	1.09	0.8959	0.7771
cholesterol	GC/MS	329.3	HMDB00067	Sterol	1.72	6.6569e-08	2.1359e-07	1.43	6.106e-05	0.0001	2.21	1.4748e-11	3.3694e-11	2.31	3.01e-12	5.239e-12	2.08	1.1541e-10	2.7472e-10	1.87	3.0504e-09	8.7091e-09	0.83	0.0302	0.0165	1.28	0.0053	0.0068	1.34	0.001	0.001	1.21	0.0336	0.062	1.09	0.3013	0.5183	1.54	7.8854e-06	7.4989e-06	1.05	0.5457	0.3542	0.9	0.1782	0.1942	0.9	0.2527	0.4896
cholestanol	GC/MS	215.2	HMDB00908	Sterol	1.13	0.3906	0.1667	0.83	0.4613	0.2861	1.26	0.297	0.088	1.58	0.0168	0.0043	1.52	0.0302	0.0112	1.29	0.1701	0.0614	0.74	0.1155	0.0502	1.12	0.8509	0.336	1.4	0.1094	0.0479	1.35	0.1732	0.1951	1.14	0.5984	0.6565	1.52	0.0799	0.0271	1.25	0.155	0.1494	0.96	0.8021	0.4551	0.85	0.3964	0.609
7-hydroxycholesterol (alpha or beta)	LC/MS pos	367.336		Sterol	7.32	6.1765e-06	1.1632e-05	0.89	0.7882	0.4355	10.68	2.2634e-07	2.3111e-07	16.13	4.463e-09	4.1787e-09	8.28	5.3057e-06	4.5656e-06	8.4	2.1314e-06	2.9017e-06	0.12	2.7151e-06	4.1551e-06	1.46	0.2829	0.1517	2.2	0.021	0.0124	1.13	0.9603	0.5224	1.15	0.7282	0.699	11.94	1.0034e-07	1.5322e-07	1.51	0.1936	0.1735	0.51	0.0237	0.0585	1.01	0.7658	0.7551
corticosterone	LC/MS pos	347.222	HMDB01547	Steroid	1.37	0.6908	0.2617	10.32	3.3451e-05	6.4451e-05	5.24	0.0082	0.0034	3.97	0.0221	0.0055	2.81	0.0689	0.0233	6.77	0.0003	0.0003	7.54	0.0001	0.0001	3.83	0.0218	0.021	2.9	0.0539	0.0276	2.05	0.1489	0.1776	4.95	0.001	0.0399	0.51	0.0588	0.0206	0.76	0.6869	0.4065	0.71	0.6069	0.392	2.41	0.0427	0.1552
taurocholate	LC/MS neg	514.284	HMDB00036	Primary Bile Acid Metabolism	4.04	0.0094	0.0068	7.74	8.5217e-06	1.9027e-05	9.21	1.1439e-06	1.0149e-06	3.4	0.0044	0.0013	3.79	0.0011	0.0006	2.69	0.0106	0.0054	1.91	0.0189	0.0113	2.28	0.0036	0.0051	0.84	0.7692	0.2109	0.94	0.4308	0.351	0.66	0.9625	0.7533	1.19	0.5127	0.1243	0.37	0.0077	0.0184	1.12	0.6192	0.3959	0.71	0.4041	0.609
tauro-beta-muricholate	LC/MS neg	514.284	HMDB00932	Primary Bile Acid Metabolism	2.79	0.0984	0.0528	7.23	0.0002	0.0003	6.83	0.0002	9.1036e-05	2.69	0.0445	0.0106	2.72	0.0838	0.0279	2.18	0.3786	0.1216	2.59	0.0171	0.0104	2.45	0.0161	0.0165	0.96	0.7019	0.198	0.97	0.935	0.5143	0.78	0.4257	0.5883	0.94	0.9798	0.2056	0.39	0.0391	0.058	1.01	0.7631	0.4453	0.8	0.3806	0.6006
taurodeoxycholate	LC/MS neg	498.289	HMDB00896	Secondary Bile Acid Metabolism	2.22	0.2741	0.1237	4.58	0.0068	0.0076	1.03	0.963	0.2328	2.61	0.0549	0.0128	0.92	0.8794	0.2181	0.96	0.8628	0.2416	2.07	0.086	0.0401	0.46	0.2945	0.1565	1.18	0.3876	0.1253	0.42	0.2146	0.2243	0.43	0.2072	0.429	0.22	0.0076	0.0034	2.54	0.0606	0.08	0.35	0.0395	0.0847	1.04	0.9831	0.7959
taurohyodeoxycholic acid	LC/MS neg	498.289		Secondary Bile Acid Metabolism	1.91	0.0523	0.0306	5.96	1.1439e-07	3.6182e-07	6.56	2.9527e-08	3.574e-08	1.36	0.3254	0.0629	2.24	0.013	0.0053	1.55	0.2055	0.0722	3.12	4.9764e-05	5.6914e-05	3.43	1.2692e-05	5.0537e-05	0.71	0.3186	0.1074	1.17	0.5481	0.3972	0.81	0.4767	0.6087	1.1	0.6526	0.1498	0.21	5.8894e-07	1.183e-05	1.65	0.1146	0.1554	0.69	0.1935	0.4257
inosine 5'-monophosphate (IMP)	LC/MS neg	347.04	HMDB00175	Purine Metabolism, (Hypo)Xanthine/Inosine containing	0.48	1.2118e-05	2.0857e-05	0.21	1.848e-12	1.7105e-11	0.32	3.2985e-09	4.8988e-09	0.43	1.5741e-06	8.4956e-07	0.58	0.0008	0.0004	0.55	0.0001	0.0001	0.44	3.5439e-06	5.1636e-06	0.66	0.0095	0.011	0.91	0.5057	0.1551	1.22	0.1588	0.1845	1.16	0.4109	0.5865	1.5	0.0092	0.004	1.37	0.0459	0.0651	1.35	0.0419	0.0875	0.95	0.5475	0.6692
inosine	LC/MS neg	267.073	HMDB00195	Purine Metabolism, (Hypo)Xanthine/Inosine containing	1.25	0.001	0.0009	1.05	0.4664	0.2882	1.08	0.2262	0.069	1.32	5.9279e-05	2.3407e-05	1.33	4.6185e-05	3.2065e-05	1.36	1.3774e-05	1.5306e-05	0.84	0.0072	0.0049	0.86	0.024	0.0225	1.06	0.3373	0.1125	1.07	0.298	0.2798	1.09	0.1536	0.3906	1.03	0.6234	0.1439	1.22	0.002	0.0067	1.01	0.9339	0.4895	1.02	0.6901	0.725
hypoxanthine	LC/MS neg	135.031	HMDB00157	Purine Metabolism, (Hypo)Xanthine/Inosine containing	2.27	8.0907e-06	1.4602e-05	1.95	9.1394e-05	0.0002	3.02	2.32e-08	2.8846e-08	4.58	1.4168e-11	2.06e-11	3.4	4.9156e-09	8.1906e-09	3.08	2.6097e-08	5.8585e-08	0.86	0.4251	0.1442	1.33	0.0602	0.0458	2.02	5.6901e-05	9.1827e-05	1.5	0.0185	0.0405	1.36	0.0654	0.2614	1.55	0.0094	0.0041	1.51	0.0124	0.0251	0.74	0.0424	0.0879	0.91	0.5728	0.6755
xanthine	LC/MS pos	153.041	HMDB00292	Purine Metabolism, (Hypo)Xanthine/Inosine containing	2.22	4.1598e-11	3.2589e-10	1.68	4.6011e-07	1.2475e-06	2.9	1.4e-14	6.3e-14	3.55	0	0	2.75	8.5e-14	3.61e-13	2.41	3.829e-12	2.1271e-11	0.76	0.0027	0.002	1.3	0.0028	0.0043	1.6	2.3459e-06	6.5981e-06	1.24	0.0198	0.0423	1.08	0.3716	0.5652	1.72	2.0321e-07	2.9074e-07	1.23	0.0207	0.0363	0.77	0.003	0.0171	0.88	0.1331	0.3358
xanthosine 5'-monophosphate (xmp)	LC/MS neg	363.035	HMDB01554	Purine Metabolism, (Hypo)Xanthine/Inosine containing	1.01	0.4997	0.2042	1.42	0.4194	0.266	0.85	0.9008	0.2219	1.4	0.2755	0.0544	0.83	0.851	0.2122	0.87	0.507	0.1565	1.4	0.1428	0.0592	0.84	0.4248	0.2057	1.38	0.0822	0.0381	0.82	0.6253	0.4176	0.86	0.9908	0.7593	0.6	0.4938	0.1205	1.65	0.3327	0.2535	0.6	0.2031	0.2093	1.04	0.6334	0.6991
xanthosine	LC/MS pos	285.083	HMDB00299	Purine Metabolism, (Hypo)Xanthine/Inosine containing	13.62	4e-15	1.2e-13	7.79	1.832e-12	1.7105e-11	30.45	0	0	29.48	0	0	20.26	0	1e-15	11.25	2.7e-14	4.19e-13	0.57	0.015	0.0092	2.24	0.0005	0.001	2.16	0.0006	0.0007	1.49	0.0758	0.109	0.83	0.4122	0.5865	3.91	2.2217e-07	3.1504e-07	0.97	0.9412	0.4815	0.69	0.0593	0.1075	0.56	0.0117	0.073
2'-deoxyinosine	LC/MS pos	253.093	HMDB00071	Purine Metabolism, (Hypo)Xanthine/Inosine containing	4.1	2.4532e-05	3.8407e-05	1.08	0.7789	0.4316	5.74	5.5886e-07	5.3201e-07	12.6	1.4445e-11	2.0759e-11	6.33	3.2159e-08	4.5735e-08	2.98	0.0003	0.0002	0.26	5.7286e-05	6.5167e-05	1.4	0.2205	0.1261	3.07	1.9331e-05	3.8837e-05	1.54	0.0346	0.0636	0.73	0.422	0.5867	5.3	1.318e-06	1.5505e-06	2.19	0.0008	0.0034	0.5	0.0096	0.0359	0.47	0.0048	0.0402
urate	LC/MS neg	167.021	HMDB00289	Purine Metabolism, (Hypo)Xanthine/Inosine containing	5.22	3.08e-08	1.0817e-07	6.38	2.132e-09	1.0243e-08	11.43	1.432e-12	4.089e-12	11.17	4.09e-12	6.925e-12	8.72	6.9892e-11	1.7549e-10	4.74	5.5811e-08	1.1248e-07	1.22	0.3666	0.1293	2.19	0.0009	0.0016	2.14	0.0029	0.0023	1.67	0.0397	0.0705	0.91	0.8427	0.7277	1.79	0.0105	0.0044	0.98	0.6835	0.4057	0.78	0.2915	0.2612	0.54	0.0253	0.1152
allantoin	LC/MS pos	159.051	HMDB00462	Purine Metabolism, (Hypo)Xanthine/Inosine containing	1.56	0.0006	0.0006	2	7.3389e-07	1.9617e-06	1.82	1.1383e-05	8.1273e-06	1.62	0.0002	6.7735e-05	1.46	0.0037	0.0017	1.39	0.0066	0.0036	1.28	0.0329	0.0175	1.16	0.1963	0.1158	1.04	0.7083	0.1995	0.94	0.4965	0.3791	0.89	0.3698	0.5652	0.91	0.3726	0.0964	0.89	0.3536	0.2636	0.9	0.2945	0.2625	0.95	0.8261	0.7702
adenosine 5'-diphosphate (ADP)	LC/MS neg	426.022	HMDB01341	Purine Metabolism, Adenine containing	1.65	0.2441	0.1113	0.78	0.216	0.1518	1.27	0.7457	0.1901	1.12	0.7591	0.1283	1.06	0.9539	0.2316	1.32	0.5139	0.1581	0.48	0.0197	0.0116	0.77	0.3968	0.1958	0.68	0.1442	0.059	0.64	0.2675	0.2634	0.8	0.6026	0.658	1.62	0.1215	0.0391	0.88	0.5289	0.3457	0.95	0.7157	0.4286	1.25	0.5515	0.6692
adenosine 5'-monophosphate (AMP)	LC/MS pos	348.07	HMDB00045	Purine Metabolism, Adenine containing	2	0.0045	0.0037	2.9	3.9674e-05	7.4919e-05	2.3	0.0006	0.0003	1.75	0.0244	0.0061	1.77	0.0294	0.011	2.33	0.0029	0.0017	1.45	0.1051	0.0468	1.15	0.4532	0.214	0.87	0.4994	0.1537	0.88	0.4494	0.3603	1.17	0.8678	0.7356	0.79	0.3717	0.0963	0.76	0.1584	0.1512	1.01	0.9347	0.4895	1.32	0.3574	0.5895
adenosine 3'-monophosphate (3'-AMP)	LC/MS pos	348.07	HMDB03540	Purine Metabolism, Adenine containing	7.35	3.9e-14	8.4e-13	3.88	4.7041e-10	2.4129e-09	16.24	0	0	20.78	0	0	11.12	0	1e-15	6.28	4.16e-13	3.423e-12	0.53	0.0009	0.0007	2.21	2.9011e-05	9.4793e-05	2.83	1.7039e-07	7.9876e-07	1.51	0.0111	0.0284	0.85	0.3332	0.5426	4.19	5.6874e-10	1.4568e-09	1.28	0.0986	0.1101	0.54	0.0005	0.0052	0.56	0.0008	0.0118
adenosine 2'-monophosphate (2'-AMP)	LC/MS neg	346.056	HMDB11617	Purine Metabolism, Adenine containing	1.46	0.1922	0.0909	0.26	1.6759e-07	5.1301e-07	0.71	0.1118	0.0371	3.25	6.34e-06	2.9907e-06	3.16	9.5729e-06	7.6287e-06	1.78	0.0102	0.0052	0.18	3.3026e-09	1.2325e-08	0.49	0.0055	0.007	2.23	0.0003	0.0004	2.16	0.0005	0.0028	1.22	0.1739	0.4038	2.77	2.3441e-05	2.0567e-05	4.56	4.5953e-08	2.1922e-06	0.97	0.8927	0.4796	0.56	0.0193	0.0989
adenosine 3',5'-cyclic monophosphate (cAMP)	LC/MS neg	328.045	HMDB00058	Purine Metabolism, Adenine containing	3.91	6.7e-14	1.084e-12	0.9	0.4438	0.278	5.03	1e-15	4e-15	5.67	0	0	4.48	6e-15	4e-14	3.34	3.053e-12	1.7434e-11	0.23	1.1e-14	3.79e-13	1.29	0.0411	0.0342	1.45	0.0058	0.0041	1.15	0.316	0.292	0.85	0.1301	0.3643	5.59	0	3e-15	1.13	0.4186	0.2927	0.79	0.0628	0.1108	0.74	0.0147	0.0814
adenosine 3',5'-diphosphate	LC/MS neg	426.022	HMDB00061	Purine Metabolism, Adenine containing	0.78	0.2071	0.0963	0.34	4.0845e-07	1.1154e-06	0.38	2.1434e-06	1.8016e-06	0.88	0.6027	0.1067	0.99	0.7174	0.1839	0.92	0.9394	0.2582	0.44	2.013e-05	2.5041e-05	0.49	0.0001	0.0003	1.13	0.4522	0.1436	1.26	0.1078	0.1418	1.18	0.2348	0.4668	1.12	0.5881	0.1384	2.3	1.0557e-05	9.8266e-05	1.12	0.3794	0.3056	0.93	0.6616	0.7171
adenylosuccinate	LC/MS neg	230.53	HMDB00536	Purine Metabolism, Adenine containing	2.39	0.2482	0.1126	2.6	0.0982	0.077	5.22	0.0159	0.0062	3.92	0.1012	0.0224	4.07	0.2335	0.068	6.87	0.0351	0.0157	1.09	0.6031	0.1923	2.19	0.1824	0.109	1.64	0.6138	0.1782	1.7	0.9697	0.5247	2.88	0.3156	0.5294	2.01	0.409	0.1036	0.75	0.4004	0.2868	1.04	0.6406	0.4004	1.69	0.3339	0.5744
adenosine	LC/MS pos	268.104	HMDB00050	Purine Metabolism, Adenine containing	3.92	1.5e-14	3.79e-13	2.18	1.1308e-08	4.6541e-08	3.22	6.57e-13	2e-12	3.88	1e-14	2.9e-14	4.72	0	2e-15	3.29	6.04e-13	4.28e-12	0.56	9.1715e-06	1.2348e-05	0.82	0.1198	0.0786	0.99	0.8746	0.2333	1.2	0.0684	0.1008	0.84	0.1276	0.363	1.47	0.001	0.0006	1.21	0.0883	0.1015	1.22	0.0941	0.1391	0.7	0.0015	0.0175
adenine	GC/MS	264	HMDB00034	Purine Metabolism, Adenine containing	1.48	0.001	0.0009	0.77	0.0215	0.0209	1.8	7.9804e-06	5.9054e-06	1.84	4.4209e-06	2.1511e-06	1.8	5.7899e-06	4.8904e-06	1.47	0.0015	0.001	0.52	7.8836e-07	1.2802e-06	1.21	0.1092	0.073	1.24	0.0745	0.035	1.21	0.089	0.1239	0.99	0.8836	0.7404	2.34	5.8695e-09	1.1231e-08	1.02	0.8468	0.4597	0.98	0.9297	0.4895	0.82	0.0661	0.2059
N1-methyladenosine	LC/MS pos	282.12	HMDB03331	Purine Metabolism, Adenine containing	1.53	0.0005	0.0005	1.27	0.0416	0.0365	1.45	0.0018	0.0008	2.17	4.102e-08	2.9475e-08	1.6	0.0002	0.0001	1.47	0.0015	0.001	0.83	0.0893	0.0412	0.95	0.6244	0.2703	1.42	0.0037	0.0028	1.04	0.7419	0.4619	0.96	0.6758	0.6793	1.14	0.2183	0.063	1.5	0.001	0.004	0.74	0.0087	0.0336	0.92	0.4561	0.6312
2'-deoxyadenosine	LC/MS pos	252.109	HMDB00101	Purine Metabolism, Adenine containing	1.7	0.1272	0.0656	1	1	0.4981	1.95	0.0883	0.0299	2.72	0.0112	0.003	2.86	0.0123	0.005	1.06	0.8491	0.2391	0.59	0.1272	0.0541	1.15	0.8495	0.3359	1.6	0.2716	0.096	1.68	0.2887	0.2737	0.63	0.1793	0.4092	1.95	0.0883	0.0295	1.4	0.3608	0.2669	1.05	0.9686	0.4989	0.37	0.0195	0.0994
N6-succinyladenosine	LC/MS pos	384.115	HMDB00912	Purine Metabolism, Adenine containing	1.29	0.0933	0.0508	0.67	0.4828	0.2956	2.35	0.0004	0.0002	3.35	1.2847e-05	5.6908e-06	2.91	5.2698e-05	3.5638e-05	1.64	0.0094	0.0049	0.52	0.0201	0.0119	1.82	0.0327	0.0285	2.59	0.002	0.0017	2.25	0.0068	0.0207	1.27	0.3142	0.5294	3.51	4.4784e-05	3.5562e-05	1.43	0.2686	0.2195	0.87	0.6418	0.4004	0.56	0.0717	0.2165
guanosine 5'- monophosphate (5'-GMP)	LC/MS pos	364.065	HMDB01397	Purine Metabolism, Guanine containing	1.21	0.092	0.0503	0.75	0.016	0.0161	1.48	0.0015	0.0007	2.09	1.5203e-07	9.7864e-08	1.77	1.3574e-05	1.041e-05	1.47	0.0029	0.0017	0.62	0.0001	0.0001	1.23	0.0973	0.0672	1.73	2.8818e-05	5.4035e-05	1.46	0.0021	0.008	1.22	0.1506	0.3849	1.97	8.4914e-07	1.0454e-06	1.41	0.0038	0.0112	0.84	0.1471	0.1748	0.83	0.0723	0.2174
guanosine	LC/MS pos	284.099	HMDB00133	Purine Metabolism, Guanine containing	1.73	0.0001	0.0001	1.78	3.854e-05	7.3142e-05	1.56	0.001	0.0005	3.08	4.297e-11	5.7726e-11	2.42	1.5993e-08	2.3831e-08	2.48	7.9158e-09	2.0341e-08	1.03	0.7206	0.2194	0.9	0.4641	0.2177	1.78	1.4184e-05	3.1029e-05	1.4	0.0057	0.0184	1.44	0.003	0.0488	0.88	0.2785	0.0768	1.97	1.501e-06	2.4906e-05	0.79	0.0435	0.0889	1.03	0.8119	0.7671
guanine	LC/MS pos	152.057	HMDB00132	Purine Metabolism, Guanine containing	2.03	0.0818	0.0455	2.4	0.0961	0.0757	2.77	0.0276	0.0101	5.04	0.0022	0.0007	4.65	0.0019	0.0009	2.31	0.1624	0.0593	1.18	0.9353	0.2646	1.36	0.6155	0.2679	2.48	0.14	0.0583	2.29	0.1272	0.1576	1.14	0.7174	0.6969	1.15	0.56	0.1335	1.82	0.3227	0.2483	0.92	0.9584	0.4965	0.5	0.0621	0.197
7-methylguanine	LC/MS neg	164.058	HMDB00897	Purine Metabolism, Guanine containing	1.25	0.174	0.0844	1.22	0.1309	0.0978	1.67	0.0016	0.0008	1.53	0.0075	0.0021	1.54	0.0056	0.0025	1.35	0.0349	0.0157	0.97	0.8745	0.2531	1.33	0.0502	0.04	1.22	0.1559	0.063	1.23	0.1262	0.1569	1.07	0.4251	0.5883	1.37	0.0701	0.0241	0.92	0.5672	0.3657	1	0.908	0.4853	0.88	0.4526	0.6305
N1-methylguanosine	LC/MS pos	298.115	HMDB01563	Purine Metabolism, Guanine containing	1.51	0.008	0.0059	1.68	0.0004	0.0006	1.68	0.0003	0.0002	1.96	1.0546e-05	4.757e-06	1.59	0.0012	0.0006	1.45	0.0091	0.0047	1.11	0.2583	0.0956	1.11	0.2469	0.1365	1.3	0.0258	0.0148	1.06	0.4829	0.3754	0.96	0.9619	0.7533	1	0.9773	0.2053	1.17	0.2578	0.2144	0.81	0.1145	0.1554	0.91	0.454	0.6305
2'-deoxyguanosine	LC/MS neg	266.089	HMDB00085	Purine Metabolism, Guanine containing	3.5	7.8376e-06	1.4244e-05	2.6	0.0001	0.0002	5.53	3.2799e-09	4.8988e-09	8.81	4.483e-12	7.487e-12	3.62	1.0573e-06	1.059e-06	2.16	0.0025	0.0015	0.74	0.3605	0.1276	1.58	0.0135	0.0145	2.52	1.5643e-05	3.3846e-05	1.03	0.5138	0.3846	0.62	0.0552	0.2449	2.13	0.0012	0.0007	1.59	0.0215	0.0373	0.41	0.0001	0.0016	0.6	0.0122	0.0752
orotate	LC/MS polar	155.01	HMDB00226	Pyrimidine Metabolism, Orotate containing	2.48	7.926e-09	2.9853e-08	5.55	0	8e-15	7.74	0	0	6.94	0	0	4.91	1e-15	1.1e-14	2.36	1.421e-08	3.3966e-08	2.24	2.6562e-08	6.1428e-08	3.13	1.2845e-11	6.0857e-10	2.8	1.2192e-10	2.6671e-09	1.98	5.369e-07	1.284e-05	0.95	0.8432	0.7277	1.39	0.0101	0.0043	0.9	0.4088	0.2895	0.71	0.0066	0.029	0.48	2.9396e-07	5.9809e-05
orotidine	LC/MS polar	287.052	HMDB00788	Pyrimidine Metabolism, Orotate containing	3.48	3.5285e-07	9.1702e-07	1.46	0.0267	0.0247	6.15	6.8844e-11	1.4138e-10	9.16	4.78e-13	9.69e-13	9.49	3.12e-13	1.167e-12	6.4	3.1167e-10	1.1441e-09	0.42	0.0004	0.0003	1.77	0.0055	0.0071	2.63	2.3622e-05	4.5597e-05	2.73	1.3975e-05	0.0001	1.84	0.0214	0.1594	4.21	5.1245e-08	8.3902e-08	1.49	0.0636	0.0818	1.04	0.8629	0.473	0.67	0.0124	0.0755
uridine 5'-diphosphate (UDP)	LC/MS neg	402.995	HMDB00295	Pyrimidine Metabolism, Uracil containing	5.83	0.0051	0.0041	6.56	0.0085	0.0093	20.1	1.3417e-05	9.1844e-06	14.78	0.0009	0.0003	4.97	0.0922	0.0303	4.06	0.0224	0.0106	1.12	0.8412	0.2461	3.45	0.0461	0.0374	2.53	0.5262	0.1587	0.85	0.2161	0.2247	0.7	0.5512	0.6474	3.06	0.0295	0.0114	0.74	0.1622	0.1536	0.34	0.0657	0.1133	0.82	0.5148	0.6519
uridine monophosphate (5' or 3')	LC/MS pos	325.043	HMDB00288	Pyrimidine Metabolism, Uracil containing	1.22	0.0954	0.0517	0.72	0.006	0.0068	1.39	0.0058	0.0025	1.44	0.0031	0.0009	1.59	0.0003	0.0002	1.21	0.1393	0.0519	0.59	4.7437e-05	5.4547e-05	1.14	0.2283	0.1288	1.18	0.1528	0.062	1.3	0.0296	0.0566	0.99	0.8421	0.7277	1.92	1.1606e-06	1.3859e-06	1.04	0.8153	0.4508	1.11	0.4258	0.3246	0.76	0.0186	0.0976
uridine	LC/MS neg	243.062	HMDB00296	Pyrimidine Metabolism, Uracil containing	1.81	1.3657e-09	6.4531e-09	1.35	0.0002	0.0004	2.45	1.2e-14	5.7e-14	3.06	0	0	2.77	0	3e-15	2.06	4.987e-12	2.5005e-11	0.75	0.0003	0.0003	1.36	6.6687e-05	0.0002	1.69	5.3842e-09	3.7859e-08	1.53	4.5984e-07	1.1809e-05	1.14	0.0468	0.2365	1.82	4.2805e-10	1.1721e-09	1.25	0.0034	0.0104	0.9	0.1438	0.1738	0.74	0.0002	0.0051
uracil	LC/MS pos	113.035	HMDB00300	Pyrimidine Metabolism, Uracil containing	5.45	4.476e-10	2.6438e-09	5.28	2.5004e-10	1.3754e-09	13.68	2e-15	1e-14	19.97	0	0	11.53	1.2e-14	6.5e-14	7.9	1.42e-12	8.846e-12	0.97	0.836	0.2455	2.51	1.28e-05	5.0537e-05	3.67	4.3332e-08	2.3058e-07	2.12	0.0002	0.0013	1.45	0.0379	0.2113	2.59	2.4022e-05	2.0962e-05	1.46	0.068	0.084	0.58	0.0082	0.0324	0.69	0.0537	0.1815
pseudouridine	LC/MS neg	243.062	HMDB00767	Pyrimidine Metabolism, Uracil containing	1.96	1.4757e-07	4.2614e-07	2.64	2.9217e-11	1.9803e-10	2.45	1.5445e-10	2.9787e-10	2.53	7.2655e-11	9.3028e-11	2.14	7.8268e-09	1.2584e-08	2.18	5.105e-09	1.3808e-08	1.35	0.0051	0.0037	1.25	0.0233	0.022	1.29	0.0121	0.0078	1.09	0.3289	0.2982	1.12	0.2633	0.4896	0.93	0.544	0.1303	1.03	0.7847	0.4428	0.85	0.1064	0.1491	1.02	0.8842	0.7771
5,6-dihydrouracil	LC/MS pos	115.05	HMDB00076	Pyrimidine Metabolism, Uracil containing	1.52	0.0437	0.0262	1.18	0.5209	0.3143	2.13	0.0005	0.0002	2.25	0.0001	4.5241e-05	2.28	0.0001	7.1027e-05	1.72	0.0047	0.0027	0.78	0.1577	0.0639	1.4	0.0844	0.0594	1.48	0.0321	0.0176	1.5	0.0311	0.059	1.13	0.3618	0.5614	1.8	0.0028	0.0014	1.06	0.6509	0.3968	1.01	0.9888	0.5062	0.75	0.1945	0.4257
2'-deoxyuridine	LC/MS pos	229.082	HMDB00012	Pyrimidine Metabolism, Uracil containing	1.05	0.9353	0.3276	1.25	0.091	0.0725	1.29	0.0654	0.0228	1.18	0.2674	0.053	1.23	0.1179	0.0378	1.13	0.3652	0.1181	1.18	0.1066	0.0471	1.22	0.0772	0.0554	1.12	0.303	0.1045	1.17	0.1371	0.1655	1.07	0.409	0.5865	1.04	0.8706	0.1866	0.91	0.4434	0.3044	1.04	0.637	0.4	0.92	0.4974	0.6447
3-ureidopropionate	LC/MS pos	133.061	HMDB00026	Pyrimidine Metabolism, Uracil containing	1.48	0.1369	0.0692	2.13	0.0058	0.0066	3.23	5.0132e-05	3.0748e-05	1.34	0.3459	0.066	2.6	0.0004	0.0002	1.37	0.2722	0.093	1.44	0.1647	0.0662	2.18	0.0038	0.0053	0.91	0.5744	0.1691	1.76	0.0243	0.0491	0.92	0.6866	0.6793	1.52	0.102	0.0334	0.42	0.0008	0.0035	1.94	0.0061	0.0267	0.53	0.0091	0.0624
beta-alanine	GC/MS	174	HMDB00056	Pyrimidine Metabolism, Uracil containing	0.68	0.014	0.0095	0.37	3.4976e-06	8.3496e-06	0.41	2.3858e-05	1.5463e-05	0.58	0.006	0.0017	0.68	0.0524	0.0183	0.62	0.0089	0.0047	0.54	0.0062	0.0043	0.6	0.0287	0.0259	0.84	0.7359	0.2049	0.99	0.5658	0.4014	0.91	0.8572	0.7339	1.1	0.5302	0.1276	1.41	0.0603	0.08	1.18	0.364	0.2993	0.91	0.4517	0.6305
N-acetyl-beta-alanine	LC/MS pos	132.066		Pyrimidine Metabolism, Uracil containing	1	0.4909	0.2016	1.71	0.0014	0.0019	1.5	0.0168	0.0065	1.24	0.2463	0.0492	1.02	0.9357	0.2284	0.89	0.4152	0.1315	1.72	0.0002	0.0002	1.51	0.0029	0.0043	1.24	0.0691	0.0332	1.03	0.4421	0.3573	0.9	0.8985	0.7411	0.88	0.3506	0.092	0.82	0.1911	0.1719	0.83	0.2798	0.2553	0.87	0.3712	0.5946
cytidine diphosphate	LC/MS neg	402.011	HMDB01546	Pyrimidine Metabolism, Cytidine containing	2.95	0.0569	0.0331	11.17	7.9717e-08	2.6398e-07	13.73	8.6532e-09	1.1982e-08	14.24	1.3975e-08	1.1289e-08	5.44	0.0004	0.0002	1	1	0.2698	3.79	3.0707e-05	3.6089e-05	4.66	3.1689e-06	1.6379e-05	4.83	5.2068e-06	1.3478e-05	1.85	0.0622	0.0947	0.34	0.0569	0.2449	1.23	0.458	0.1131	1.04	0.8711	0.4662	0.38	0.0015	0.0106	0.18	0.0004	0.0086
cytidine 5'-monophosphate (5'-CMP)	LC/MS neg	322.045	HMDB00095	Pyrimidine Metabolism, Cytidine containing	0.97	0.6783	0.2581	0.56	0.0002	0.0004	0.98	0.9382	0.229	1.15	0.3772	0.071	1.21	0.3268	0.0912	0.85	0.1984	0.0702	0.58	0.0008	0.0007	1.02	0.7357	0.3031	1.19	0.1978	0.0767	1.25	0.1666	0.1892	0.88	0.378	0.5678	1.76	0.0003	0.0002	1.17	0.3375	0.2554	1.05	0.9209	0.4889	0.7	0.0272	0.122
cytidine-3'-monophosphate (3'-CMP)	LC/MS pos	324.059		Pyrimidine Metabolism, Cytidine containing	70.5	0	5e-15	129.06	0	0	188.82	0	0	175.34	0	0	97.54	0	0	22.94	1.13e-13	1.22e-12	1.83	0.0115	0.0073	2.68	0.0004	0.0009	2.49	0.0016	0.0014	1.38	0.1867	0.2041	0.33	0.0014	0.041	1.46	0.2334	0.0668	0.93	0.6558	0.3973	0.56	0.0446	0.0903	0.24	2.7713e-05	0.0012
cytidine	LC/MS neg	242.078	HMDB00089	Pyrimidine Metabolism, Cytidine containing	2.09	8.994e-10	4.5832e-09	2.52	1.713e-12	1.6676e-11	3.83	0	0	5.11	0	0	4.01	0	0	2.4	7.944e-12	3.8884e-11	1.21	0.0256	0.0145	1.84	2.9466e-08	3.8074e-07	2.45	3.096e-12	1.524e-10	1.92	1.111e-08	1.1292e-06	1.15	0.0915	0.3121	1.52	3.3389e-05	2.7908e-05	1.33	0.0022	0.0071	0.78	0.0053	0.0238	0.6	2.0192e-06	0.0002
5-methylcytidine	LC/MS pos	258.108	HMDB00982	Pyrimidine Metabolism, Cytidine containing	0.51	0.0004	0.0004	2.5	2.2273e-05	4.4495e-05	1.04	0.723	0.1856	0.92	0.619	0.109	0.66	0.0313	0.0115	0.6	0.0066	0.0036	4.93	1.8993e-10	1.1883e-09	2.06	0.001	0.0017	1.82	0.0015	0.0014	1.3	0.0961	0.1305	1.19	0.2947	0.5131	0.42	7.5592e-06	7.2319e-06	0.88	0.886	0.4715	0.71	0.0903	0.1357	0.91	0.5221	0.6558
N4-acetylcytidine	LC/MS pos	286.103	HMDB05923	Pyrimidine Metabolism, Cytidine containing	1.04	0.8745	0.3105	1.83	0.0515	0.0441	1.66	0.1052	0.035	2.59	0.005	0.0014	1.67	0.1139	0.0367	1.8	0.0984	0.0385	1.76	0.0364	0.0189	1.6	0.077	0.0554	2.49	0.0033	0.0026	1.61	0.0836	0.1181	1.73	0.0717	0.2718	0.91	0.7261	0.1615	1.56	0.1903	0.1717	0.65	0.1772	0.1942	1.07	0.9396	0.7856
2'-deoxycytidine	LC/MS pos	228.098	HMDB00014	Pyrimidine Metabolism, Cytidine containing	1.64	0.3382	0.1485	1.3	0.4013	0.2565	1.99	0.0172	0.0066	3.43	5.3934e-05	2.1503e-05	1.6	0.141	0.044	1.3	0.3435	0.1121	0.79	0.904	0.2585	1.22	0.1348	0.0856	2.1	0.0009	0.0009	0.98	0.596	0.4102	0.79	0.9914	0.7593	1.53	0.1074	0.0348	1.72	0.0435	0.0627	0.47	0.0039	0.0202	0.81	0.5886	0.6827
thymidine 5'-monophosphate	LC/MS neg	321.049	HMDB01227	Pyrimidine Metabolism, Thymine containing	0.67	0.0163	0.011	0.72	0.0772	0.0627	1.3	0.2029	0.0629	1.19	0.3942	0.0738	0.64	0.0345	0.0126	0.55	0.004	0.0023	1.09	0.4871	0.1622	1.95	0.0005	0.001	1.79	0.0018	0.0016	0.96	0.7483	0.4619	0.82	0.5777	0.6516	1.79	0.0036	0.0018	0.92	0.6663	0.403	0.54	0.0042	0.0206	0.85	0.3819	0.6008
thymidine	LC/MS neg	241.083	HMDB00273	Pyrimidine Metabolism, Thymine containing	1.22	0.0791	0.0442	1.07	0.451	0.2811	1.4	0.0007	0.0004	1.87	7.7169e-08	5.2403e-08	1.43	0.0004	0.0002	1.17	0.0896	0.0356	0.88	0.3024	0.1094	1.15	0.0675	0.0498	1.54	1.8364e-05	3.7274e-05	1.17	0.0441	0.075	0.96	0.95	0.7522	1.31	0.0059	0.0027	1.33	0.0041	0.0118	0.76	0.007	0.0294	0.82	0.0384	0.1474
methylphosphate	GC/MS	241		Purine and Pyrimidine Metabolism	1	0.8371	0.3034	0.68	0.0001	0.0002	0.93	0.4796	0.132	0.96	0.7132	0.1226	1.11	0.1638	0.0498	0.98	0.8638	0.2416	0.68	6.7917e-05	7.5643e-05	0.92	0.363	0.1829	0.95	0.5671	0.1676	1.11	0.2324	0.2362	0.97	0.7063	0.6917	1.36	0.001	0.0006	1.03	0.7329	0.427	1.16	0.0816	0.1269	0.88	0.1197	0.3121
nicotinate	LC/MS neg	122.025	HMDB01488	Nicotinate and Nicotinamide Metabolism	0.91	0.1279	0.0658	0.55	1.0953e-10	6.8156e-10	0.74	5.4975e-05	3.3383e-05	0.79	0.0013	0.0004	0.85	0.0152	0.0061	0.89	0.1004	0.0389	0.6	9.1225e-09	2.6953e-08	0.81	0.0046	0.0061	0.87	0.0612	0.03	0.94	0.3275	0.2978	0.98	0.8985	0.7411	1.35	8.2225e-05	6.0737e-05	1.07	0.2803	0.2257	1.07	0.353	0.2959	1.05	0.3931	0.6068
nicotinamide	LC/MS pos	123.055	HMDB01406	Nicotinate and Nicotinamide Metabolism	0.87	0.034	0.021	0.54	2.0432e-11	1.4101e-10	0.68	8.7889e-07	7.992e-07	0.83	0.0075	0.002	0.87	0.0481	0.017	0.9	0.104	0.04	0.62	9.8183e-09	2.8224e-08	0.79	0.0006	0.0012	0.96	0.5303	0.1592	1.01	0.8753	0.5021	1.04	0.5948	0.6565	1.26	0.0007	0.0004	1.22	0.0036	0.0109	1.05	0.4338	0.3249	1.03	0.7072	0.7366
nicotinamide riboside	LC/MS pos	255.098	HMDB00855	Nicotinate and Nicotinamide Metabolism	0.37	0.0003	0.0003	0.25	3.7317e-06	8.8527e-06	0.13	1.5482e-10	2.9787e-10	0.19	8.0314e-08	5.4241e-08	0.35	0.0001	8.9801e-05	0.52	0.0131	0.0065	0.68	0.1553	0.0631	0.35	2.2349e-05	7.6543e-05	0.52	0.01	0.0066	0.94	0.8226	0.4854	1.39	0.1663	0.4018	0.52	0.0015	0.0008	1.47	0.037	0.0561	1.81	0.0174	0.0487	1.49	0.1101	0.2921
nicotinamide adenine dinucleotide (NAD+)	LC/MS pos	332.562	HMDB00902	Nicotinate and Nicotinamide Metabolism	0.08	1.1382e-06	2.5766e-06	0.1	2.5111e-06	6.1534e-06	0.11	1.2662e-05	8.7995e-06	0.13	9.0263e-06	4.1782e-06	0.11	6.2653e-06	5.1495e-06	0.15	7.0142e-05	6.352e-05	1.16	0.796	0.2369	1.35	0.4327	0.2075	1.55	0.4997	0.1537	1.37	0.578	0.4057	1.8	0.1813	0.4094	1.16	0.5972	0.1397	1.15	0.9116	0.4767	0.89	0.9048	0.4845	1.32	0.4279	0.6136
1-methylnicotinamide	LC/MS pos	137.071	HMDB00699	Nicotinate and Nicotinamide Metabolism	2.73	7.2208e-07	1.7851e-06	2.7	1.0648e-06	2.7682e-06	7.13	2.76e-13	9.02e-13	7.95	7.1e-14	1.69e-13	7.02	3.11e-13	1.167e-12	3.03	2.3347e-07	4.1021e-07	0.99	0.8988	0.258	2.61	5.8738e-06	2.7373e-05	2.91	1.0623e-06	3.3734e-06	2.57	6.7996e-06	8.5359e-05	1.11	0.7111	0.6947	2.64	3.9819e-06	4.1604e-06	1.11	0.577	0.3688	0.88	0.545	0.3678	0.43	2.104e-05	0.001
trigonelline (N'-methylnicotinate)	LC/MS pos	138.055	HMDB00875	Nicotinate and Nicotinamide Metabolism	1.95	0.0004	0.0004	3.36	8.3628e-08	2.713e-07	6.3	1.0121e-11	2.4025e-11	1.79	0.0013	0.0004	2.23	4.2618e-05	2.9929e-05	1.89	0.0004	0.0003	1.73	0.008	0.0053	3.24	7.5632e-07	4.8862e-06	0.92	0.6721	0.1912	1.14	0.4585	0.3648	0.97	0.9647	0.7533	1.88	0.003	0.0015	0.28	2.0811e-07	5.295e-06	1.24	0.2474	0.2386	0.85	0.4324	0.6167
N1-Methyl-2-pyridone-5-carboxamide	LC/MS pos	153.066	HMDB04193	Nicotinate and Nicotinamide Metabolism	0.67	0.0616	0.0354	0.98	0.8023	0.4394	0.91	0.517	0.1402	0.61	0.015	0.0039	0.91	0.4915	0.1309	0.58	0.004	0.0023	1.47	0.1022	0.0459	1.36	0.2103	0.1215	0.91	0.5351	0.1604	1.37	0.2248	0.2308	0.86	0.259	0.4877	0.93	0.6899	0.1561	0.67	0.0654	0.0824	1.5	0.071	0.1192	0.63	0.0227	0.1101
adenosine 5'diphosphoribose	LC/MS neg	558.064	HMDB01178	Nicotinate and Nicotinamide Metabolism	11.42	0.0044	0.0036	34.89	2.9796e-06	7.2497e-06	39.53	1.8465e-06	1.5877e-06	2.48	0.9044	0.149	1.82	0.7247	0.1855	7.43	0.0851	0.0342	3.06	0.0169	0.0103	3.46	0.0116	0.0128	0.22	0.006	0.0042	0.16	0.0108	0.0284	0.65	0.2106	0.433	1.13	0.8758	0.1869	0.06	2.667e-06	3.321e-05	0.74	0.8164	0.4591	4.07	0.1652	0.3835
riboflavin (Vitamin B2)	LC/MS pos	377.146	HMDB00244	Riboflavin Metabolism	2.25	6.1048e-05	8.53e-05	2.54	4.1689e-06	9.7678e-06	3.04	1.4729e-07	1.5562e-07	3.98	1.9102e-09	1.9511e-09	3.04	1.9702e-07	2.3001e-07	2.9	3.1633e-07	5.4189e-07	1.13	0.3797	0.1321	1.35	0.054	0.0417	1.77	0.0014	0.0013	1.35	0.0661	0.0989	1.29	0.0907	0.311	1.2	0.2772	0.0766	1.31	0.1486	0.1456	0.76	0.1246	0.1584	0.95	0.8761	0.7771
flavin adenine dinucleotide (FAD)	LC/MS neg	784.15	HMDB01248	Riboflavin Metabolism	1.03	0.6214	0.241	0.77	0.0681	0.0559	1.09	0.3932	0.1121	1.09	0.2851	0.056	1.13	0.2033	0.0604	1.19	0.1006	0.0389	0.74	0.0229	0.0133	1.06	0.7165	0.2973	1.06	0.5609	0.1663	1.09	0.4302	0.351	1.16	0.2428	0.4707	1.42	0.0094	0.0041	1	0.8264	0.4544	1.03	0.8342	0.4639	1.06	0.6988	0.7328
flavin mononucleotide (FMN)	LC/MS neg	455.097	HMDB01520	Riboflavin Metabolism	1.02	0.6782	0.2581	1.66	0.0008	0.0012	1.32	0.0534	0.0189	1.12	0.2852	0.056	0.95	0.9909	0.2387	1.13	0.2893	0.0972	1.63	0.0027	0.002	1.3	0.123	0.0802	1.1	0.5092	0.1554	0.93	0.6699	0.4365	1.11	0.5151	0.6326	0.8	0.107	0.0347	0.85	0.3672	0.27	0.84	0.2802	0.2553	1.19	0.2842	0.5147
pantothenate	LC/MS neg	218.103	HMDB00210	Pantothenate and CoA Metabolism	1.85	3.9132e-08	1.356e-07	0.88	0.1241	0.0942	1.4	0.0004	0.0002	1.8	4.6011e-08	3.2681e-08	3.08	3e-15	1.9e-14	2.28	2.0536e-11	8.9821e-11	0.47	4.1092e-10	2.2414e-09	0.76	0.0037	0.0052	0.97	0.9569	0.2505	1.67	2.5578e-07	7.9992e-06	1.23	0.0113	0.1078	1.6	4.049e-06	4.2028e-06	1.28	0.0042	0.0119	1.72	2.1706e-07	2.1059e-05	0.74	0.0008	0.0112
phosphopantetheine	LC/MS pos	359.104	HMDB01416	Pantothenate and CoA Metabolism	0.91	0.7212	0.2704	0.03	1.579e-09	7.6837e-09	0.21	6.122e-05	3.6929e-05	0.09	4.5264e-07	2.7156e-07	0.45	0.0292	0.0109	0.52	0.1036	0.0399	0.04	4.4488e-09	1.604e-08	0.23	0.0002	0.0004	0.09	1.3474e-06	4.0814e-06	0.49	0.0637	0.0959	0.57	0.1982	0.42	6.13	0.0012	0.0007	0.41	0.1137	0.1212	5.26	0.0004	0.0045	1.16	0.5501	0.6692
coenzyme A	LC/MS neg	382.55	HMDB01423	Pantothenate and CoA Metabolism	0.5	0.01	0.0071	0.09	6.2971e-08	2.1533e-07	0.49	0.02	0.0076	0.36	0.0021	0.0006	0.67	0.1809	0.0541	0.76	0.2775	0.0942	0.18	0.0002	0.0002	0.97	0.7766	0.3149	0.71	0.5512	0.1644	1.32	0.1832	0.2012	1.51	0.1142	0.3504	5.42	9.8152e-05	7.1504e-05	0.73	0.3808	0.2768	1.86	0.058	0.1066	1.14	0.7949	0.7602
ascorbate (Vitamin C)	GC/MS	332.1	HMDB00044	Ascorbate and Aldarate Metabolism	2.7	0.0461	0.0273	1.26	0.6523	0.3808	4.78	0.0041	0.0018	16.62	9.5872e-06	4.4048e-06	10.16	6.3159e-05	4.1792e-05	2.39	0.0952	0.0374	0.47	0.1157	0.0502	1.77	0.3212	0.1684	6.15	0.0038	0.0028	3.76	0.0183	0.0405	0.88	0.7262	0.699	3.79	0.0129	0.0054	3.48	0.0434	0.0627	0.61	0.5349	0.3651	0.23	0.0077	0.0565
dehydroascorbate	GC/MS	245.1	HMDB01264	Ascorbate and Aldarate Metabolism	1.47	0.1764	0.0847	0.38	1.0359e-05	2.2467e-05	2.4	0.0009	0.0005	4.27	2.4901e-07	1.5465e-07	2.79	9.2175e-05	5.7858e-05	1.69	0.0471	0.0204	0.26	1.5832e-07	3.1463e-07	1.63	0.0315	0.0279	2.9	1.6323e-05	3.4319e-05	1.9	0.0045	0.0152	1.15	0.5024	0.628	6.29	2.3723e-10	7.1084e-10	1.78	0.0093	0.0207	0.65	0.0583	0.1066	0.6	0.0241	0.1118
threonate	LC/MS polar	135.03	HMDB00943	Ascorbate and Aldarate Metabolism	0.94	0.443	0.1845	0.81	0.0051	0.006	1.8	3.7728e-10	6.6305e-10	2.4	1.7e-14	4.6e-14	1.86	1.0366e-10	2.5334e-10	1.08	0.2261	0.0786	0.86	0.0336	0.0176	1.91	4.4731e-11	1.5894e-09	2.54	3e-15	2.96e-13	1.98	1.2877e-11	5.2354e-09	1.15	0.0524	0.2407	2.23	1.57e-13	1.81e-12	1.33	0.0004	0.002	0.78	0.0014	0.0104	0.58	3.3271e-09	2.0308e-06
gulonic acid*	LC/MS polar	195.051		Ascorbate and Aldarate Metabolism	3.26	0.0002	0.0003	10.2	4.0547e-08	1.4519e-07	6.58	8.6682e-07	7.9217e-07	8.59	1.161e-07	7.5519e-08	8.24	1.6329e-07	1.9952e-07	4.22	1.6287e-05	1.7562e-05	3.13	0.0072	0.005	2.02	0.0752	0.0545	2.64	0.0173	0.0105	2.53	0.0226	0.0466	1.3	0.392	0.5738	0.65	0.3156	0.0852	1.31	0.5098	0.336	0.96	0.9102	0.4859	0.51	0.1377	0.3416
biopterin	LC/MS pos	238.093	HMDB00468	Tetrahydrobiopterin Metabolism	2.09	2.1016e-05	3.3508e-05	1.13	0.3726	0.2426	4.66	3.745e-12	9.641e-12	1.97	2.7701e-05	1.1566e-05	1.97	2.7482e-05	2.0149e-05	1.51	0.0079	0.0042	0.54	0.0003	0.0003	2.22	4.7146e-06	2.2715e-05	0.94	0.9274	0.2444	0.94	0.9295	0.5143	0.72	0.0439	0.2315	4.12	4.0447e-11	1.7361e-10	0.42	3.5682e-06	4.093e-05	1	0.9979	0.5089	0.77	0.0532	0.1813
pterin	LC/MS pos	164.057	HMDB00802	Pterin Metabolism	4.69	4.2e-14	8.4e-13	4.72	5.5e-14	9.08e-13	10.21	0	0	8.61	0	0	8.23	0	0	4.89	2e-14	3.47e-13	1.01	0.9083	0.2594	2.18	7.2224e-07	4.7746e-06	1.84	3.9784e-05	7.0566e-05	1.75	0.0001	0.0009	1.04	0.756	0.7024	2.16	5.082e-07	6.6702e-07	0.84	0.1941	0.1735	0.96	0.6923	0.4198	0.59	0.0003	0.0071
thiamin diphosphate	LC/MS neg	423.03	HMDB01372	Thiamine Metabolism	1.14	0.3954	0.1682	0.53	0.0011	0.0015	0.73	0.0873	0.0297	0.92	0.7769	0.1306	1.19	0.2216	0.0651	1.47	0.0219	0.0104	0.47	9.0733e-05	9.6026e-05	0.65	0.0129	0.0139	0.81	0.2596	0.0931	1.04	0.7032	0.4502	1.29	0.1329	0.3667	1.37	0.0801	0.0271	1.25	0.1496	0.1456	1.3	0.135	0.1674	1.24	0.256	0.4946
pyridoxal	LC/MS neg	166.051	HMDB01545	Vitamin B6 Metabolism	1.85	0.0017	0.0015	2.15	0.0001	0.0002	2.8	2.4012e-06	1.9859e-06	2.51	1.1352e-05	5.0649e-06	2.23	7.2487e-05	4.6947e-05	2.5	1.6797e-05	1.7799e-05	1.17	0.3822	0.1325	1.52	0.0324	0.0284	1.36	0.095	0.0426	1.21	0.2793	0.2698	1.35	0.1217	0.3544	1.3	0.1879	0.0555	0.9	0.6119	0.3834	0.89	0.5411	0.3665	1.12	0.6289	0.698
pyridoxate	LC/MS neg	182.046	HMDB00017	Vitamin B6 Metabolism	1.88	2.5768e-05	3.9862e-05	2.55	2.2137e-08	8.6622e-08	2.06	4.2019e-06	3.3104e-06	1.67	0.0002	8.5942e-05	1.88	2.4897e-05	1.8475e-05	1.44	0.0044	0.0025	1.36	0.025	0.0143	1.1	0.5529	0.2483	0.89	0.4518	0.1436	1	0.9909	0.5301	0.77	0.0809	0.289	0.81	0.0903	0.03	0.81	0.1825	0.1675	1.12	0.4451	0.3271	0.77	0.0791	0.231
hippurate	LC/MS neg	178.051	HMDB00714	Benzoate Metabolism	1.28	0.1725	0.0838	2.46	0.0044	0.0053	3.68	0.0002	0.0001	1.57	0.058	0.0135	1.53	0.0421	0.015	2.82	0.0043	0.0025	1.92	0.108	0.0477	2.87	0.0104	0.0117	1.22	0.5744	0.1691	1.19	0.4779	0.3729	2.2	0.1062	0.3442	1.5	0.2967	0.0809	0.43	0.0392	0.058	0.98	0.8813	0.4796	1.84	0.3531	0.5883
benzoate	LC/MS neg	121.029	HMDB01870	Benzoate Metabolism	1.03	0.8449	0.3034	1.49	0.0124	0.0128	1.8	0.0004	0.0002	1.05	0.6842	0.1178	1.11	0.415	0.1134	1	0.9797	0.2657	1.44	0.0199	0.0117	1.75	0.0007	0.0013	1.02	0.8325	0.2242	1.08	0.5342	0.3913	0.97	0.8251	0.7277	1.21	0.2137	0.0619	0.59	0.0013	0.0048	1.05	0.6809	0.4148	0.9	0.4008	0.609
catechol sulfate	LC/MS neg	188.986	HMDB59724	Benzoate Metabolism	1.49	0.1188	0.0622	2.53	0.0052	0.0061	4.57	4.2646e-05	2.6513e-05	0.56	0.3721	0.0701	1.85	0.017	0.0068	0.77	0.7975	0.2277	1.69	0.1761	0.07	3.07	0.0041	0.0056	0.38	0.0171	0.0105	1.24	0.3704	0.3211	0.52	0.0716	0.2718	1.81	0.099	0.0326	0.12	2.7718e-06	3.321e-05	3.28	0.0016	0.0112	0.42	0.009	0.0624
4-methylcatechol sulfate	LC/MS neg	203.002		Benzoate Metabolism	2.25	0.007	0.0053	3.43	1.1347e-05	2.4332e-05	4.28	2.4626e-06	2.0275e-06	0.79	0.4941	0.0902	2.08	0.0054	0.0024	1	0.8623	0.2416	1.53	0.0309	0.0167	1.9	0.0093	0.0108	0.35	0.0011	0.0011	0.92	0.9183	0.5128	0.44	0.0108	0.1066	1.25	0.6178	0.1434	0.19	3.0302e-07	6.4247e-06	2.62	0.0008	0.0072	0.48	0.0084	0.0602
1,6-anhydroglucose	GC/MS	204.1	HMDB00640	Food Component/Plant	1.73	0.1586	0.0781	0.72	0.4897	0.2989	1.84	0.1792	0.0567	1.79	0.1125	0.0247	2.15	0.0255	0.0097	1.12	0.8777	0.2448	0.42	0.0395	0.0203	1.06	0.9448	0.3601	1.03	0.8521	0.2286	1.24	0.3776	0.3236	0.65	0.2071	0.429	2.56	0.046	0.0166	0.97	0.7983	0.4451	1.2	0.485	0.3469	0.52	0.0361	0.1436
3-hydroxyindolin-2-one	LC/MS pos	132.044		Food Component/Plant	1.04	0.8297	0.3016	0.35	1.7258e-05	3.5796e-05	0.9	0.4855	0.1332	0.5	0.0036	0.001	1.14	0.48	0.1284	0.96	0.909	0.2515	0.34	8.9605e-06	1.2141e-05	0.86	0.363	0.1829	0.48	0.002	0.0017	1.1	0.6221	0.4176	0.92	0.742	0.7011	2.57	0.0001	9.7814e-05	0.55	0.021	0.0366	2.31	0.0005	0.0051	0.84	0.4127	0.612
equol glucuronide	LC/MS neg	417.119		Food Component/Plant	1.83	0.1467	0.0733	3.22	0.0088	0.0095	5.52	0.0005	0.0003	0.35	0.0699	0.016	1.65	0.0987	0.0321	0.3	0.0392	0.0172	1.76	0.2048	0.0789	3.02	0.025	0.0231	0.19	0.0019	0.0017	0.9	0.833	0.4901	0.16	0.0009	0.0399	1.72	0.3006	0.0819	0.06	1.9392e-06	2.8465e-05	4.75	0.0011	0.0084	0.18	0.0005	0.0094
equol sulfate	LC/MS neg	321.044		Food Component/Plant	2.48	0.0014	0.0013	4.63	1.5185e-06	3.8424e-06	3.75	2.9977e-05	1.9158e-05	1.12	0.585	0.104	2.53	0.0006	0.0003	1.02	0.9554	0.262	1.87	0.027	0.0151	1.52	0.1941	0.1147	0.45	0.0061	0.0043	1.02	0.7777	0.4698	0.41	0.0012	0.0399	0.81	0.3316	0.0883	0.3	0.0002	0.0009	2.27	0.0029	0.0171	0.4	0.0005	0.0097
ergothioneine	LC/MS neg	228.081	HMDB03045	Food Component/Plant	4.98	7.7977e-09	2.9802e-08	2.96	9.3182e-06	2.0563e-05	7.67	2.7187e-11	5.987e-11	9.89	9.64e-13	1.805e-12	8.36	6.273e-12	1.7421e-11	6.59	9.3977e-10	2.9721e-09	0.59	0.024	0.0138	1.54	0.0511	0.0405	1.99	0.0022	0.0018	1.68	0.0144	0.0344	1.32	0.4673	0.6047	2.59	0.0001	7.4443e-05	1.29	0.2057	0.183	0.85	0.4681	0.3402	0.79	0.0741	0.2195
erythritol	GC/MS	217	HMDB02994	Food Component/Plant	1.21	0.1925	0.0909	1.19	0.3883	0.2507	1.21	0.2014	0.0625	1.99	1.7722e-05	7.5657e-06	2.06	1.0989e-05	8.6448e-06	1.47	0.0092	0.0048	0.99	0.6517	0.2029	1	0.9788	0.368	1.65	0.0009	0.0009	1.7	0.0006	0.003	1.21	0.1626	0.3992	1.01	0.6709	0.1529	1.65	0.0008	0.0035	1.03	0.8753	0.4791	0.71	0.0234	0.1118
homostachydrine*	LC/MS pos	158.118	HMDB33433	Food Component/Plant	1.96	2.0214e-05	3.263e-05	1.57	0.0022	0.0028	3.03	3.2789e-09	4.8988e-09	2.02	1.5166e-05	6.5536e-06	2.5	1.6665e-07	2.0131e-07	1.9	6.0565e-05	5.6336e-05	0.8	0.1158	0.0502	1.54	0.0062	0.0077	1.03	0.9247	0.2442	1.27	0.1222	0.1546	0.97	0.7167	0.6969	1.94	6.6347e-05	5.0415e-05	0.66	0.0079	0.0185	1.24	0.1455	0.1743	0.76	0.0592	0.1934
N-glycolylneuraminate	LC/MS polar	324.094	HMDB00833	Food Component/Plant	5.63	1.1082e-10	7.7841e-10	12.67	3e-15	7.5e-14	9.37	1.01e-13	3.63e-13	9.05	1.56e-13	3.45e-13	5.55	1.6927e-10	3.8782e-10	5.53	8.2041e-11	3.2433e-10	2.25	0.0002	0.0002	1.66	0.0099	0.0113	1.61	0.0154	0.0095	0.99	0.8785	0.5023	0.98	0.9131	0.7435	0.74	0.1463	0.0455	0.96	0.8575	0.4625	0.61	0.0106	0.0372	1	0.7934	0.7602
stachydrine	LC/MS pos	144.102	HMDB04827	Food Component/Plant	1.24	0.0864	0.0476	1.6	0.0003	0.0005	1.77	2.0054e-05	1.3229e-05	1.02	0.8099	0.1353	1.32	0.0174	0.0069	0.96	0.7865	0.2252	1.29	0.0333	0.0176	1.43	0.0032	0.0048	0.83	0.137	0.0573	1.07	0.4685	0.3694	0.77	0.0492	0.2365	1.11	0.3504	0.092	0.58	4.156e-05	0.0003	1.29	0.0305	0.0711	0.72	0.0089	0.0624
methyl glucopyranoside (alpha + beta)	LC/MS neg	193.072		Food Component/Plant	1.57	0.0067	0.0051	2.57	5.8267e-08	2.029e-07	2.02	9.2985e-06	6.7442e-06	1.59	0.0021	0.0006	1.84	0.0001	7.028e-05	1.78	0.0002	0.0002	1.63	0.0003	0.0003	1.29	0.0277	0.0251	1.01	0.6612	0.1887	1.17	0.1528	0.1814	1.13	0.2262	0.4554	0.79	0.1023	0.0334	0.79	0.0721	0.0868	1.16	0.315	0.2766	0.97	0.8198	0.7686
1,2-propanediol	GC/MS	117	HMDB01881	Chemical	0.86	0.3194	0.1407	0.67	0.0238	0.0228	1.12	0.481	0.1322	0.76	0.0883	0.0197	1.03	0.9247	0.2263	1.16	0.6706	0.1967	0.78	0.1844	0.0725	1.3	0.0938	0.0651	0.88	0.4622	0.1451	1.19	0.2766	0.2697	1.35	0.1591	0.3992	1.67	0.0041	0.002	0.68	0.0187	0.034	1.36	0.073	0.1197	1.13	0.7406	0.7473
sulfate*	LC/MS neg	96.9601	HMDB01448	Chemical	1.46	0.0009	0.0009	2.86	2.921e-12	2.6401e-11	1.84	5.9385e-07	5.6239e-07	1.74	3.085e-06	1.5563e-06	1.58	5.6218e-05	3.7606e-05	1.47	0.0007	0.0005	1.96	6.9943e-08	1.4879e-07	1.26	0.0184	0.0184	1.19	0.0618	0.0302	1.09	0.3396	0.3026	1.01	0.9063	0.7421	0.64	0.0001	8.4905e-05	0.95	0.5907	0.3745	0.91	0.343	0.2894	0.93	0.4013	0.609
O-sulfo-L-tyrosine	LC/MS neg	260.023		Chemical	4.16	2.9452e-06	6.1809e-06	4.67	7.998e-08	2.6398e-07	11.89	1.175e-12	3.465e-12	5.57	1.0837e-08	9.1737e-09	3.72	3.072e-06	2.7601e-06	2.57	0.0006	0.0004	1.12	0.2409	0.0902	2.86	8.4764e-06	3.597e-05	1.34	0.0702	0.0334	0.89	0.989	0.5299	0.62	0.0857	0.3011	2.55	0.0003	0.0002	0.47	0.002	0.0066	0.67	0.0682	0.1156	0.69	0.0881	0.2444
2-aminophenol sulfate	LC/MS neg	188.002	HMDB61116	Chemical	2.13	0.0841	0.0465	3.65	0.0009	0.0013	4.42	0.0001	8.4323e-05	0.36	0.0148	0.0039	1.71	0.0639	0.0219	0.54	0.0913	0.0361	1.71	0.0739	0.0351	2.07	0.0182	0.0183	0.17	0.0001	0.0002	0.8	0.8929	0.5042	0.25	0.0012	0.0399	1.21	0.5288	0.1275	0.08	6.4961e-08	2.7086e-06	4.78	7.6595e-05	0.0013	0.31	0.0008	0.0118
dimethyl sulfone	LC/MS pos	95.0161	HMDB04983	Chemical	1.13	0.6956	0.2628	1.02	0.8679	0.4614	1.05	0.9694	0.2338	0.74	0.12	0.0262	1.24	0.8175	0.2053	0.99	0.8659	0.2418	0.9	0.8218	0.2425	0.93	0.6676	0.2833	0.65	0.0547	0.0279	1.1	0.8723	0.5021	0.88	0.5759	0.6516	1.03	0.8378	0.1808	0.7	0.1289	0.1337	1.69	0.0763	0.1235	0.8	0.6896	0.725
phenylcarnitine*	LC/MS pos	266.139		Chemical	1.12	0.8562	0.3061	0.54	0.2357	0.1633	1.26	0.5809	0.1546	0.81	0.6249	0.1095	1.56	0.1422	0.0442	3.29	0.1268	0.0477	0.48	0.1736	0.0692	1.12	0.7102	0.296	0.72	0.5035	0.1547	1.39	0.1957	0.2111	2.93	0.1759	0.4038	2.31	0.0865	0.029	0.64	0.3007	0.2371	1.93	0.0539	0.1017	2.12	0.9507	0.7884
thiosulfate	LC/MS neg	112.937		Chemical	0.96	0.6014	0.2358	0.69	0.1883	0.1349	0.87	0.6762	0.1753	0.75	0.3315	0.064	0.95	0.6197	0.1609	0.88	0.6535	0.1927	0.72	0.4208	0.1435	0.91	0.9163	0.3544	0.78	0.65	0.186	0.99	0.9791	0.5267	0.91	0.9412	0.7514	1.26	0.3636	0.095	0.86	0.5767	0.3688	1.27	0.6314	0.3996	0.92	0.962	0.7946
N-methylpipecolate	LC/MS pos	144.102		Chemical	1.22	0.1532	0.0755	0.93	0.886	0.4678	1.48	0.0114	0.0046	1.01	0.8047	0.1346	1.4	0.0244	0.0094	1.03	0.7682	0.2209	0.76	0.1176	0.0505	1.22	0.2338	0.1308	0.83	0.234	0.0866	1.15	0.3787	0.3236	0.85	0.2526	0.4818	1.6	0.0079	0.0035	0.68	0.0207	0.0363	1.39	0.0428	0.0881	0.74	0.0474	0.1654
X - 02249	LC/MS neg	267.124		N/A	0.76	0.4155	0.1756	2.2	0.0387	0.0343	2.41	0.0199	0.0076	1.56	0.4086	0.076	1.61	0.2659	0.076	0.76	0.2789	0.0942	2.87	0.0053	0.0038	3.15	0.0025	0.0038	2.04	0.1058	0.0465	2.11	0.0586	0.0921	0.99	0.7844	0.712	1.09	0.7726	0.1699	0.65	0.118	0.1251	1.03	0.7703	0.4482	0.47	0.0322	0.1366
X - 09789	LC/MS neg	153.02		N/A	2.53	0.0018	0.0016	4.68	1.6855e-06	4.209e-06	5.54	1.7851e-07	1.8644e-07	1.46	0.1439	0.0309	2.49	0.0007	0.0004	2.09	0.0073	0.0039	1.85	0.024	0.0138	2.19	0.0038	0.0053	0.58	0.0673	0.0326	0.99	0.7515	0.4629	0.82	0.5978	0.6565	1.18	0.4631	0.1142	0.26	1.6542e-05	0.0001	1.71	0.0339	0.0757	0.84	0.4002	0.609
X - 10445	LC/MS pos	250.093		N/A	0.69	0.0001	0.0001	0.51	5.441e-09	2.4014e-08	0.72	0.0007	0.0003	1.08	0.3723	0.0701	1.11	0.2504	0.0722	0.95	0.5283	0.1623	0.74	0.0022	0.0017	1.05	0.536	0.2435	1.57	7.2664e-06	1.7237e-05	1.61	3.2498e-06	5.0817e-05	1.38	0.0007	0.0366	1.41	0.0004	0.0002	1.5	4.7836e-05	0.0004	1.03	0.7925	0.4533	0.86	0.0796	0.2313
X - 10457	LC/MS pos	261.144		N/A	0.48	4.953e-10	2.7984e-09	0.28	0	1e-14	0.33	5e-15	2.8e-14	0.36	8.7e-14	1.95e-13	0.4	1.91e-12	5.934e-12	0.4	1.622e-12	9.805e-12	0.59	7.6366e-07	1.2496e-06	0.68	5.948e-05	0.0002	0.74	0.002	0.0017	0.83	0.0452	0.0759	0.83	0.0393	0.217	1.15	0.1588	0.0487	1.1	0.227	0.1959	1.12	0.217	0.2164	1	0.9489	0.7884
X - 11315	LC/MS pos	130.086		N/A	1.69	3.4223e-06	7.0588e-06	1.38	0.0016	0.0021	1.5	0.0002	9.4454e-05	1.43	0.0007	0.0002	1.56	4.9336e-05	3.3492e-05	1.58	2.6375e-05	2.7114e-05	0.82	0.045	0.0227	0.89	0.2032	0.1181	0.85	0.0839	0.0385	0.92	0.3831	0.3265	0.94	0.5044	0.628	1.09	0.4393	0.1099	0.95	0.6328	0.3901	1.09	0.3766	0.3051	1.01	0.8358	0.7741
X - 11334	LC/MS pos	259.092		N/A	4.85	9.2717e-10	4.6339e-09	7.94	1.051e-12	1.1083e-11	5.73	4.4124e-11	9.5675e-11	3.48	7.3501e-08	5.0188e-08	4.38	2.7148e-09	4.739e-09	3.13	7.0376e-07	1.0673e-06	1.64	0.0159	0.0097	1.18	0.2788	0.15	0.72	0.1429	0.0589	0.9	0.7093	0.4527	0.65	0.0309	0.1922	0.72	0.1601	0.0489	0.61	0.0136	0.0265	1.26	0.2692	0.2501	0.71	0.0695	0.2123
X - 11357	LC/MS pos	232.129		N/A	1.75	0.1684	0.0823	5.39	3.6683e-05	7.0322e-05	3.72	0.0009	0.0004	3.59	0.0012	0.0004	2.13	0.1507	0.0467	2.2	0.0774	0.0316	3.09	0.0021	0.0017	2.13	0.0326	0.0285	2.06	0.0412	0.0219	1.22	0.9502	0.5185	1.26	0.6821	0.6793	0.69	0.2816	0.0775	0.97	0.9163	0.4771	0.59	0.0472	0.0935	1.03	0.7284	0.7447
X - 11360	LC/MS pos	245.149		N/A	3.37	0.0056	0.0044	2.38	0.1106	0.0848	16.68	2.0745e-09	3.2134e-09	12.4	3.3666e-08	2.4621e-08	10.91	1.2004e-07	1.5361e-07	4.74	0.0003	0.0002	0.7	0.1969	0.0771	4.95	1.4029e-05	5.3891e-05	3.68	0.0002	0.0003	3.24	0.0008	0.0039	1.41	0.2877	0.5055	7.02	2.5992e-07	3.621e-07	0.74	0.3465	0.2593	0.88	0.6728	0.4112	0.43	0.0141	0.0795
X - 11381	LC/MS pos	186.112		N/A	1.28	0.0055	0.0043	0.85	0.099	0.0775	1.11	0.2389	0.0722	1.35	0.0012	0.0004	1.33	0.0014	0.0007	1.48	8.6875e-05	7.6648e-05	0.67	4.4944e-05	5.196e-05	0.87	0.0864	0.0603	1.05	0.5793	0.1702	1.04	0.6204	0.4176	1.16	0.1496	0.3849	1.3	0.0065	0.003	1.21	0.026	0.0432	0.99	0.9525	0.4961	1.11	0.3368	0.5759
X - 11396	LC/MS pos	114.091		N/A	0.93	0.3155	0.1397	0.98	0.698	0.3996	0.99	0.8643	0.2141	1.03	0.7985	0.1337	0.89	0.1264	0.0397	0.88	0.0868	0.0347	1.06	0.5347	0.1753	1.07	0.4032	0.1973	1.11	0.2105	0.0806	0.96	0.5876	0.4077	0.95	0.4619	0.6031	1.01	0.8278	0.1794	1.05	0.6703	0.4041	0.86	0.0769	0.1237	0.98	0.8453	0.7741
X - 11429	LC/MS neg	245.077		N/A	1.92	6.419e-05	8.8266e-05	2.04	2.0667e-05	4.195e-05	2.15	7.4198e-06	5.5353e-06	2.17	7.4501e-06	3.4746e-06	2.07	3.5275e-05	2.5454e-05	1.86	0.0002	0.0002	1.06	0.7077	0.216	1.12	0.4783	0.2225	1.13	0.4792	0.1488	1.08	0.8425	0.4928	0.97	0.6905	0.6797	1.05	0.7369	0.1637	1.01	0.9989	0.5007	0.96	0.6097	0.392	0.9	0.5513	0.6692
X - 11521	LC/MS pos	286.201		N/A	0.95	0.7678	0.2851	0.71	0.7517	0.4202	1.07	0.9541	0.2312	2.14	0.3027	0.0591	2.71	0.0274	0.0103	1.51	0.391	0.1242	0.75	0.5415	0.177	1.13	0.812	0.3242	2.25	0.4592	0.1446	2.84	0.0527	0.0854	1.59	0.5717	0.6512	1.5	0.7086	0.1589	2	0.3299	0.2518	1.26	0.2172	0.2164	0.56	0.1604	0.3795
X - 11538	LC/MS neg	311.223		N/A	1.27	0.042	0.0252	1.12	0.3646	0.2382	1.95	1.8877e-06	1.6048e-06	2.29	2.8139e-08	2.0825e-08	1.86	6.2365e-06	5.149e-06	1.3	0.0293	0.0135	0.88	0.2414	0.0902	1.53	0.001	0.0017	1.8	1.6398e-05	3.4319e-05	1.47	0.0029	0.0105	1.02	0.8721	0.737	1.73	3.0493e-05	2.5759e-05	1.18	0.171	0.16	0.81	0.0819	0.1269	0.7	0.0045	0.0384
X - 11540	LC/MS pos	342.263		N/A	4.5	0.03	0.0187	5.45	0.0007	0.001	10.79	1.625e-05	1.084e-05	24.19	1.8722e-08	1.4553e-08	19.57	3.5436e-08	4.9961e-08	6.64	0.0009	0.0006	1.21	0.1504	0.0618	2.4	0.0098	0.0112	5.37	1.7136e-05	3.5143e-05	4.34	3.2798e-05	0.0003	1.48	0.1748	0.4038	1.98	0.2151	0.0622	2.24	0.0312	0.0493	0.81	0.8306	0.4631	0.34	0.0018	0.0197
X - 11564	LC/MS neg	177.023		N/A	2.42	0.0149	0.0102	1.55	0.2687	0.1844	3.49	0.0003	0.0002	2.47	0.0062	0.0017	1.72	0.155	0.0474	2.23	0.0326	0.0148	0.64	0.1599	0.0645	1.44	0.155	0.0956	1.02	0.7274	0.203	0.71	0.2761	0.2697	0.92	0.7397	0.7011	2.26	0.0066	0.003	0.71	0.2779	0.2243	0.69	0.1538	0.1776	1.3	0.4456	0.6266
X - 11580	LC/MS neg	662.159		N/A	1.46	0.0104	0.0074	0.95	0.9766	0.4981	1.57	0.0031	0.0014	1.59	0.0014	0.0004	1.53	0.0036	0.0017	1.69	0.0007	0.0005	0.65	0.0112	0.0071	1.07	0.6433	0.275	1.09	0.4499	0.1436	1.05	0.6832	0.443	1.16	0.3177	0.5308	1.65	0.0034	0.0017	1.01	0.7682	0.4384	0.96	0.7264	0.433	1.1	0.5509	0.6692
X - 11585	LC/MS pos	332.089		N/A	2.17	0.205	0.0956	0.3	0.0483	0.0417	2.47	0.0278	0.0102	5.29	0.0002	7.9084e-05	5.18	0.0003	0.0002	3.53	0.0021	0.0013	0.14	0.002	0.0016	1.14	0.3223	0.1687	2.44	0.0078	0.0053	2.39	0.0097	0.0261	1.63	0.0497	0.2365	8.24	0.0001	8.2563e-05	2.15	0.0775	0.0915	0.98	0.9309	0.4895	0.68	0.4869	0.6438
X - 11612	LC/MS pos	285.082		N/A	1.37	0.6007	0.2358	1.06	0.8837	0.4678	3.65	0.0059	0.0025	7.05	5.2077e-05	2.0829e-05	3.75	0.0243	0.0094	1.84	0.2	0.0705	0.78	0.7057	0.2158	2.66	0.0215	0.0208	5.14	0.0002	0.0003	2.74	0.0763	0.1092	1.34	0.4418	0.6013	3.43	0.0085	0.0037	1.93	0.1031	0.1144	0.53	0.0306	0.0711	0.49	0.3014	0.5379
X - 11677	LC/MS pos	267.097		N/A	4.54	3.1468e-10	1.9472e-09	1.81	0.0029	0.0037	8.96	7e-15	3.7e-14	11.35	1e-15	2e-15	11.32	1e-15	5e-15	3.25	6.1865e-08	1.2347e-07	0.4	3.9643e-06	5.7368e-06	1.98	0.0002	0.0004	2.5	5.3722e-06	1.356e-05	2.5	4.9521e-06	6.9425e-05	0.72	0.0765	0.2841	4.94	1.8509e-11	8.9077e-11	1.27	0.2709	0.2209	1	0.9788	0.5031	0.29	2.0326e-08	6.2031e-06
X - 11787	LC/MS pos	148.097		N/A	1.3	0.0181	0.0121	1.34	0.0059	0.0067	1.73	1.7506e-05	1.1593e-05	1.23	0.0369	0.0089	1.49	0.0006	0.0003	1.33	0.0079	0.0042	1.03	0.6518	0.2029	1.33	0.0176	0.0179	0.94	0.7583	0.2091	1.15	0.2141	0.2243	1.02	0.7378	0.7011	1.29	0.0493	0.0177	0.71	0.0082	0.019	1.22	0.1241	0.1584	0.89	0.3598	0.5899
X - 11795	LC/MS pos	148.097		N/A	0.83	0.1863	0.0888	0.89	0.3457	0.2269	1.04	0.8935	0.2204	0.8	0.3476	0.0662	0.64	0.2159	0.0636	0.64	0.2413	0.0834	1.07	0.6971	0.2143	1.25	0.2331	0.1307	0.96	0.6944	0.1964	0.77	0.9304	0.5143	0.76	0.8767	0.7388	1.17	0.4172	0.1052	0.77	0.4194	0.2927	0.81	0.7597	0.4447	0.99	0.9459	0.7884
X - 11835	LC/MS pos	338.087		N/A	3.03	0.0611	0.0352	5.73	0.0029	0.0036	8.37	0.0002	0.0001	0.38	0.3381	0.0648	3.32	0.0234	0.0091	0.4	0.3801	0.1219	1.89	0.2124	0.0811	2.76	0.0306	0.0273	0.13	0.0063	0.0044	1.1	0.6658	0.4352	0.13	0.0078	0.0901	1.46	0.332	0.0883	0.05	9.892e-06	9.438e-05	8.68	0.002	0.0131	0.12	0.0025	0.0245
X - 11905	LC/MS neg	283.192		N/A	4.2	4.1845e-06	8.1768e-06	4.56	5.9429e-07	1.5998e-06	7.3	1.5762e-09	2.4836e-09	6.47	2.5381e-08	1.9127e-08	6.3	1.1736e-08	1.7926e-08	3.6	1.5761e-05	1.7142e-05	1.09	0.5245	0.1727	1.74	0.012	0.0132	1.54	0.0991	0.0439	1.5	0.0585	0.0921	0.86	0.6644	0.6747	1.6	0.0526	0.0188	0.89	0.3462	0.2593	0.97	0.795	0.4533	0.57	0.0222	0.1091
X - 12014	LC/MS neg	249.063		N/A	0.55	0.165	0.0811	0.41	0.0492	0.0423	0.61	0.1249	0.0408	1.4	0.258	0.0513	1.6	0.1214	0.0387	1.26	0.5906	0.1778	0.75	0.5397	0.1766	1.11	0.8783	0.3439	2.55	0.0147	0.0091	2.92	0.0049	0.0164	2.3	0.0579	0.2449	1.47	0.6447	0.1484	2.29	0.01	0.0214	1.15	0.6643	0.4079	0.79	0.3034	0.5399
X - 12015	LC/MS neg	216.088		N/A	2.31	6.762e-06	1.2484e-05	1.02	0.7752	0.4313	1.38	0.0393	0.0141	1.99	5.7087e-05	2.2654e-05	3.21	4.4549e-09	7.491e-09	3.52	3.2796e-09	9.2353e-09	0.44	1.6159e-05	2.0461e-05	0.6	0.0034	0.005	0.86	0.4837	0.15	1.39	0.0196	0.0421	1.53	0.0152	0.1337	1.35	0.0723	0.0248	1.44	0.0201	0.0358	1.61	0.0033	0.0178	1.1	0.9163	0.7771
X - 12027	LC/MS neg	242.013		N/A	2.44	0.0052	0.0042	3.71	2.7418e-05	5.4204e-05	3.93	1.1621e-05	8.2327e-06	1.3	0.2087	0.0426	2.01	0.004	0.0019	0.9	0.7975	0.2277	1.52	0.0738	0.0351	1.61	0.0405	0.0338	0.53	0.0983	0.0437	0.82	0.9228	0.514	0.37	0.0101	0.1008	1.06	0.7777	0.1704	0.33	0.0005	0.0025	1.54	0.0811	0.1269	0.45	0.0079	0.0573
X - 12039	LC/MS neg	173.987		N/A	0.89	0.9135	0.3208	3.18	0.0328	0.0295	1.49	0.2974	0.088	1.8	0.5352	0.0968	0.8	0.8716	0.2165	1.98	0.1685	0.061	3.57	0.0418	0.0213	1.67	0.3494	0.1783	2.01	0.6085	0.177	0.9	0.7871	0.4741	2.22	0.2032	0.4254	0.47	0.2522	0.0707	1.21	0.6687	0.4038	0.45	0.4354	0.3249	2.46	0.1257	0.3237
X - 12095	LC/MS pos	153.066		N/A	1.01	0.9926	0.3408	1.17	0.3828	0.2484	1.04	0.7895	0.1993	0.84	0.2153	0.0438	0.99	0.8167	0.2053	0.8	0.1097	0.0418	1.15	0.3779	0.1318	1.03	0.7824	0.3164	0.83	0.2187	0.0825	0.98	0.8239	0.4855	0.79	0.1117	0.3452	0.89	0.5427	0.1302	0.81	0.1348	0.1383	1.18	0.3108	0.2746	0.81	0.1681	0.3839
X - 12097	LC/MS pos	174.124		N/A	1.72	0.135	0.0684	5.74	2.0359e-07	5.9903e-07	2.81	0.0005	0.0002	1.5	0.1833	0.0378	1.33	0.3203	0.0896	1.4	0.1943	0.069	3.33	2.1e-05	2.5918e-05	1.63	0.0262	0.0241	0.87	0.864	0.2311	0.77	0.605	0.4127	0.81	0.8374	0.7277	0.49	0.0139	0.0057	0.53	0.0175	0.0323	0.88	0.7289	0.4332	1.06	0.7545	0.7513
X - 12100	LC/MS pos	221.092		N/A	1.04	0.8219	0.2996	1.73	0.0019	0.0024	1.57	0.0133	0.0053	1.14	0.491	0.0898	1.19	0.5045	0.1342	1.36	0.0822	0.0332	1.66	0.0035	0.0025	1.51	0.0228	0.0216	1.1	0.6419	0.1845	1.14	0.6573	0.4324	1.31	0.1271	0.363	0.91	0.455	0.1127	0.73	0.0641	0.0818	1.04	0.9828	0.5045	1.15	0.2723	0.5021
X - 12101	LC/MS pos	164.074		N/A	0.35	0.0304	0.0189	0.23	0.0005	0.0007	0.47	0.1013	0.034	0.26	0.0017	0.0005	0.35	0.0035	0.0016	0.52	0.1586	0.0583	0.65	0.1176	0.0505	1.33	0.5696	0.2526	0.75	0.2634	0.0938	1	0.3873	0.3294	1.5	0.4198	0.5865	2.05	0.0362	0.0136	0.56	0.096	0.1082	1.34	0.7954	0.4533	1.5	0.0996	0.2713
X - 12104	LC/MS pos	271.092		N/A	1.44	0.0158	0.0107	1.38	0.0234	0.0226	2.07	8.0651e-06	5.944e-06	1.9	3.332e-05	1.3727e-05	1.4	0.0365	0.0132	1.65	0.0016	0.001	0.96	0.8694	0.252	1.44	0.0109	0.0121	1.32	0.0329	0.018	0.97	0.7196	0.4571	1.15	0.3761	0.5676	1.5	0.0072	0.0032	0.92	0.6413	0.3929	0.74	0.0141	0.0446	1.18	0.2166	0.4512
X - 12115	LC/MS pos	260.149		N/A	2.6	0.0937	0.0509	0.95	0.9362	0.4861	1.99	0.3909	0.1118	1.27	0.7707	0.1299	1.57	0.445	0.1201	2.9	0.0362	0.0162	0.37	0.0799	0.0376	0.77	0.3986	0.196	0.49	0.1617	0.0649	0.6	0.3483	0.3074	1.12	0.6518	0.6703	2.1	0.349	0.0919	0.64	0.569	0.3662	1.23	0.6351	0.3996	1.85	0.1686	0.3839
X - 12193	LC/MS pos	203.128		N/A	1.13	0.6355	0.2454	2.69	0.0004	0.0007	1.9	0.0178	0.0069	1.43	0.1931	0.0396	2.14	0.0036	0.0017	1.2	0.3861	0.1234	2.37	0.0017	0.0014	1.68	0.0524	0.0412	1.26	0.4018	0.1295	1.89	0.0123	0.0302	1.06	0.692	0.68	0.71	0.1718	0.0519	0.75	0.2543	0.2128	1.5	0.0821	0.1269	0.56	0.0316	0.1366
X - 12195	LC/MS neg	333.008		N/A	3.57	0.0182	0.0121	2.66	0.0553	0.047	8.4	0.0002	0.0001	2.09	0.187	0.0385	3.13	0.0083	0.0035	2.84	0.0365	0.0163	0.74	0.6245	0.1973	2.35	0.1153	0.0765	0.59	0.2658	0.0943	0.88	0.7484	0.4619	0.79	0.7648	0.7064	3.16	0.0422	0.0154	0.25	0.0095	0.0207	1.49	0.1548	0.1783	0.91	0.5362	0.6638
X - 12206	LC/MS neg	254.982		N/A	2.78	0.0508	0.0299	14.63	1.7666e-07	5.3644e-07	4.76	0.0002	0.0001	3	0.0114	0.0031	1.85	0.2586	0.0743	2.58	0.0237	0.0112	5.27	7.9621e-05	8.7306e-05	1.71	0.0449	0.0368	1.08	0.5216	0.1575	0.67	0.388	0.3294	0.93	0.7344	0.7011	0.33	0.0226	0.0089	0.63	0.1609	0.1527	0.62	0.1371	0.1679	1.39	0.2321	0.466
X - 12211	LC/MS neg	295.131		N/A	1.19	0.7389	0.2759	3.29	0.0032	0.004	5.92	0.0001	6.2954e-05	2.33	0.0619	0.0143	1.65	0.1441	0.0448	2.12	0.054	0.0229	2.76	0.0077	0.0051	4.97	0.0003	0.0006	1.95	0.1202	0.0516	1.38	0.2546	0.2531	1.78	0.1063	0.3442	1.8	0.2403	0.068	0.39	0.0203	0.0359	0.71	0.6666	0.4087	1.29	0.6204	0.6948
X - 12254	LC/MS neg	239.997		N/A	1.55	0.1289	0.0661	2.42	0.0077	0.0085	3.26	0.0003	0.0002	0.78	0.5545	0.0997	1.56	0.1649	0.05	0.8	0.6116	0.1825	1.56	0.2113	0.0808	2.1	0.0206	0.0201	0.5	0.0384	0.0205	1.01	0.8919	0.5042	0.52	0.0461	0.2365	1.35	0.2571	0.0719	0.24	5.7065e-05	0.0004	2	0.0516	0.0982	0.51	0.0616	0.197
X - 12257	LC/MS neg	269.067		N/A	1.16	0.5195	0.211	1.13	0.5742	0.3421	2.27	0.001	0.0005	1	1	0.1622	1.42	0.1251	0.0395	1.7	0.0304	0.0139	0.98	0.934	0.2646	1.96	0.0058	0.0073	0.86	0.5195	0.1571	1.23	0.3634	0.3164	1.47	0.1174	0.3525	2	0.0047	0.0022	0.44	0.001	0.0041	1.42	0.1251	0.1584	1.19	0.4981	0.6447
X - 12267	LC/MS neg	265.12		N/A	1.38	0.5871	0.2315	3.29	0.0049	0.0058	4.89	0.0015	0.0007	2.58	0.0689	0.0158	1.56	0.3215	0.0898	2.37	0.0587	0.0246	2.38	0.0191	0.0114	3.54	0.0065	0.0079	1.87	0.1926	0.0749	1.13	0.6501	0.4288	1.71	0.1685	0.4019	1.49	0.6643	0.1518	0.53	0.1264	0.1318	0.6	0.3897	0.3074	1.52	0.3492	0.5872
X - 12306	LC/MS neg	247.028		N/A	1	1	0.3411	1.67	0.2055	0.1455	6.21	7.0898e-07	6.5943e-07	1	1	0.1622	1.59	0.2801	0.0798	1.13	0.724	0.2102	1.67	0.2055	0.0791	6.21	7.0898e-07	4.7746e-06	1	1	0.2584	1.59	0.2801	0.2698	1.13	0.724	0.6986	3.71	3.5296e-05	2.9044e-05	0.16	7.0898e-07	1.3529e-05	1.59	0.2801	0.2553	0.71	0.4635	0.6338
X - 12339	LC/MS pos	174.087		N/A	4.62	1.32e-13	1.808e-12	5.08	2.9e-14	5.3e-13	5.6	5e-15	2.8e-14	4.89	4.3e-14	1.05e-13	5.26	1.3e-14	6.7e-14	4.97	4.6e-14	5.58e-13	1.1	0.5286	0.1738	1.21	0.1667	0.1012	1.06	0.641	0.1845	1.14	0.3307	0.2982	1.08	0.6606	0.6731	1.1	0.443	0.1104	0.87	0.3526	0.2633	1.08	0.6091	0.392	0.94	0.5903	0.6827
X - 12398	LC/MS neg	222.081		N/A	0.85	0.2158	0.0998	0.56	0.0012	0.0016	0.79	0.1426	0.046	0.96	0.7959	0.1335	0.95	0.6945	0.1785	0.84	0.1907	0.0678	0.66	0.029	0.016	0.93	0.8121	0.3242	1.14	0.3242	0.1087	1.13	0.3932	0.3324	1	0.9416	0.7514	1.42	0.0491	0.0177	1.22	0.2234	0.194	0.99	0.8931	0.4796	0.88	0.3546	0.5883
X - 12411	LC/MS neg	195.033		N/A	1.07	0.9427	0.3289	0.81	0.3134	0.2098	0.89	0.4949	0.1346	0.6	0.0244	0.0061	1.02	0.7389	0.1886	0.92	0.5736	0.1739	0.76	0.3483	0.1237	0.83	0.541	0.2437	0.56	0.0288	0.0163	0.95	0.7936	0.4753	0.86	0.6231	0.6641	1.1	0.741	0.1644	0.67	0.1052	0.1155	1.7	0.0514	0.0982	0.91	0.8178	0.7679
X - 12442	LC/MS neg	223.171		N/A	1.02	0.8119	0.2976	0.98	0.6827	0.3938	1.11	0.3366	0.0978	1.32	0.0197	0.005	1.14	0.2439	0.0705	1.12	0.2786	0.0942	0.96	0.5187	0.1715	1.09	0.4675	0.2189	1.29	0.0341	0.0184	1.12	0.3509	0.3088	1.1	0.3952	0.5756	1.13	0.1744	0.0524	1.19	0.1503	0.146	0.86	0.2161	0.2164	0.99	0.9331	0.784
X - 12450	LC/MS neg	251.202		N/A	1.16	0.4707	0.1939	0.99	0.8041	0.4398	1.22	0.2752	0.0823	1.99	0.0005	0.0002	1.49	0.0354	0.0128	1.45	0.0566	0.024	0.86	0.3342	0.1201	1.06	0.7067	0.2958	1.72	0.0036	0.0027	1.28	0.1533	0.1814	1.25	0.2225	0.451	1.23	0.183	0.0544	1.63	0.0095	0.0207	0.75	0.1048	0.1474	0.98	0.829	0.7702
X - 12511	LC/MS neg	200.129		N/A	3.89	4.6085e-10	2.6616e-09	5.69	7.91e-13	9.632e-12	4.79	1.009e-11	2.4025e-11	3.56	2.0345e-09	2.0442e-09	3.66	1.5913e-09	2.8878e-09	2.98	3.965e-08	8.4904e-08	1.46	0.0218	0.0127	1.23	0.1683	0.102	0.92	0.6041	0.1764	0.94	0.6644	0.435	0.77	0.1327	0.3667	0.84	0.327	0.0874	0.74	0.0617	0.081	1.03	0.9321	0.4895	0.82	0.278	0.5066
X - 12565	LC/MS pos	254.161		N/A	0.78	0.5232	0.2118	0.84	0.6797	0.3927	1.91	0.0171	0.0066	1.78	0.1213	0.0264	1.2	0.6023	0.157	1.03	0.9572	0.262	1.07	0.8206	0.2424	2.44	0.0033	0.0049	2.28	0.0321	0.0176	1.53	0.2496	0.2494	1.32	0.4892	0.6206	2.28	0.0061	0.0028	0.93	0.3655	0.2693	0.67	0.2955	0.2625	0.86	0.64	0.7007
X - 12680	LC/MS pos	229.129		N/A	2.37	0.0045	0.0037	1.87	0.0288	0.0264	2.42	0.0071	0.003	1.59	0.0827	0.0186	2.05	0.057	0.0198	2.38	0.0038	0.0022	0.79	0.4562	0.1526	1.02	0.8644	0.3403	0.67	0.2207	0.0831	0.86	0.2939	0.2778	1	0.9504	0.7522	1.3	0.5646	0.1342	0.65	0.2897	0.2313	1.29	0.857	0.4717	1.16	0.2669	0.4982
X - 12681	LC/MS pos	176.103		N/A	1.83	0.0009	0.0008	1.71	0.0007	0.0011	1.7	0.0007	0.0004	2.14	1.0447e-05	4.7294e-06	2.1	1.2532e-05	9.733e-06	2.43	7.7165e-07	1.1412e-06	0.93	0.9543	0.2692	0.93	0.9622	0.3632	1.17	0.1437	0.059	1.15	0.16	0.1848	1.33	0.0243	0.1684	1	0.9921	0.2073	1.26	0.1566	0.1503	0.98	0.9524	0.4961	1.16	0.3646	0.5904
X - 12685	LC/MS pos	154.098		N/A	7.91	0.0005	0.0005	7.07	4.0069e-05	7.5291e-05	9.69	6.1644e-06	4.6751e-06	11.57	1.8755e-06	9.8638e-07	8.71	6.8494e-05	4.4836e-05	10.71	1.0256e-05	1.1585e-05	0.89	0.3964	0.1368	1.22	0.1482	0.0918	1.46	0.0698	0.0334	1.1	0.5015	0.3811	1.35	0.1985	0.42	1.37	0.5393	0.1296	1.19	0.6976	0.4096	0.75	0.2415	0.2338	1.23	0.5317	0.6638
X - 12700	LC/MS neg	227.115		N/A	1.28	0.1927	0.0909	0.94	0.8209	0.4451	1.38	0.0792	0.0271	1	0.8722	0.1447	1.52	0.0245	0.0094	1.31	0.131	0.0491	0.74	0.1286	0.0546	1.08	0.6343	0.2728	0.78	0.2515	0.0908	1.19	0.3133	0.2901	1.03	0.8286	0.7277	1.46	0.0494	0.0177	0.73	0.1087	0.1185	1.52	0.0353	0.0779	0.87	0.4263	0.6136
X - 12748	LC/MS neg	320.062		N/A	0.89	0.8439	0.3034	1.13	0.2776	0.1898	1.54	0.0193	0.0074	1.13	0.2262	0.0458	1.39	0.1257	0.0396	1.77	0.0052	0.0029	1.26	0.3719	0.1306	1.72	0.0305	0.0273	1.27	0.3085	0.1054	1.55	0.1792	0.198	1.98	0.0087	0.0916	1.36	0.1857	0.055	0.74	0.2302	0.1979	1.22	0.7381	0.4373	1.28	0.1675	0.3839
X - 12792	LC/MS pos	134.027		N/A	4.84	5.8324e-06	1.1145e-05	4.07	1.0443e-05	2.2521e-05	8.51	7.2632e-09	1.0291e-08	5.73	1.6997e-07	1.0828e-07	5.29	1.0441e-06	1.0515e-06	3.21	0.0001	9.3235e-05	0.84	0.8488	0.2477	1.76	0.0323	0.0284	1.18	0.2512	0.0908	1.09	0.5747	0.4055	0.66	0.3374	0.5426	2.09	0.0208	0.0082	0.67	0.2951	0.2337	0.92	0.5521	0.3701	0.61	0.1328	0.3358
X - 12798	LC/MS pos	240.102		N/A	1.13	0.167	0.0819	0.67	0.0002	0.0003	0.95	0.6277	0.1655	1.12	0.1701	0.0354	1.23	0.0212	0.0083	1.24	0.0279	0.0129	0.59	3.0025e-06	4.5623e-06	0.84	0.0656	0.0486	1	0.9916	0.2579	1.09	0.3236	0.2954	1.1	0.3829	0.5696	1.42	0.0008	0.0005	1.18	0.0671	0.0831	1.1	0.3185	0.279	1	0.9071	0.7771
X - 12802	LC/MS pos	318.191		N/A	0.98	0.9657	0.3342	1.43	0.4769	0.2925	1.12	0.7601	0.1927	1.95	0.1464	0.0313	2.46	0.0545	0.019	1.07	0.8903	0.2473	1.46	0.451	0.1513	1.14	0.7276	0.3006	1.99	0.1354	0.0569	2.52	0.0497	0.0818	1.1	0.9244	0.7487	0.78	0.6834	0.1551	1.74	0.247	0.2081	1.27	0.6171	0.3952	0.44	0.0404	0.1513
X - 12855	LC/MS pos	248.149		N/A	0.65	0.0441	0.0262	1.14	0.4596	0.2855	1.39	0.1502	0.048	1.1	0.7395	0.1257	1.47	0.0717	0.0242	1.13	0.7325	0.2116	1.74	0.0075	0.0051	2.12	0.0011	0.0018	1.69	0.0207	0.0123	2.25	0.0004	0.0022	1.73	0.0202	0.1564	1.22	0.4743	0.1166	0.8	0.2637	0.2174	1.33	0.137	0.1679	0.77	0.1393	0.3428
X - 12860	LC/MS pos	276.18		N/A	0.58	0.0064	0.0049	0.68	0.0607	0.0508	1.06	0.8646	0.2141	1.46	0.0441	0.0105	1.61	0.0087	0.0037	1.21	0.4378	0.138	1.17	0.3424	0.1222	1.83	0.0041	0.0056	2.52	1.656e-05	3.4319e-05	2.78	2.0351e-06	3.5974e-05	2.08	0.0008	0.037	1.56	0.0421	0.0154	1.38	0.0635	0.0818	1.1	0.494	0.3479	0.75	0.0539	0.1815
X - 12906	LC/MS neg	158.046		N/A	2.9	0.0016	0.0015	0.83	0.7761	0.4313	2.94	0.0015	0.0007	2.31	0.0296	0.0072	2.23	0.0153	0.0062	2.59	0.0083	0.0044	0.29	0.0007	0.0006	1.01	0.9753	0.3677	0.8	0.2601	0.0931	0.77	0.3942	0.3325	0.89	0.5413	0.6457	3.53	0.0007	0.0004	0.79	0.2476	0.2081	0.96	0.7796	0.4508	1.16	0.8074	0.7642
X - 12953	LC/MS pos	388.109		N/A	1.68	0.1487	0.0738	2.99	0.0031	0.0039	3.65	9.5299e-05	5.565e-05	1.42	0.3458	0.066	1.82	0.1601	0.0488	2.08	0.0467	0.0203	1.78	0.0981	0.0444	2.18	0.006	0.0075	0.85	0.6056	0.1764	1.08	0.9673	0.5243	1.24	0.5623	0.6481	1.22	0.2273	0.0654	0.39	0.0015	0.0052	1.28	0.6344	0.3996	1.15	0.5352	0.6638
X - 13007	LC/MS neg	329.234		N/A	0.86	0.3678	0.1594	0.53	0.0002	0.0003	1.18	0.2074	0.0639	2.37	8.4462e-07	4.8047e-07	1.42	0.0157	0.0063	1.07	0.5946	0.1782	0.62	0.0021	0.0017	1.38	0.0347	0.0296	2.77	5.4164e-08	2.8063e-07	1.66	0.0015	0.006	1.26	0.1561	0.3935	2.22	3.3547e-06	3.5998e-06	2.01	4.1295e-05	0.0003	0.6	0.0016	0.0108	0.76	0.053	0.1813
X - 13435	LC/MS pos	314.232		N/A	1.02	0.7933	0.2925	0.44	0.1115	0.0853	0.65	0.2825	0.0841	1.93	0.4357	0.0805	2.55	0.3056	0.0861	1.05	0.9785	0.2657	0.43	0.1798	0.0712	0.63	0.4135	0.2016	1.89	0.2997	0.1039	2.49	0.2009	0.2143	1.03	0.8141	0.7251	1.48	0.5918	0.1388	3	0.0684	0.0841	1.32	0.8033	0.4551	0.41	0.2934	0.5282
X - 13512	LC/MS pos	247.129		N/A	0.59	2.0648e-05	3.3125e-05	0.51	3.0458e-07	8.572e-07	0.79	0.0446	0.0159	0.89	0.3224	0.0624	0.68	0.0018	0.0009	0.63	0.0001	0.0001	0.85	0.173	0.0692	1.33	0.0076	0.0091	1.5	0.0004	0.0005	1.15	0.1335	0.162	1.06	0.5592	0.6481	1.57	0.0002	0.0001	1.12	0.2878	0.2313	0.77	0.0231	0.0574	0.92	0.3503	0.5875
X - 13529	LC/MS neg	188.093		N/A	1.42	0.022	0.0142	0.99	0.978	0.4981	3.02	1.0841e-07	1.173e-07	3.22	2.1452e-08	1.6453e-08	3.36	8.5064e-09	1.3441e-08	1.81	0.0007	0.0005	0.7	0.0206	0.012	2.12	0.0001	0.0004	2.27	2.956e-05	5.4905e-05	2.37	1.1436e-05	0.0001	1.28	0.1971	0.42	3.04	9.9763e-08	1.5322e-07	1.07	0.5898	0.3745	1.04	0.7548	0.4425	0.54	0.0006	0.0097
X - 13699	LC/MS pos	284.185		N/A	0.46	0.0763	0.0428	0.72	0.5996	0.355	0.57	0.3145	0.0921	0.41	0.1299	0.0282	0.54	0.2113	0.0624	0.88	0.7303	0.2116	1.58	0.2032	0.0788	1.23	0.4257	0.2058	0.9	0.7845	0.2142	1.19	0.5837	0.4057	1.91	0.1481	0.3849	0.78	0.6267	0.1445	0.73	0.5992	0.378	1.32	0.7829	0.4508	1.61	0.3609	0.5899
X - 13727	LC/MS neg	232.029		N/A	3.41	1.9931e-07	5.5104e-07	7.03	7.2e-12	5.815e-11	5.37	2.3838e-10	4.3571e-10	4.51	5.7076e-09	5.2253e-09	4.32	7.7021e-09	1.2493e-08	3.54	8.371e-08	1.6234e-07	2.06	0.0009	0.0008	1.58	0.0266	0.0243	1.32	0.2388	0.0879	1.27	0.2807	0.2698	1.04	0.7743	0.7092	0.76	0.2023	0.059	0.84	0.2718	0.2212	0.96	0.9187	0.4889	0.82	0.4253	0.6136
X - 13737	LC/MS pos	129.102		N/A	2.12	0.0204	0.0133	0.87	0.8602	0.4599	2.12	0.0112	0.0045	2.26	0.0232	0.0058	2.05	0.0097	0.0041	1.66	0.062	0.0257	0.41	0.0307	0.0166	1	0.8052	0.3235	1.07	0.9561	0.2505	0.97	0.7603	0.4641	0.78	0.6191	0.6641	2.43	0.0172	0.007	1.06	0.7629	0.4372	0.91	0.7188	0.4298	0.81	0.4239	0.6136
X - 13743	LC/MS pos	276.18		N/A	0.37	0.1216	0.0635	0.54	0.5347	0.3222	0.71	0.7495	0.1908	1.33	0.4261	0.0789	1.21	0.383	0.1052	1.09	0.5689	0.173	1.46	0.3439	0.1225	1.91	0.2143	0.1232	3.56	0.0223	0.0131	3.25	0.0185	0.0405	2.94	0.0376	0.2113	1.31	0.762	0.1685	1.87	0.2673	0.2189	0.91	0.9381	0.4906	0.9	0.7596	0.7517
X - 13772	LC/MS neg	243.124		N/A	0.56	0.003	0.0025	0.6	0.0059	0.0067	1.03	0.7535	0.1915	0.91	0.5397	0.0975	0.79	0.2853	0.0811	0.77	0.1958	0.0694	1.07	0.801	0.2373	1.86	0.0013	0.0021	1.63	0.0146	0.0091	1.41	0.0427	0.0733	1.38	0.07	0.2704	1.74	0.0025	0.0013	0.88	0.3557	0.2641	0.86	0.6444	0.4014	0.97	0.8165	0.7679
X - 13835	LC/MS neg	169.062		N/A	1.61	0.5137	0.2089	3.26	0.0271	0.0251	4.94	0.0016	0.0007	3.41	0.08	0.018	1.43	0.7648	0.1942	3.64	0.0325	0.0148	2.02	0.1086	0.0477	3.06	0.0089	0.0104	2.11	0.2607	0.0932	0.89	0.7222	0.4581	2.25	0.126	0.363	1.52	0.2684	0.0745	0.69	0.1125	0.1211	0.42	0.1422	0.1735	2.54	0.0623	0.197
X - 13866	LC/MS neg	253.108		N/A	0.42	0.0005	0.0005	0.24	1.9726e-07	5.8494e-07	0.49	0.0056	0.0024	0.63	0.0614	0.0142	0.49	0.0012	0.0006	0.38	6.8758e-05	6.282e-05	0.57	0.0143	0.0088	1.17	0.3654	0.1835	1.49	0.0604	0.0297	1.16	0.7264	0.4593	0.9	0.5248	0.6326	2.04	0.0013	0.0007	1.27	0.3132	0.244	0.78	0.1214	0.1584	0.77	0.3265	0.5646
X - 13871	LC/MS pos	192.032		N/A	1.17	0.6556	0.2517	7.37	1.1403e-08	4.6541e-08	6.94	2.2704e-08	2.8423e-08	3.56	9.6966e-05	3.6988e-05	1.4	0.4498	0.1212	2.4	0.1157	0.044	6.27	4.3069e-08	9.6442e-08	5.91	8.655e-08	9.4628e-07	3.03	0.0004	0.0004	1.19	0.755	0.4641	2.04	0.2525	0.4818	0.94	0.8164	0.1771	0.51	0.0088	0.02	0.39	0.0009	0.0075	1.72	0.4017	0.609
X - 14095	LC/MS neg	199.073		N/A	1.25	0.4386	0.1833	5.87	0.0009	0.0013	5.64	0.0002	9.7745e-05	5.27	0.0002	8.1872e-05	1.18	0.946	0.23	1.34	0.5532	0.169	4.69	0.0075	0.0051	4.51	0.0016	0.0026	4.21	0.0021	0.0018	0.94	0.4791	0.3731	1.07	0.8544	0.7338	0.96	0.5678	0.1346	0.93	0.9221	0.4777	0.22	0.0003	0.0032	1.14	0.5991	0.6896
X - 14097	LC/MS pos	258.145		N/A	1	1	0.3411	1.09	0.7019	0.3999	4.62	4.1507e-09	5.9736e-09	4.06	2.6115e-07	1.603e-07	1.14	0.5838	0.1533	1	1	0.2698	1.09	0.7019	0.2154	4.62	4.1507e-09	7.3744e-08	4.06	2.6115e-07	1.1685e-06	1.14	0.5838	0.4057	1	1	0.7608	4.23	1.2796e-08	2.3358e-08	0.88	0.171	0.16	0.28	1.3936e-06	6.7602e-05	0.88	0.5838	0.68
X - 14121	LC/MS pos	294.181		N/A	7.93	4.1005e-05	6.1958e-05	0.85	0.7987	0.4381	7.12	3.0892e-05	1.9605e-05	9.42	1.4133e-05	6.1723e-06	11.68	5.2108e-07	5.6849e-07	8.82	4.2964e-06	5.5547e-06	0.11	1.8936e-05	2.3695e-05	0.9	0.9253	0.3559	1.19	0.7256	0.2029	1.47	0.1583	0.1844	1.11	0.4603	0.6023	8.42	1.4239e-05	1.2776e-05	1.32	0.7968	0.4451	1.24	0.2841	0.2576	0.76	0.4916	0.6447
X - 14141	LC/MS neg	259.13		N/A	1.3	0.0946	0.0513	1.14	0.3952	0.254	1.2	0.3246	0.0945	1.79	0.0002	6.4465e-05	1.75	0.0004	0.0002	1.82	0.0002	0.0001	0.88	0.3969	0.1368	0.92	0.4768	0.2222	1.38	0.0184	0.0111	1.35	0.0314	0.0592	1.4	0.0163	0.1356	1.05	0.8907	0.1899	1.49	0.003	0.0093	0.98	0.8176	0.4591	1.04	0.7793	0.7566
X - 14193	LC/MS pos	283.129		N/A	4.47	6.7732e-06	1.2484e-05	0.43	0.0491	0.0422	2.22	0.0116	0.0046	2.26	0.0028	0.0008	3.93	1.9117e-05	1.436e-05	4.21	3.8706e-05	3.8813e-05	0.1	1.4666e-08	3.8999e-08	0.5	0.0129	0.0139	0.51	0.0466	0.0243	0.88	0.7337	0.4605	0.94	0.5673	0.6485	5.23	3.9256e-05	3.1809e-05	1.02	0.5801	0.3702	1.74	0.0943	0.1391	1.07	0.8159	0.7679
X - 14228	LC/MS pos	227.103		N/A	0.99	0.8351	0.3031	1.33	0.8861	0.4678	1.59	0.4358	0.1225	2.62	0.1444	0.0309	2.67	0.0654	0.0224	2.05	0.1883	0.0672	1.34	0.7254	0.2198	1.6	0.3251	0.1699	2.64	0.0975	0.0435	2.69	0.0419	0.0722	2.06	0.1298	0.3643	1.2	0.5237	0.1268	1.65	0.4857	0.3257	1.02	0.6849	0.4162	0.76	0.5787	0.6767
X - 14255	LC/MS pos	261.144		N/A	1.28	0.0694	0.0393	1.5	0.0032	0.004	0.84	0.1331	0.0432	0.94	0.4738	0.0869	1.25	0.0918	0.0303	1.51	0.0025	0.0015	1.17	0.2048	0.0789	0.66	0.0016	0.0026	0.74	0.0136	0.0086	0.98	0.8894	0.5042	1.18	0.1741	0.4038	0.56	3.916e-05	3.1809e-05	1.12	0.4213	0.2927	1.33	0.0191	0.0504	1.21	0.1357	0.3394
X - 14264	LC/MS neg	258.182		N/A	2.95	0.012	0.0083	1.38	0.4897	0.2989	2.09	0.1129	0.0373	6.23	1.5141e-05	6.5536e-06	5.11	0.0002	9.2056e-05	3.55	0.0014	0.0009	0.47	0.0591	0.0291	0.71	0.3134	0.165	2.11	0.0234	0.0136	1.73	0.1199	0.1526	1.2	0.4184	0.5865	1.51	0.3597	0.0941	2.98	0.0017	0.0059	0.82	0.4429	0.3261	0.7	0.4435	0.6255
X - 14266	LC/MS pos	360.213		N/A	1.18	0.6618	0.2537	1	1	0.4981	1.17	0.7011	0.1807	6.86	2.5953e-06	1.32e-06	3.18	0.0029	0.0014	2.11	0.0581	0.0245	0.84	0.6618	0.2046	0.99	0.9571	0.3623	5.79	9.9011e-06	2.2152e-05	2.68	0.0092	0.0261	1.78	0.138	0.3714	1.17	0.7011	0.1579	5.88	8.4029e-06	8.4392e-05	0.46	0.0217	0.0551	0.66	0.2234	0.4574
X - 14272	LC/MS pos	261.144		N/A	1.23	0.0441	0.0262	0.98	0.8542	0.4582	0.8	0.0262	0.0097	1.02	0.7616	0.1286	1.31	0.0076	0.0033	1.37	0.0017	0.0011	0.79	0.0293	0.0161	0.65	9.4093e-05	0.0003	0.83	0.0834	0.0385	1.06	0.4611	0.3661	1.12	0.1978	0.42	0.82	0.0397	0.0147	1.27	0.0127	0.0253	1.28	0.0162	0.0472	1.05	0.5739	0.6755
X - 14291	LC/MS pos	195.113		N/A	1.42	0.1883	0.0895	2.2	0.0156	0.0158	1.59	0.1379	0.0445	1.26	0.5058	0.0919	1.39	0.184	0.0549	1.39	0.7241	0.2102	1.55	0.2382	0.0894	1.12	0.8609	0.3394	0.89	0.5077	0.1552	0.99	0.9892	0.5299	0.98	0.331	0.5426	0.72	0.3132	0.0847	0.79	0.4034	0.2872	1.11	0.4991	0.3503	1	0.3244	0.5634
X - 14302	LC/MS neg	241.12		N/A	1.56	0.036	0.022	1.6	0.1527	0.1116	4.41	6.3386e-05	3.7985e-05	2.64	0.0019	0.0006	2.17	0.0077	0.0033	1.86	0.0181	0.0089	1.03	0.4772	0.1591	2.84	0.0239	0.0225	1.69	0.2496	0.0907	1.4	0.521	0.3858	1.19	0.7672	0.7064	2.75	0.004	0.002	0.6	0.2417	0.2045	0.82	0.6047	0.392	0.86	0.7284	0.7447
X - 14314	LC/MS neg	241.12		N/A	0.64	0.0089	0.0065	1.4	0.1372	0.1017	2.1	0.0007	0.0004	1.97	0.0035	0.001	1.38	0.1355	0.0425	1.04	0.8544	0.2399	2.19	0.0001	0.0001	3.3	1.777e-07	1.6838e-06	3.1	1.05e-06	3.3734e-06	2.18	0.0001	0.0009	1.63	0.0056	0.0751	1.5	0.0348	0.0131	0.94	0.5607	0.3627	0.7	0.1183	0.1567	0.75	0.1879	0.4171
X - 14318	LC/MS pos	247.129		N/A	1.3	0.0637	0.0364	0.67	0.0044	0.0052	1.85	6.2902e-05	3.7819e-05	2.16	1.7718e-06	9.3981e-07	1.47	0.0109	0.0045	1.14	0.537	0.1645	0.51	1.7934e-05	2.2573e-05	1.42	0.0126	0.0136	1.66	0.0005	0.0006	1.13	0.4437	0.3579	0.88	0.205	0.4276	2.78	6.6665e-09	1.2456e-08	1.17	0.2454	0.2072	0.68	0.0045	0.021	0.77	0.0463	0.1633
X - 14320	LC/MS pos	295.129		N/A	1.4	0.0372	0.0226	1.59	0.0038	0.0047	1	0.6335	0.1666	1.16	0.2156	0.0438	1.54	0.0066	0.0029	1.66	0.0019	0.0012	1.14	0.358	0.1269	0.72	0.1008	0.0685	0.83	0.3714	0.1205	1.1	0.474	0.3706	1.19	0.2404	0.4707	0.63	0.013	0.0054	1.15	0.4406	0.3035	1.33	0.1122	0.1549	1.08	0.6409	0.7007
X - 14347	LC/MS neg	292.167		N/A	3.07	0.1058	0.0563	1.14	0.837	0.4517	3.4	0.0951	0.0321	4.39	0.0402	0.0096	3.35	0.0804	0.0269	3.19	0.0902	0.0357	0.37	0.1551	0.0631	1.11	0.9562	0.3623	1.43	0.6409	0.1845	1.09	0.8895	0.5042	1.04	0.9351	0.7514	2.99	0.1404	0.0441	1.29	0.6805	0.4057	0.76	0.7429	0.4387	0.95	0.9541	0.7902
X - 14352	LC/MS pos	247.129		N/A	0.94	0.7125	0.268	0.6	0.4757	0.2922	4.29	9.8537e-05	5.7357e-05	4.47	0.0001	4.9449e-05	2.57	0.014	0.0057	1.4	0.2095	0.0735	0.64	0.7289	0.2204	4.58	3.253e-05	0.0001	4.77	4.3919e-05	7.6522e-05	2.74	0.0055	0.0179	1.5	0.1079	0.3452	7.13	1.1341e-05	1.0471e-05	1.04	0.9208	0.4777	0.57	0.0967	0.1405	0.55	0.1993	0.4313
X - 14371	LC/MS pos	415.255		N/A	1.15	0.6531	0.2511	1	1	0.4981	5.45	6.5857e-08	7.4303e-08	6.14	5.7448e-08	3.9665e-08	1.56	0.2288	0.067	1.19	0.5989	0.1789	0.87	0.6531	0.2029	4.74	2.5685e-07	2.0281e-06	5.34	2.2374e-07	1.0244e-06	1.35	0.4456	0.3587	1.03	0.9387	0.7514	5.45	6.5857e-08	1.0565e-07	1.13	0.9637	0.4898	0.25	2.3165e-06	8.9895e-05	0.76	0.4922	0.6447
X - 14380	LC/MS pos	360.212		N/A	0.68	0.1435	0.072	0.46	0.0067	0.0075	0.54	0.0242	0.0091	0.46	0.0067	0.0019	1.03	0.9234	0.2263	0.77	0.3178	0.1056	0.68	0.1738	0.0692	0.8	0.3957	0.1956	0.68	0.1738	0.0686	1.52	0.1201	0.1526	1.13	0.6321	0.6672	1.18	0.6005	0.1402	0.85	0.6005	0.3782	2.23	0.0052	0.0234	0.75	0.2745	0.5032
X - 14384	LC/MS neg	265.12		N/A	2.17	0.1469	0.0733	0.51	0.4459	0.2789	1.93	0.2247	0.0688	10.14	1.3245e-05	5.8464e-06	7.18	0.0002	0.0001	2.76	0.0298	0.0137	0.24	0.0305	0.0166	0.89	0.8059	0.3235	4.67	0.001	0.001	3.31	0.0119	0.0298	1.27	0.4394	0.6013	3.78	0.0525	0.0188	5.25	0.0005	0.0025	0.71	0.361	0.2981	0.38	0.0696	0.2123
X - 14568	LC/MS neg	132.921		N/A	3.26	0.1241	0.0646	27.31	8.262e-08	2.7034e-07	8.36	0.0006	0.0003	3.69	0.0789	0.0178	1.92	0.3622	0.1003	2.85	0.1177	0.0444	8.38	9.7213e-06	1.2845e-05	2.57	0.0356	0.0301	1.13	0.8161	0.2215	0.59	0.5184	0.3852	0.88	0.9778	0.7557	0.31	0.0052	0.0024	0.44	0.0591	0.0788	0.52	0.3813	0.3056	1.49	0.5007	0.6447
X - 14625	LC/MS neg	308.099		N/A	5.93	2.232e-09	9.8318e-09	19.4	2e-15	6e-14	13.04	1.09e-13	3.83e-13	4.98	3.8871e-08	2.8094e-08	8.61	2.1276e-11	5.571e-11	9.09	9.017e-12	4.311e-11	3.27	3.4679e-06	5.0877e-06	2.2	0.0006	0.0011	0.84	0.3352	0.1122	1.45	0.1018	0.1353	1.53	0.0527	0.2407	0.67	0.091	0.0302	0.38	3.4612e-05	0.0003	1.73	0.0118	0.0391	1.06	0.7471	0.7481
X - 14665	LC/MS neg	232.029		N/A	0.33	0.01	0.0071	0.7	0.4299	0.271	0.5	0.1174	0.0386	0.6	0.1521	0.0323	0.33	0.0261	0.0099	0.58	0.4908	0.1524	2.13	0.0624	0.0305	1.51	0.2713	0.1469	1.81	0.2163	0.0819	0.99	0.6916	0.4449	1.74	0.0503	0.2365	0.71	0.4252	0.107	1.2	0.8883	0.4715	0.55	0.3962	0.3107	1.76	0.1127	0.2966
X - 14900	LC/MS neg	258.182		N/A	1.41	0.587	0.2315	1	1	0.4981	1.99	0.2723	0.0816	3.14	0.0355	0.0086	1.86	0.3021	0.0853	3.41	0.0298	0.0137	0.71	0.587	0.1889	1.41	0.5742	0.2543	2.23	0.1102	0.0481	1.32	0.6208	0.4176	2.42	0.0948	0.3212	1.99	0.2723	0.0755	1.58	0.2912	0.232	0.59	0.2622	0.2463	1.83	0.2315	0.466
X - 14904	LC/MS neg	329.234		N/A	1.24	0.389	0.1663	0.76	0.21	0.1482	1.55	0.0929	0.0314	3	0.0002	8.5942e-05	1.63	0.1194	0.0382	1.35	0.3709	0.1195	0.61	0.0386	0.0199	1.25	0.3983	0.196	2.42	0.0028	0.0023	1.31	0.4739	0.3706	1.09	0.9729	0.7557	2.04	0.0049	0.0023	1.94	0.0243	0.0406	0.54	0.0178	0.0491	0.83	0.4949	0.6447
X - 15136	LC/MS pos	243.087		N/A	1.06	0.4663	0.1924	0.8	0.095	0.075	0.98	0.9549	0.2312	0.91	0.5744	0.1026	1.03	0.5985	0.1565	1.17	0.1676	0.0609	0.75	0.0193	0.0115	0.92	0.4328	0.2075	0.86	0.2009	0.0774	0.97	0.8387	0.4917	1.1	0.5055	0.628	1.23	0.106	0.0345	0.93	0.6133	0.3834	1.14	0.2795	0.2553	1.13	0.386	0.6026
X - 15150	LC/MS neg	294.11		N/A	2.65	0.1983	0.0933	0.99	0.959	0.4952	2.72	0.2066	0.0639	7.98	0.0002	7.3222e-05	4.95	0.0061	0.0027	3.69	0.1033	0.0399	0.37	0.2162	0.0824	1.03	0.9805	0.3682	3.01	0.0076	0.0052	1.87	0.117	0.1511	1.39	0.72	0.6969	2.75	0.2251	0.0649	2.93	0.0071	0.0175	0.62	0.2283	0.2243	0.74	0.2212	0.456
X - 15160	LC/MS pos	283.128		N/A	1.56	0.0001	0.0001	1	0.9123	0.477	1.3	0.0392	0.0141	2	1.0392e-07	6.8684e-08	1.96	1.8847e-07	2.2338e-07	1.82	1.3447e-06	1.8678e-06	0.64	8.416e-05	8.9964e-05	0.83	0.035	0.0297	1.28	0.0258	0.0148	1.25	0.0402	0.0705	1.16	0.1475	0.3849	1.3	0.0306	0.0117	1.54	6.737e-05	0.0005	0.98	0.8441	0.4678	0.93	0.5203	0.6548
X - 15161	LC/MS pos	206.048		N/A	1.38	0.6926	0.262	1.96	0.0175	0.0174	1.92	0.019	0.0073	1.43	0.1597	0.0337	1.72	0.0486	0.0171	1.02	0.8483	0.2391	1.42	0.0434	0.0219	1.39	0.0468	0.0379	1.04	0.3064	0.1051	1.25	0.109	0.1423	0.74	0.5581	0.6481	0.98	0.9721	0.2045	0.74	0.3133	0.244	1.2	0.548	0.3686	0.59	0.0318	0.1366
X - 15166	LC/MS pos	280.129		N/A	8.81	2.1662e-08	7.7119e-08	0.99	0.9764	0.4981	8	5.23e-07	5.0578e-07	13.02	2.898e-10	3.2655e-10	12.95	6.0276e-10	1.1838e-09	8.75	7.3492e-08	1.4527e-07	0.11	1.9835e-08	5.0837e-08	0.91	0.2951	0.1565	1.48	0.1423	0.0588	1.47	0.2233	0.2308	0.99	0.6835	0.6793	8.07	4.7784e-07	6.3771e-07	1.63	0.0148	0.0282	0.99	0.7953	0.4533	0.68	0.1077	0.2883
X - 15168	LC/MS pos	294.144		N/A	2.07	0.0003	0.0003	0.45	0.0001	0.0002	1.58	0.0177	0.0068	2.15	0.0001	3.8074e-05	2.51	1.1528e-05	8.9912e-06	2.32	5.901e-05	5.514e-05	0.22	7.3991e-10	3.534e-09	0.77	0.1218	0.0798	1.04	0.7562	0.2088	1.22	0.3083	0.2868	1.12	0.6266	0.6665	3.5	7.5126e-08	1.1813e-07	1.36	0.0659	0.0824	1.17	0.4757	0.3444	0.93	0.5906	0.6827
X - 15192	LC/MS pos	188.176		N/A	1.43	0.0128	0.0088	1.39	0.0192	0.019	2.15	1.7427e-06	1.5096e-06	2.07	1.7582e-06	9.3664e-07	2.23	3.5245e-07	3.9877e-07	1.45	0.0108	0.0055	0.98	0.8667	0.2515	1.5	0.0037	0.0053	1.45	0.0038	0.0028	1.56	0.0009	0.0041	1.01	0.9461	0.7522	1.54	0.0024	0.0012	0.97	0.9977	0.5007	1.08	0.5993	0.3909	0.65	0.0011	0.0139
X - 15312	LC/MS pos	332.089		N/A	4.42	0.024	0.0154	0.82	0.7373	0.4152	3.7	0.0045	0.0019	8.27	1.36e-05	5.9604e-06	6.46	0.0007	0.0004	4.62	0.0011	0.0007	0.19	0.0107	0.0068	0.84	0.5019	0.2312	1.87	0.0107	0.007	1.46	0.1858	0.2036	1.05	0.2355	0.4668	4.5	0.0018	0.001	2.23	0.0515	0.0714	0.78	0.1871	0.1995	0.71	0.8875	0.7771
X - 15382	LC/MS pos	271.104		N/A	0.8	0.314	0.1395	0.57	0.0607	0.0508	0.97	0.9495	0.2305	0.56	0.0505	0.0119	0.63	0.0944	0.0309	0.44	0.0053	0.003	0.71	0.3657	0.1292	1.21	0.2852	0.1524	0.7	0.3221	0.1084	0.78	0.4898	0.3781	0.55	0.0592	0.245	1.72	0.0531	0.0189	0.58	0.044	0.0631	1.12	0.7612	0.4449	0.7	0.2187	0.4526
X - 15461	LC/MS pos	160.097		N/A	2.51	0.0008	0.0008	2.64	0.0006	0.0008	3.64	9.9419e-06	7.1824e-06	1.9	0.0323	0.0078	3.45	1.3858e-05	1.0583e-05	1.51	0.0976	0.0382	1.05	0.8983	0.258	1.45	0.1459	0.0909	0.76	0.1585	0.0638	1.37	0.1771	0.1967	0.6	0.0569	0.2449	1.38	0.1829	0.0544	0.52	0.006	0.0151	1.82	0.0079	0.0316	0.44	0.002	0.0206
X - 15469	LC/MS pos	304.212		N/A	0.62	0.0177	0.0118	0.58	0.0051	0.006	1.05	0.6286	0.1656	1.22	0.2425	0.0485	1.45	0.0172	0.0068	1.02	0.9632	0.263	0.92	0.6194	0.1964	1.69	0.0052	0.0068	1.96	0.0008	0.0008	2.33	1.6521e-05	0.0002	1.64	0.0158	0.1349	1.83	0.0014	0.0008	1.16	0.488	0.3267	1.19	0.1982	0.2056	0.71	0.0192	0.0989
X - 15472	LC/MS pos	204.123		N/A	0.45	0.1684	0.0823	0.24	0.0042	0.005	0.81	0.4356	0.1225	1.61	0.2708	0.0536	1.03	0.9595	0.2326	0.54	0.2969	0.0992	0.52	0.1064	0.0471	1.79	0.5408	0.2437	3.54	0.0162	0.01	2.27	0.1539	0.1814	1.19	0.7304	0.6999	3.46	0.0292	0.0113	1.97	0.0647	0.0823	0.64	0.293	0.262	0.52	0.2745	0.5032
X - 15484	LC/MS pos	271.104		N/A	0.8	0.1785	0.0856	0.56	0.0238	0.0228	0.99	0.8795	0.2172	0.58	0.0451	0.0107	0.65	0.0274	0.0103	0.46	0.0056	0.0031	0.7	0.3289	0.1184	1.24	0.2305	0.1295	0.73	0.4854	0.1503	0.81	0.3594	0.3142	0.58	0.1226	0.3554	1.78	0.0337	0.0128	0.59	0.0623	0.0812	1.11	0.8243	0.4603	0.72	0.5177	0.6543
X - 15497	LC/MS neg	236.093		N/A	1.35	0.035	0.0215	0.84	0.2007	0.1429	2.49	1.428e-07	1.5263e-07	3.62	5.326e-11	7.0026e-11	2.71	2.2006e-08	3.2528e-08	1.88	5.7479e-05	5.4201e-05	0.62	0.0013	0.0011	1.85	0.0001	0.0003	2.67	2.7042e-08	1.5659e-07	2	1.6381e-05	0.0002	1.39	0.0228	0.1651	2.98	3.0495e-09	6.2896e-09	1.45	0.0093	0.0207	0.75	0.0409	0.0862	0.69	0.0132	0.0775
X - 15520	LC/MS neg	476.093		N/A	3.51	2.5589e-10	1.6626e-09	5.04	2.62e-13	3.688e-12	5	4.36e-13	1.375e-12	4.08	9.282e-12	1.4162e-11	3.35	6.071e-10	1.1838e-09	3.39	3.0412e-10	1.1367e-09	1.44	0.0124	0.0078	1.42	0.0204	0.02	1.16	0.2277	0.0849	0.95	0.7594	0.4641	0.97	0.9509	0.7522	0.99	0.8369	0.1808	0.82	0.2373	0.2022	0.82	0.1334	0.1663	1.01	0.8066	0.7642
X - 15522	LC/MS neg	330.075		N/A	2.94	0.0019	0.0016	1.2	0.7957	0.4381	3.03	0.0013	0.0006	4.08	4.8141e-05	1.9381e-05	2.94	0.0029	0.0014	2.54	0.0085	0.0045	0.41	0.0009	0.0008	1.03	0.8955	0.3482	1.39	0.213	0.0811	1	0.8757	0.5021	0.86	0.5665	0.6485	2.53	0.0006	0.0004	1.35	0.2636	0.2174	0.72	0.1627	0.1845	0.86	0.6762	0.7241
X - 15523	LC/MS neg	309.102		N/A	1.29	0.3151	0.1397	1.68	0.0424	0.037	127.74	0	0	5.16	1.7228e-07	1.0919e-07	2.9	0.0003	0.0002	3.09	0.0001	9.1249e-05	1.3	0.2841	0.1039	99.26	0	0	4.01	3.778e-06	1.0052e-05	2.25	0.0052	0.0174	2.4	0.0019	0.041	76.1	0	0	0.04	1.2e-14	4.713e-12	0.56	0.0173	0.0487	1.07	0.7124	0.7374
X - 15562	LC/MS pos	470.202		N/A	1.03	0.7023	0.2645	0.68	0.1342	0.1001	0.83	0.398	0.1133	1.09	0.7367	0.1256	0.94	0.915	0.2247	1.2	0.4792	0.1495	0.66	0.0632	0.0308	0.8	0.2229	0.1267	1.06	0.9632	0.2518	0.91	0.6252	0.4176	1.16	0.7435	0.7011	1.23	0.5024	0.1222	1.32	0.2403	0.2038	0.85	0.6581	0.4054	1.28	0.4163	0.6136
X - 15563	LC/MS pos	490.171		N/A	1.04	0.6703	0.2562	0.67	0.137	0.1017	0.85	0.4776	0.1317	1.09	0.7531	0.1275	0.92	0.8871	0.2191	1.23	0.4549	0.1428	0.64	0.0591	0.0291	0.82	0.2591	0.1413	1.05	0.9112	0.2414	0.88	0.5707	0.404	1.18	0.7462	0.7011	1.27	0.4268	0.1071	1.29	0.3078	0.2414	0.84	0.6483	0.402	1.34	0.375	0.5986
X - 15664	LC/MS neg	469.172		N/A	1.54	0.6082	0.237	3.68	0.0057	0.0065	1.06	0.834	0.2074	1.02	0.8507	0.1415	0.91	0.9671	0.2342	1.09	0.9647	0.263	2.4	0.0204	0.0119	0.69	0.4712	0.2203	0.67	0.7451	0.2069	0.59	0.5799	0.4057	0.71	0.6393	0.67	0.29	0.0033	0.0016	0.97	0.691	0.4074	0.89	0.8186	0.4591	1.2	0.9319	0.784
X - 15666	LC/MS pos	221.092		N/A	1.35	0.148	0.0737	1.4	0.0925	0.0736	2.39	3.5548e-05	2.2328e-05	2.14	0.0003	9.3647e-05	1.97	0.0011	0.0006	1.89	0.0013	0.0008	1.03	0.8038	0.2378	1.77	0.0025	0.0039	1.59	0.0146	0.0091	1.46	0.045	0.0759	1.39	0.0504	0.2365	1.71	0.0049	0.0023	0.9	0.4971	0.3304	0.92	0.6262	0.399	0.96	0.9586	0.7928
X - 15680	LC/MS pos	297.108		N/A	1.71	0.1327	0.0675	1.06	0.8091	0.4419	1.26	0.5243	0.1417	1.56	0.1773	0.0368	1.87	0.107	0.0347	1.38	0.5731	0.1739	0.62	0.2034	0.0788	0.74	0.3763	0.188	0.92	0.8717	0.2329	1.1	0.909	0.5103	0.81	0.3384	0.5426	1.19	0.6917	0.1563	1.24	0.4682	0.3157	1.2	0.7828	0.4508	0.74	0.285	0.5147
X - 15806	LC/MS neg	303.139		N/A	2.14	0.0001	0.0002	1.21	0.5372	0.3231	2.41	2.7679e-05	1.7751e-05	3.6	3.208e-08	2.36e-08	2.77	2.9383e-06	2.6927e-06	2.45	1.9662e-05	2.0517e-05	0.56	0.0008	0.0007	1.12	0.6001	0.2625	1.68	0.0089	0.006	1.29	0.2125	0.2243	1.14	0.5246	0.6326	2	0.0002	0.0001	1.49	0.0316	0.0496	0.77	0.1428	0.1735	0.89	0.5346	0.6638
X - 15807	LC/MS neg	337.123		N/A	1.8	4.3325e-07	1.1148e-06	1.19	0.0463	0.0401	1.7	2.6553e-06	2.1764e-06	2.18	1.5799e-09	1.6498e-09	2.34	2.3773e-10	5.2497e-10	2.33	2.3516e-10	8.952e-10	0.66	0.0002	0.0002	0.95	0.554	0.2484	1.21	0.0655	0.0319	1.3	0.0145	0.0344	1.3	0.0143	0.1279	1.43	0.0012	0.0007	1.28	0.0173	0.0321	1.07	0.5059	0.3533	1	0.9969	0.7996
X - 15863	LC/MS pos	235.119		N/A	0.25	0.0829	0.046	0.45	0.3853	0.2492	0.9	0.6971	0.18	0.53	0.7147	0.1227	0.38	0.2526	0.0727	0.49	0.4998	0.1545	1.82	0.371	0.1304	3.64	0.0362	0.0306	2.17	0.1654	0.066	1.53	0.5379	0.3919	2	0.2774	0.4994	2.01	0.2119	0.0615	0.6	0.4517	0.3074	0.7	0.4321	0.3249	1.31	0.6333	0.6991
X - 16060	LC/MS neg	241.073		N/A	1.08	0.6078	0.237	0.89	0.3956	0.254	0.83	0.1626	0.0516	0.72	0.0223	0.0056	0.9	0.466	0.1253	1.1	0.7032	0.2047	0.83	0.1769	0.0702	0.77	0.0599	0.0457	0.66	0.0062	0.0044	0.84	0.2178	0.2259	1.02	0.8944	0.7411	0.93	0.5749	0.1361	0.86	0.3409	0.2571	1.26	0.1069	0.1492	1.22	0.2698	0.5006
X - 16071	LC/MS pos	146.06		N/A	0.68	0.0003	0.0003	0.68	0.0008	0.0011	0.79	0.0339	0.0123	0.8	0.0438	0.0105	0.75	0.0046	0.0021	0.71	0.0018	0.0011	1.01	0.7399	0.2233	1.17	0.0801	0.0571	1.18	0.0632	0.0308	1.1	0.3323	0.2982	1.04	0.5334	0.641	1.16	0.1511	0.0468	1.01	0.9081	0.4761	0.93	0.3559	0.2964	0.95	0.7254	0.7447
X - 16271	LC/MS neg	149.061		N/A	1.79	6.2661e-05	8.7086e-05	1.13	0.309	0.2083	2.23	2.384e-07	2.4074e-07	1.89	2.1287e-05	9.0208e-06	1.83	4.8993e-05	3.3492e-05	1.95	5.3137e-06	6.4839e-06	0.63	0.0012	0.001	1.25	0.0739	0.0537	1.06	0.7209	0.2022	1.02	0.9348	0.5143	1.09	0.4186	0.5865	1.98	5.4532e-06	5.4469e-06	0.85	0.1472	0.1452	0.97	0.7829	0.4508	1.06	0.4665	0.6342
X - 16343	LC/MS neg	278.115		N/A	1.97	0.1249	0.0649	0.94	0.8713	0.4626	1.61	0.3054	0.0896	3.2	0.007	0.0019	2.41	0.0635	0.0218	1.85	0.1622	0.0593	0.48	0.0915	0.0419	0.82	0.5981	0.2624	1.62	0.2044	0.0786	1.22	0.7326	0.4605	0.94	0.8863	0.7404	1.71	0.2369	0.0676	1.99	0.0765	0.0911	0.75	0.3492	0.2938	0.77	0.6283	0.698
X - 16394	LC/MS pos	229.154		N/A	1.37	0.0606	0.035	0.68	0.0262	0.0245	0.9	0.5923	0.1571	1.3	0.1157	0.0254	1.57	0.0074	0.0032	1.59	0.011	0.0055	0.49	0.0001	0.0001	0.66	0.0181	0.0183	0.95	0.7465	0.207	1.14	0.3721	0.3218	1.16	0.4602	0.6023	1.33	0.0837	0.0281	1.45	0.0383	0.057	1.21	0.2269	0.2235	1.01	0.8758	0.7771
X - 16480	LC/MS neg	309.207		N/A	2.04	0.0039	0.0032	1.73	0.0266	0.0247	3.94	1.0803e-07	1.173e-07	3.8	4.711e-07	2.8127e-07	2.79	2.2369e-05	1.6666e-05	2.34	0.0002	0.0002	0.85	0.4423	0.1491	1.94	0.0011	0.0018	1.87	0.0041	0.0031	1.37	0.0808	0.1149	1.15	0.3004	0.5183	2.28	0.0001	8.2947e-05	0.96	0.6281	0.3884	0.73	0.2113	0.2141	0.84	0.4601	0.6338
X - 16564	LC/MS neg	184.098		N/A	1.7	0.0191	0.0126	4.53	0.0002	0.0003	7.35	1.1443e-05	8.1383e-06	0.74	0.5032	0.0917	2.87	0.0006	0.0003	1.92	0.0112	0.0056	2.67	0.0895	0.0412	4.33	0.0118	0.0131	0.44	0.0838	0.0385	1.69	0.1984	0.2122	1.13	0.827	0.7277	1.62	0.3697	0.096	0.1	8.7145e-05	0.0006	3.87	0.0039	0.0202	0.67	0.2828	0.5137
X - 16576	LC/MS neg	167.108		N/A	3.05	0.1171	0.0615	6.41	0.0014	0.0019	2.53	0.1128	0.0373	4.54	0.0091	0.0025	3.37	0.0861	0.0286	1.96	0.3821	0.1223	2.1	0.0701	0.0334	0.83	0.9842	0.3686	1.49	0.2565	0.0923	1.1	0.8743	0.5021	0.64	0.4755	0.6085	0.4	0.073	0.025	1.79	0.2647	0.2177	0.74	0.327	0.2837	0.58	0.3844	0.6017
X - 16581	LC/MS pos	304.175		N/A	1.45	0.5252	0.212	2.37	0.0661	0.0544	1.74	0.2601	0.0782	2.1	0.2284	0.046	1.08	0.8425	0.2107	1.96	0.3539	0.1148	1.64	0.2177	0.0827	1.2	0.6181	0.2687	1.45	0.5628	0.1666	0.75	0.6615	0.4345	1.35	0.7677	0.7064	0.73	0.4569	0.113	1.21	0.9357	0.4793	0.52	0.312	0.2746	1.81	0.4646	0.6338
X - 16932	LC/MS neg	469.172		N/A	0.93	0.7721	0.2862	9.69	1.3124e-06	3.3431e-06	1.26	0.6213	0.1643	1.09	0.718	0.1231	0.69	0.5385	0.1418	1.21	0.8228	0.2336	10.46	5.415e-07	9.2153e-07	1.36	0.4347	0.208	1.17	0.5161	0.1565	0.75	0.7439	0.4619	1.3	0.608	0.6599	0.13	5.9638e-06	5.8828e-06	0.86	0.8939	0.4722	0.64	0.3312	0.2844	1.74	0.4028	0.609
X - 16938	LC/MS neg	233.103		N/A	1.05	0.8631	0.3081	1.34	0.0549	0.0468	1.07	0.6425	0.1687	0.99	0.8135	0.1357	1.13	0.3564	0.0988	1.16	0.303	0.1011	1.28	0.0785	0.037	1.02	0.7701	0.3145	0.94	0.6833	0.1939	1.08	0.4518	0.3616	1.11	0.3893	0.5714	0.8	0.1381	0.0435	0.92	0.4849	0.3257	1.14	0.249	0.2386	1.03	0.9124	0.7771
X - 16940	LC/MS neg	204.981		N/A	1.48	0.528	0.2123	0.71	0.6685	0.388	1.99	0.2274	0.0693	0.42	0.316	0.0613	3.17	0.2257	0.0662	1.88	0.5762	0.1742	0.48	0.2923	0.1061	1.34	0.5581	0.2492	0.28	0.107	0.0469	2.14	0.555	0.3994	1.27	0.9422	0.7514	2.82	0.1057	0.0345	0.21	0.0311	0.0493	7.62	0.0308	0.0711	0.59	0.5078	0.6485
X - 16972	LC/MS neg	369.229		N/A	1.48	0.0102	0.0072	1.05	0.1811	0.1302	2.84	9.1847e-06	6.7113e-06	5.1	9.1178e-09	7.9358e-09	3.59	5.3312e-07	5.7729e-07	2.35	0.0001	9.5665e-05	0.71	0.1853	0.0727	1.92	0.0186	0.0186	3.46	3.2075e-05	5.8472e-05	2.43	0.0017	0.0066	1.59	0.1109	0.3452	2.7	0.0005	0.0003	1.8	0.0274	0.0449	0.7	0.1814	0.1972	0.65	0.0853	0.2421
X - 16975	LC/MS pos	255.134		N/A	1.3	0.1381	0.0695	0.64	0.037	0.0328	1.46	0.0644	0.0225	0.56	0.0018	0.0006	1.56	0.0249	0.0095	1.12	0.4959	0.1538	0.49	0.0008	0.0007	1.12	0.6974	0.2933	0.43	2.2496e-05	4.4038e-05	1.2	0.4144	0.342	0.86	0.4125	0.5865	2.28	0.0002	0.0002	0.38	6.873e-06	7.2861e-05	2.81	1.8398e-06	7.9332e-05	0.71	0.1068	0.2871
X - 17010	LC/MS neg	189.114		N/A	1.02	0.9536	0.3309	0.88	0.1552	0.1131	1.15	0.1162	0.0383	1.48	4.3005e-05	1.7426e-05	1.37	0.0008	0.0004	1.12	0.1751	0.0629	0.86	0.1397	0.0581	1.13	0.1296	0.0834	1.46	5.1244e-05	8.5418e-05	1.34	0.0009	0.0042	1.1	0.1936	0.42	1.31	0.0042	0.002	1.29	0.0042	0.0119	0.92	0.329	0.2837	0.82	0.0276	0.1232
X - 17269	LC/MS neg	155.108		N/A	1.57	0.0062	0.0048	1.91	0.0002	0.0003	1.74	0.0019	0.0009	1.59	0.0035	0.001	1.43	0.0243	0.0094	2.11	6.1058e-05	5.6539e-05	1.21	0.2191	0.0831	1.11	0.6541	0.2792	1.01	0.8247	0.223	0.91	0.5805	0.4057	1.34	0.1095	0.3452	0.92	0.4295	0.1076	0.91	0.8204	0.4525	0.9	0.44	0.3259	1.47	0.0345	0.1433
X - 17299	LC/MS pos	229.154		N/A	1.75	7.1097e-10	3.7341e-09	1.05	0.4197	0.266	1.33	9.1752e-05	5.375e-05	1.58	5.014e-08	3.5209e-08	1.73	8.1699e-10	1.5438e-09	1.76	4.7393e-10	1.6513e-09	0.6	7.4211e-09	2.3216e-08	0.76	0.0004	0.0008	0.9	0.1521	0.0619	0.99	0.9611	0.5224	1.01	0.8863	0.7404	1.28	0.001	0.0006	1.18	0.0176	0.0324	1.1	0.1659	0.1852	1.02	0.8479	0.7748
X - 17320	LC/MS pos	184.06		N/A	0.86	0.2447	0.1114	0.81	0.1094	0.0847	1.04	0.7367	0.1883	0.98	0.9971	0.1622	0.94	0.603	0.157	0.9	0.4904	0.1524	0.94	0.6488	0.2027	1.21	0.137	0.0865	1.14	0.2462	0.0898	1.09	0.5147	0.3846	1.05	0.6299	0.6672	1.29	0.0554	0.0195	0.94	0.734	0.427	0.95	0.6055	0.392	0.96	0.8643	0.7771
X - 17325	LC/MS pos	186.112		N/A	1.15	0.2005	0.0941	1.47	0.0009	0.0012	2.04	2.257e-07	2.3111e-07	3.02	7.311e-12	1.1584e-11	2.17	5.5197e-08	7.4941e-08	1.35	0.01	0.0051	1.28	0.0256	0.0145	1.77	1.1784e-05	4.7854e-05	2.62	2.4578e-10	3.4564e-09	1.88	2.8345e-06	4.8016e-05	1.17	0.1642	0.3992	1.39	0.0089	0.0039	1.48	0.0008	0.0036	0.72	0.0031	0.0173	0.62	0.0002	0.0049
X - 17367	LC/MS neg	182.083		N/A	0.86	0.8085	0.2972	3.04	0.0078	0.0086	4.99	0.0001	6.9874e-05	0.76	0.5973	0.1059	1.43	0.2612	0.0749	1.4	0.4789	0.1495	3.53	0.0041	0.003	5.8	5.8905e-05	0.0002	0.89	0.7743	0.212	1.67	0.1744	0.1954	1.62	0.3437	0.5459	1.64	0.1431	0.0448	0.15	2.4775e-05	0.0002	1.88	0.1028	0.1456	0.97	0.6725	0.7241
X - 17653	LC/MS neg	365.269		N/A	2.67	5.0696e-05	7.3606e-05	2.56	0.0002	0.0003	5.28	5.6954e-08	6.6305e-08	4.95	1.1153e-07	7.2934e-08	3.8	1.1046e-06	1.1004e-06	3.43	4.9739e-06	6.1969e-06	0.96	0.6329	0.199	1.98	0.0309	0.0275	1.86	0.0507	0.0262	1.43	0.2143	0.2243	1.29	0.4468	0.6023	2.06	0.0098	0.0042	0.94	0.8235	0.4535	0.77	0.4528	0.3309	0.9	0.6234	0.6969
X - 17654	LC/MS neg	365.269		N/A	1.94	0.0008	0.0007	1.99	0.0005	0.0007	3.7	1.7892e-08	2.2868e-08	3.79	1.9202e-08	1.4832e-08	2.64	5.0534e-06	4.369e-06	2.3	0.0002	0.0001	1.03	0.8818	0.2549	1.91	0.0011	0.0018	1.96	0.0012	0.0011	1.36	0.1002	0.134	1.19	0.5862	0.6565	1.86	0.0016	0.0009	1.03	0.981	0.4952	0.7	0.0726	0.1197	0.87	0.2624	0.4956
X - 17711	LC/MS pos	163.123		N/A	0.71	0.5341	0.2136	0.28	0.0161	0.0161	0.98	0.4304	0.1216	1.14	0.3581	0.0679	0.76	0.7622	0.1938	1.14	0.6708	0.1967	0.39	0.0655	0.0317	1.38	0.8662	0.3406	1.61	0.7635	0.2099	1.07	0.7487	0.4619	1.6	0.298	0.5157	3.5	0.0921	0.0305	1.16	0.8946	0.4722	0.66	0.5352	0.3651	1.5	0.4681	0.6349
X - 17717	LC/MS pos	304.15		N/A	1	1	0.3411	1	1	0.4981	5.99	3.6009e-09	5.2234e-09	6.14	7.8773e-09	6.9047e-09	1.03	0.9139	0.2247	1	1	0.2698	1	1	0.2792	5.99	3.6009e-09	6.824e-08	6.14	7.8773e-09	5.1697e-08	1.03	0.9139	0.5111	1	1	0.7608	5.99	3.6009e-09	7.1484e-09	1.02	0.7892	0.4436	0.17	1.0832e-08	1.4012e-06	0.98	0.9139	0.7771
X - 18059	LC/MS neg	175.098		N/A	1.07	0.4334	0.182	0.93	0.3934	0.2535	1.25	0.0194	0.0074	1.61	5.0985e-06	2.4519e-06	1.3	0.0056	0.0025	1.12	0.1997	0.0705	0.86	0.1065	0.0471	1.16	0.1062	0.0716	1.5	5.5663e-05	9.0571e-05	1.21	0.0375	0.0675	1.05	0.6101	0.6599	1.35	0.0021	0.0011	1.29	0.006	0.0151	0.81	0.0207	0.0531	0.86	0.1084	0.2889
X - 18162	LC/MS neg	278.115		N/A	1.48	0.3763	0.1619	1	1	0.4981	1.89	0.244	0.0735	4.73	8.9534e-05	3.458e-05	2.41	0.0266	0.0101	1.42	0.325	0.1074	0.68	0.3763	0.1314	1.28	0.7743	0.3149	3.19	0.0012	0.0011	1.63	0.1648	0.1877	0.96	0.9192	0.7464	1.89	0.244	0.0688	2.5	0.0026	0.0082	0.51	0.042	0.0875	0.59	0.1966	0.427
X - 18164	LC/MS neg	304.131		N/A	3.48	0.0005	0.0005	1.12	0.9217	0.4799	2.51	0.0096	0.0039	8.33	1.8305e-08	1.441e-08	7	1.899e-07	2.2338e-07	5.03	2.8644e-06	3.7988e-06	0.32	0.0007	0.0006	0.72	0.2874	0.1533	2.39	0.0016	0.0014	2.01	0.0122	0.0302	1.44	0.0896	0.311	2.24	0.0122	0.0051	3.32	7.0529e-05	0.0005	0.84	0.438	0.3255	0.72	0.3765	0.5986
X - 18165	LC/MS neg	281.114		N/A	1.93	0.1266	0.0655	0.97	0.9342	0.4858	1.75	0.2071	0.0639	4.79	8.4844e-05	3.2975e-05	3.21	0.0034	0.0016	2.49	0.0519	0.0221	0.5	0.1083	0.0477	0.91	0.7814	0.3164	2.48	0.0068	0.0047	1.66	0.1224	0.1546	1.29	0.657	0.6718	1.81	0.1799	0.0537	2.73	0.0033	0.01	0.67	0.2033	0.2093	0.78	0.2641	0.4956
X - 18603	LC/MS neg	142.051		N/A	1.8	0.7837	0.2901	10.38	0.0045	0.0054	6.27	0.0488	0.0173	9.44	0.0154	0.004	1.99	0.439	0.119	1.87	0.8079	0.2303	5.76	0.0092	0.006	3.48	0.0862	0.0603	5.24	0.0294	0.0165	1.1	0.6159	0.4176	1.04	0.975	0.7557	0.6	0.3278	0.0875	1.5	0.6163	0.3836	0.21	0.0863	0.1304	0.94	0.5941	0.6855
X - 18889	LC/MS neg	202.109		N/A	1.56	0.0076	0.0057	0.69	0.0252	0.0239	2.68	5.457e-07	5.2221e-07	4.02	2.1975e-10	2.5147e-10	2.81	1.5729e-07	1.9479e-07	2	9.875e-05	8.6016e-05	0.44	9.5406e-06	1.2685e-05	1.72	0.0023	0.0037	2.58	8.7319e-07	3.1145e-06	1.81	0.0007	0.0036	1.28	0.1277	0.363	3.88	5.6649e-10	1.4568e-09	1.5	0.0112	0.0231	0.7	0.0298	0.0709	0.71	0.04	0.1505
X - 18913	LC/MS neg	185.118		N/A	0.56	0.5243	0.2119	0.99	0.5671	0.339	1.28	0.1836	0.0577	1.17	0.6714	0.1167	1.36	0.125	0.0395	1.19	0.2226	0.0776	1.77	0.2302	0.0865	2.29	0.0533	0.0414	2.1	0.2915	0.1014	2.44	0.0334	0.062	2.13	0.0678	0.2655	1.29	0.4413	0.1102	0.91	0.3594	0.2663	1.17	0.2605	0.2459	0.87	0.7434	0.7473
X - 19375	LC/MS neg	414.212		N/A	0.92	0.5415	0.216	0.96	0.6953	0.3996	1.19	0.2983	0.0881	1.7	0.0042	0.0012	1.29	0.1547	0.0474	1.06	0.8315	0.2351	1.04	0.8259	0.2433	1.29	0.1034	0.0701	1.84	0.0008	0.0008	1.4	0.0458	0.0759	1.14	0.4117	0.5865	1.25	0.1558	0.0479	1.43	0.0526	0.0728	0.76	0.117	0.1557	0.82	0.2231	0.4574
X - 19437	LC/MS neg	397.147		N/A	1.08	0.9022	0.3183	3.95	0.0262	0.0245	3.38	0.1617	0.0514	3.26	0.0905	0.0201	4.55	0.0282	0.0106	3.15	0.0958	0.0376	3.66	0.0346	0.018	3.13	0.2001	0.1173	3.03	0.1148	0.0497	4.23	0.0372	0.0673	2.92	0.1213	0.3544	0.86	0.3781	0.0973	0.97	0.7574	0.4347	1.4	0.5868	0.3853	0.69	0.567	0.6734
X - 19561	LC/MS neg	252.088		N/A	0.87	0.3728	0.1607	0.72	0.0657	0.0542	2.09	0.0002	0.0001	3.2	4.9793e-08	3.5166e-08	2.79	5.3859e-07	5.7729e-07	1.7	0.0027	0.0017	0.83	0.3256	0.1174	2.39	1.502e-05	5.579e-05	3.66	3.5132e-09	2.6604e-08	3.18	3.5814e-08	2.4267e-06	1.95	0.0002	0.0208	2.89	7.2943e-07	9.0503e-07	1.53	0.0084	0.0194	0.87	0.4336	0.3249	0.61	0.0065	0.0502
X - 19823	LC/MS neg	267.099		N/A	5.84	0.0714	0.0402	1.86	0.4353	0.2735	9.43	0.0095	0.0039	32.18	3.5628e-06	1.7684e-06	15.29	0.0005	0.0003	7.65	0.0437	0.019	0.32	0.292	0.1061	1.61	0.3832	0.1909	5.51	0.0009	0.0009	2.62	0.0534	0.086	1.31	0.8167	0.7254	5.06	0.0588	0.0206	3.41	0.0093	0.0207	0.48	0.1103	0.1534	0.5	0.0862	0.2421
X - 20587	LC/MS pos	279.133		N/A	1.2	0.7138	0.2681	2.26	0.0934	0.0741	8.64	8.3703e-07	7.6879e-07	6.63	4.9291e-05	1.9779e-05	5.41	0.0002	0.0001	2.5	0.0884	0.0353	1.88	0.1842	0.0725	7.19	2.5722e-06	1.4337e-05	5.52	0.0001	0.0002	4.51	0.0006	0.003	2.08	0.1754	0.4038	3.83	0.0002	0.0001	0.77	0.1867	0.1701	0.82	0.6485	0.402	0.46	0.0211	0.1058
X - 20674	LC/MS pos	210.076		N/A	1.55	0.4389	0.1833	1	1	0.4981	1.48	0.3237	0.0944	2.25	0.0527	0.0124	4.2	6.0181e-05	4.0111e-05	5.75	0.0001	9.9077e-05	0.64	0.4389	0.1484	0.95	0.8287	0.33	1.45	0.2297	0.0852	2.71	0.0006	0.003	3.71	0.0011	0.0399	1.48	0.3237	0.0871	1.52	0.322	0.2483	1.87	0.0152	0.0456	1.37	0.8248	0.7702
X - 20756	LC/MS neg	326.209		N/A	2.35	0.2434	0.1112	1	1	0.4981	1.93	0.4945	0.1346	5.41	0.0056	0.0016	3.1	0.0945	0.0309	3.66	0.0867	0.0347	0.42	0.2434	0.0907	0.82	0.6229	0.2703	2.3	0.086	0.0393	1.31	0.598	0.4102	1.55	0.5682	0.6485	1.93	0.4945	0.1205	2.8	0.0299	0.048	0.57	0.2251	0.2223	1.18	0.9651	0.795
X - 21327	LC/MS neg	329.234		N/A	0.3	0.0033	0.0027	0.21	0.0008	0.0012	0.47	0.0733	0.0252	2.8	0.0145	0.0038	0.88	0.8444	0.2109	0.56	0.1715	0.0618	0.7	0.6175	0.196	1.56	0.1984	0.1165	9.34	1.7586e-06	5.2461e-06	2.94	0.0055	0.0179	1.88	0.0869	0.3036	2.23	0.0781	0.0266	6	9.1779e-05	0.0006	0.31	0.0089	0.0342	0.64	0.2389	0.4719
X - 21329	LC/MS pos	215.016		N/A	2.08	0.1759	0.0847	14.64	8.7137e-09	3.6749e-08	6.6	6.7729e-06	5.1154e-06	2.59	0.0282	0.0069	3.2	0.004	0.0018	2.53	0.0804	0.0327	7.03	5.3685e-07	9.2097e-07	3.17	0.0004	0.0008	1.24	0.3704	0.1203	1.54	0.0985	0.1322	1.21	0.6777	0.6793	0.45	0.0332	0.0127	0.39	0.005	0.0133	1.24	0.4349	0.3249	0.79	0.2096	0.4457
X - 21353	LC/MS neg	239.166		N/A	0.9	0.4604	0.1905	1.04	0.8184	0.4444	1.17	0.2378	0.0721	1.31	0.0489	0.0115	1.16	0.239	0.0693	1.21	0.1167	0.0442	1.15	0.3349	0.1201	1.29	0.0595	0.0455	1.45	0.0085	0.0057	1.28	0.0599	0.093	1.34	0.0243	0.1684	1.12	0.3389	0.0896	1.12	0.4069	0.2886	0.89	0.4052	0.3145	1.04	0.6841	0.725
X - 21358	LC/MS neg	498.93		N/A	1.78	2.4316e-06	5.1798e-06	3.49	9e-15	1.74e-13	2.64	9.604e-12	2.3405e-11	2	2.6006e-08	1.948e-08	1.88	2.0586e-07	2.3881e-07	1.65	9.6204e-06	1.0987e-05	1.96	2.0975e-08	5.1579e-08	1.48	0.0001	0.0003	1.12	0.1406	0.0584	1.06	0.4205	0.3454	0.93	0.6533	0.6703	0.76	0.0069	0.0031	0.76	0.0078	0.0185	0.94	0.4932	0.3479	0.88	0.2131	0.4501
X - 21360	LC/MS neg	135.045		N/A	3.88	0.0202	0.0132	3.13	0.0767	0.0625	3.39	0.105	0.035	2.42	0.1691	0.0353	1.73	0.6649	0.1719	2.3	0.2743	0.0935	0.81	0.5464	0.1777	0.87	0.4471	0.2118	0.62	0.3106	0.106	0.44	0.0538	0.086	0.59	0.1947	0.42	1.08	0.874	0.1868	0.71	0.7963	0.4451	0.71	0.3401	0.2876	1.33	0.5049	0.646
X - 21365	LC/MS pos	160.133		N/A	1.51	0.0008	0.0008	0.95	0.8437	0.4536	1.25	0.0628	0.022	1.38	0.0045	0.0013	1.64	7.2068e-05	4.6841e-05	1.75	1.5311e-05	1.6832e-05	0.63	0.0005	0.0004	0.83	0.0895	0.0624	0.92	0.5296	0.1592	1.09	0.4117	0.3411	1.16	0.1866	0.412	1.32	0.0411	0.0151	1.1	0.274	0.2224	1.19	0.1516	0.1767	1.06	0.6089	0.6896
X - 21373	LC/MS pos	387.18		N/A	0.99	0.823	0.2996	0.86	0.4694	0.2892	1.11	0.6496	0.1703	0.79	0.2945	0.0577	1.24	0.9708	0.2347	0.87	0.3906	0.1242	0.87	0.6159	0.1959	1.12	0.4987	0.2301	0.8	0.4072	0.1308	1.25	0.7946	0.4753	0.88	0.5238	0.6326	1.28	0.2422	0.0684	0.71	0.1368	0.1396	1.57	0.2783	0.2553	0.7	0.371	0.5946
X - 21444	LC/MS neg	300.064		N/A	2.95	0.0003	0.0003	6.77	2.3179e-08	8.9777e-08	11.38	1.2211e-10	2.3998e-10	11.46	1.0669e-10	1.3186e-10	6.08	1.6025e-07	1.9713e-07	2.91	0.0017	0.0011	2.29	0.0036	0.0026	3.85	1.838e-05	6.4503e-05	3.88	1.5842e-05	3.3902e-05	2.06	0.0185	0.0405	0.99	0.5189	0.6326	1.68	0.0748	0.0255	1.01	0.961	0.4897	0.53	0.0159	0.0471	0.48	0.0036	0.0337
X - 21461	LC/MS pos	162.058		N/A	1.75	0.0183	0.0121	0.95	0.6531	0.3808	3.15	1.5196e-05	1.0212e-05	2.24	0.0009	0.0003	2.46	0.0003	0.0002	1.33	0.5918	0.1779	0.54	0.0059	0.0042	1.8	0.0156	0.0162	1.28	0.264	0.0938	1.4	0.1245	0.1563	0.76	0.0612	0.2515	3.3	3.8459e-06	4.0449e-06	0.71	0.1682	0.1585	1.1	0.6637	0.4079	0.54	0.0013	0.016
X - 21477	LC/MS pos	199.108		N/A	1.19	0.3139	0.1395	0.57	0.1574	0.1142	0.95	0.8055	0.202	1.62	0.0413	0.0099	0.91	0.9114	0.2245	1.21	0.2716	0.0929	0.48	0.0187	0.0112	0.8	0.2125	0.1225	1.37	0.2802	0.0983	0.77	0.2646	0.2617	1.02	0.9246	0.7487	1.66	0.2394	0.0679	1.71	0.0236	0.0401	0.56	0.0322	0.0727	1.33	0.2272	0.4623
X - 21583	LC/MS neg	92.9281		N/A	51.23	4.3754e-07	1.1148e-06	228.14	1.3049e-10	7.862e-10	97.68	9.0011e-09	1.2277e-08	48.93	1.1905e-06	6.5391e-07	25.12	0.0002	9.123e-05	39.71	2.9652e-05	3.0027e-05	4.45	0.0084	0.0055	1.91	0.2012	0.1176	0.96	0.7432	0.2067	0.49	0.0606	0.093	0.78	0.1729	0.4038	0.43	0.145	0.0452	0.5	0.1114	0.1205	0.51	0.1166	0.1557	1.58	0.5873	0.6827
X - 21607	LC/MS neg	167.108		N/A	0.92	0.4217	0.1779	0.83	0.0333	0.0299	0.93	0.39	0.1117	1.05	0.5831	0.1038	1	0.9991	0.2403	0.93	0.391	0.1242	0.9	0.1696	0.0681	1.01	0.9546	0.3623	1.14	0.1803	0.071	1.08	0.4224	0.3457	1	0.956	0.7533	1.13	0.1872	0.0554	1.13	0.1632	0.1542	0.95	0.5823	0.3836	0.93	0.3917	0.6067
X - 21662	LC/MS pos	510.356		N/A	2.22	0.0032	0.0027	0.23	0.0244	0.0232	5.51	3.7893e-06	3.0244e-06	5.91	1.983e-06	1.0297e-06	2.41	0.0078	0.0034	2.67	0.0011	0.0007	0.1	3.3781e-06	5.0459e-06	2.48	0.0266	0.0243	2.66	0.0162	0.01	1.09	0.7354	0.4607	1.2	0.688	0.6795	24.01	3.3683e-09	6.7713e-09	1.07	0.8324	0.4565	0.41	0.0069	0.0294	1.11	0.4609	0.6338
X - 21664	LC/MS neg	144.046		N/A	0.74	0.009	0.0065	0.84	0.1488	0.1094	0.88	0.2772	0.0828	0.89	0.3496	0.0665	0.81	0.0321	0.0118	0.76	0.0148	0.0073	1.13	0.2059	0.0791	1.18	0.1055	0.0713	1.2	0.0778	0.0363	1.09	0.5972	0.4102	1.02	0.8414	0.7277	1.05	0.7116	0.1592	1.01	0.8772	0.4682	0.91	0.2076	0.2126	0.94	0.742	0.7473
X - 21729	LC/MS neg	87.0453		N/A	0.76	0.3082	0.1378	1.14	0.6757	0.391	1.15	0.8565	0.2127	0.63	0.3381	0.0648	0.94	0.7362	0.1882	0.86	0.6178	0.1836	1.49	0.1543	0.063	1.5	0.4	0.1964	0.82	0.9502	0.2494	1.23	0.4919	0.3781	1.12	0.599	0.6565	1.01	0.5497	0.1315	0.55	0.4354	0.3005	1.49	0.5317	0.3643	0.91	0.8707	0.7771
X - 21755	LC/MS pos	319.208		N/A	1.14	0.0132	0.0091	1.15	0.0054	0.0062	1.2	0.0005	0.0002	1.23	0.0002	6.0046e-05	1.23	0.0002	9.6614e-05	1.14	0.0093	0.0048	1.02	0.7213	0.2194	1.06	0.2224	0.1267	1.08	0.1162	0.0502	1.08	0.1156	0.1497	1.01	0.8884	0.7411	1.04	0.3835	0.0985	1.02	0.7147	0.4182	1	0.9978	0.5089	0.93	0.1499	0.3603
X - 21756	LC/MS pos	247.092		N/A	1.11	0.3117	0.1389	0.96	0.6086	0.3588	1.04	0.6658	0.1736	1.15	0.1505	0.0321	1.21	0.0504	0.0176	1.01	0.9634	0.263	0.86	0.1317	0.0556	0.93	0.5583	0.2492	1.03	0.6603	0.1887	1.09	0.3241	0.2954	0.91	0.3336	0.5426	1.08	0.3474	0.0917	1.11	0.3081	0.2414	1.06	0.5812	0.3836	0.83	0.0555	0.1853
X - 21757	LC/MS pos	289.115		N/A	1.77	5.8288e-05	8.1894e-05	1.6	0.0005	0.0007	1.99	3.1652e-06	2.5486e-06	2.28	1.5133e-07	9.7864e-08	1.88	1.3331e-05	1.0309e-05	1.98	4.8293e-06	6.1281e-06	0.9	0.471	0.1573	1.12	0.3412	0.1757	1.29	0.0569	0.0285	1.06	0.6266	0.4176	1.12	0.4145	0.5865	1.24	0.0992	0.0326	1.15	0.3222	0.2483	0.82	0.1483	0.1748	1.05	0.7396	0.7473
X - 21758	LC/MS pos	114.085		N/A	0.69	0.2867	0.1289	0.69	0.2697	0.1848	0.62	0.23	0.0699	0.94	0.8803	0.1456	0.7	0.2844	0.0809	0.71	0.4332	0.1368	1	0.9687	0.2729	0.89	0.8897	0.3467	1.35	0.3586	0.1175	1.01	0.9959	0.532	1.02	0.7741	0.7092	0.9	0.9207	0.195	1.51	0.2919	0.2321	0.75	0.356	0.2964	1.01	0.7702	0.7566
X - 21769	LC/MS pos	250.013		N/A	1.55	0.6057	0.2367	4.54	0.0001	0.0002	2.07	0.083	0.0282	1.3	0.7754	0.1306	2.03	0.0437	0.0155	1.51	0.2692	0.0922	2.94	0.0005	0.0004	1.34	0.2146	0.1232	0.84	0.8169	0.2215	1.31	0.1249	0.1563	0.98	0.5512	0.6474	0.46	0.0138	0.0057	0.63	0.1433	0.1432	1.56	0.0796	0.126	0.74	0.3386	0.5772
X - 21785	LC/MS neg	189.041		N/A	1.55	0.0001	0.0001	1.01	0.6489	0.3801	1.62	3.9905e-05	2.4979e-05	3.25	5.28e-13	1.052e-12	3.7	2.1e-14	9.8e-14	1.99	1.2226e-07	2.2708e-07	0.65	0.0004	0.0004	1.05	0.7204	0.2981	2.1	7.9425e-08	3.9094e-07	2.39	1.5265e-09	2.0687e-07	1.29	0.0292	0.1881	1.6	0.0002	0.0001	2	2.3476e-07	5.5996e-06	1.14	0.1859	0.1993	0.54	1.2945e-06	0.0002
X - 21788	LC/MS neg	180.034		N/A	0.55	4.333e-05	6.4349e-05	0.52	1.1445e-05	2.4405e-05	0.69	0.0072	0.003	0.7	0.0119	0.0032	0.81	0.1714	0.0517	0.63	0.001	0.0007	0.94	0.6612	0.2046	1.24	0.0781	0.0558	1.27	0.0516	0.0266	1.46	0.0024	0.0088	1.13	0.2857	0.5055	1.32	0.0303	0.0117	1.02	0.8427	0.4588	1.15	0.2167	0.2164	0.77	0.0353	0.1436
X - 21796	LC/MS neg	138.057		N/A	0.97	0.8795	0.3114	0.76	0.0413	0.0363	1.09	0.4514	0.1258	0.98	0.9367	0.1535	0.93	0.524	0.1388	0.91	0.5309	0.1629	0.79	0.0573	0.0284	1.12	0.3668	0.1839	1.01	0.9424	0.2477	0.96	0.6265	0.4176	0.93	0.6341	0.6672	1.43	0.0068	0.0031	0.9	0.4058	0.2884	0.95	0.5766	0.3812	0.98	0.9915	0.7963
X - 21801	LC/MS neg	156.067		N/A	1.03	0.6186	0.2403	1.98	0.0103	0.0109	2.29	0.0028	0.0013	2.07	0.0267	0.0066	2.29	0.0029	0.0014	1.46	0.2158	0.0756	1.93	0.0337	0.0176	2.23	0.0104	0.0117	2.02	0.0788	0.0367	2.23	0.0107	0.0284	1.42	0.4533	0.6023	1.16	0.6215	0.1439	0.91	0.3749	0.2746	1.1	0.3819	0.3056	0.64	0.0608	0.1963
X - 21849	LC/MS neg	222.114		N/A	4.32	0.0063	0.0048	1	1	0.4981	1.53	0.5769	0.1537	3.45	0.048	0.0113	2.81	0.1543	0.0474	3.26	0.0593	0.0247	0.23	0.0063	0.0044	0.35	0.0249	0.0231	0.8	0.3967	0.1281	0.65	0.1556	0.1818	0.75	0.3449	0.5464	1.53	0.5769	0.1363	2.25	0.1462	0.1446	0.81	0.5569	0.3707	1.16	0.6246	0.6969
X - 21891	LC/MS neg	524.243		N/A	0.92	0.4491	0.1865	0.24	3.3513e-07	9.2177e-07	0.66	0.062	0.0218	0.41	0.0006	0.0002	0.78	0.2181	0.0642	0.59	0.0115	0.0057	0.26	3.4157e-06	5.0459e-06	0.72	0.253	0.1388	0.44	0.0045	0.0033	0.85	0.6281	0.4179	0.64	0.0653	0.2614	2.74	0.0001	8.1456e-05	0.62	0.0697	0.0849	1.92	0.0155	0.0462	0.75	0.1661	0.3839
X - 21892	LC/MS neg	131.071		N/A	0.88	0.1088	0.0577	0.82	0.0106	0.0112	1.06	0.3654	0.1055	1.14	0.0564	0.0131	1.16	0.0383	0.0138	1.17	0.0273	0.0127	0.93	0.2991	0.1084	1.21	0.0148	0.0156	1.3	0.0009	0.0009	1.31	0.0006	0.003	1.33	0.0004	0.0226	1.3	0.0009	0.0005	1.08	0.298	0.2355	1.01	0.8582	0.4718	1.01	0.8813	0.7771
X - 21959	LC/MS neg	329.234		N/A	0.46	0.0263	0.0167	0.15	7.5044e-08	2.5207e-07	0.58	0.1495	0.0479	1.4	0.054	0.0126	0.89	0.8621	0.2145	0.67	0.3429	0.1121	0.33	8.2546e-05	8.8685e-05	1.27	0.4031	0.1973	3.03	0.0001	0.0002	1.92	0.0175	0.0394	1.45	0.183	0.4094	3.87	6.4717e-06	6.3445e-06	2.39	0.0014	0.0051	0.63	0.0774	0.1237	0.76	0.2635	0.4956
X - 22035	LC/MS neg	225.088		N/A	1.83	0.0563	0.0328	1.03	0.7987	0.4381	3.12	0.0006	0.0003	5.59	3.8637e-06	1.8949e-06	3.91	8.66e-05	5.525e-05	2.62	0.0017	0.0011	0.56	0.0948	0.0431	1.71	0.0854	0.0599	3.06	0.0013	0.0012	2.14	0.0188	0.0409	1.44	0.1635	0.3992	3.04	0.0013	0.0007	1.79	0.0933	0.1066	0.7	0.309	0.2738	0.67	0.3054	0.5419
X - 22102	LC/MS neg	202.109		N/A	1.49	0.1318	0.0672	0.81	0.4919	0.2992	3.78	1.3956e-05	9.5178e-06	3.73	8.9235e-05	3.4573e-05	3.92	6.8218e-06	5.5819e-06	1.86	0.0592	0.0247	0.54	0.0317	0.017	2.55	0.0013	0.0021	2.51	0.0067	0.0046	2.64	0.0007	0.0033	1.26	0.6863	0.6793	4.69	1.6959e-06	1.9238e-06	0.99	0.54	0.3511	1.05	0.3983	0.3107	0.48	0.002	0.0208
X - 22143	LC/MS neg	216.088		N/A	1.28	0.3085	0.1378	0.82	0.351	0.2297	0.97	0.9477	0.2303	1.48	0.0277	0.0068	2.62	6.1977e-06	5.149e-06	2.53	1.8325e-05	1.9318e-05	0.65	0.0558	0.0278	0.76	0.2791	0.15	1.16	0.2145	0.0815	2.05	0.0001	0.0009	1.98	0.0004	0.0226	1.17	0.3852	0.0987	1.53	0.0238	0.0401	1.77	0.0047	0.0219	0.96	0.7224	0.7447
X - 22145	LC/MS neg	257.078		N/A	1.36	0.0372	0.0226	0.99	0.9529	0.4934	1.27	0.0919	0.0311	0.98	0.8529	0.1417	1.52	0.0072	0.0031	0.98	0.8529	0.2398	0.73	0.0326	0.0173	0.93	0.6677	0.2833	0.72	0.0244	0.0141	1.12	0.497	0.3791	0.72	0.0244	0.1684	1.28	0.0817	0.0276	0.77	0.0631	0.0818	1.56	0.0045	0.021	0.64	0.0045	0.0384
X - 22214	LC/MS pos	332.218		N/A	1.96	0.0923	0.0504	1	1	0.4981	1.66	0.1845	0.0578	5.48	6.4485e-06	3.0189e-06	4.59	4.6678e-05	3.2285e-05	3.18	0.0004	0.0003	0.51	0.0923	0.0421	0.85	0.7085	0.2958	2.8	0.0011	0.001	2.34	0.0062	0.0192	1.62	0.0345	0.2019	1.66	0.1845	0.0548	3.29	0.0004	0.0019	0.84	0.516	0.3576	0.69	0.4799	0.6408
X - 22215	LC/MS pos	332.218		N/A	3.85	0.0646	0.0368	1	1	0.4981	2.27	0.4172	0.1184	4.7	0.0016	0.0005	4.21	0.0176	0.0069	4.95	0.0114	0.0057	0.26	0.0646	0.0313	0.59	0.2844	0.1522	1.22	0.1396	0.0582	1.09	0.5629	0.4014	1.29	0.4499	0.6023	2.27	0.4172	0.1052	2.07	0.0136	0.0265	0.9	0.3599	0.2981	1.18	0.8581	0.7771
X - 22414	LC/MS pos	162.058		N/A	1.58	0.1252	0.0649	1.07	0.9184	0.4788	2.59	0.0037	0.0016	2.11	0.0139	0.0037	2.03	0.0217	0.0084	1.07	0.1374	0.0513	0.68	0.1511	0.0619	1.64	0.1319	0.0843	1.34	0.3146	0.1066	1.29	0.4115	0.3411	0.68	0.0039	0.0589	2.43	0.0048	0.0023	0.82	0.6047	0.3796	0.96	0.8511	0.4699	0.53	0.0004	0.0082
X - 22519	LC/MS pos	304.211		N/A	0.55	0.0699	0.0395	0.65	0.2307	0.1601	1.27	0.7308	0.1873	1.97	0.0308	0.0075	2.35	0.0042	0.0019	1.61	0.2917	0.0978	1.18	0.5201	0.1715	2.32	0.0333	0.0288	3.6	0.0002	0.0003	4.29	1.9636e-05	0.0002	2.92	0.0058	0.0761	1.96	0.1262	0.0403	1.55	0.0652	0.0824	1.19	0.4219	0.3229	0.68	0.0541	0.1815
X - 22764	LC/MS neg	197.155		N/A	0.98	0.8741	0.3105	1.03	0.8738	0.4632	1	0.5898	0.1567	1.16	0.3154	0.0613	1.12	0.4246	0.1158	1.14	0.3388	0.1111	1.05	0.7511	0.226	1.02	0.7029	0.2947	1.18	0.2467	0.0898	1.13	0.34	0.3026	1.16	0.2664	0.4934	0.97	0.4859	0.1191	1.15	0.1271	0.1322	0.96	0.8343	0.4639	1.02	0.8723	0.7771
X - 22765	LC/MS neg	714.167		N/A	2.68	0.0074	0.0055	2.21	0.0095	0.0102	2.32	0.0072	0.003	0.59	0.0861	0.0193	1.44	0.5999	0.1566	1.56	0.1343	0.0502	0.83	0.9211	0.262	0.87	0.9938	0.3712	0.22	5.1628e-05	8.5418e-05	0.54	0.0266	0.0527	0.58	0.198	0.42	1.05	0.915	0.1943	0.26	5.0432e-05	0.0004	2.43	0.0278	0.0675	1.08	0.3225	0.5624
X - 22766	LC/MS neg	714.167		N/A	5.64	0.0001	0.0002	2.09	0.0155	0.0157	3.36	0.0017	0.0008	0.59	0.289	0.0567	2.23	0.0544	0.019	2.92	0.0032	0.0019	0.37	0.0897	0.0412	0.6	0.3738	0.1871	0.1	5.2712e-06	1.3478e-05	0.4	0.0275	0.0537	0.52	0.2702	0.4937	1.61	0.4043	0.1027	0.17	7.9425e-05	0.0005	3.8	0.0042	0.0206	1.31	0.2459	0.4794
X - 22771	LC/MS neg	160.044		N/A	2.11	0.0005	0.0005	1.19	0.5824	0.3454	3.47	5.2731e-07	5.0726e-07	2.3	0.0001	4.3185e-05	2.7	1.0155e-05	8.0573e-06	1.91	0.0027	0.0017	0.56	0.0025	0.0019	1.64	0.0271	0.0247	1.09	0.6046	0.1764	1.28	0.1915	0.2081	0.9	0.5552	0.6481	2.92	2.8416e-06	3.091e-06	0.66	0.0831	0.0961	1.17	0.4237	0.3236	0.71	0.062	0.197
X - 22772	LC/MS neg	188.039		N/A	0.84	0.0459	0.0272	1.49	0.0001	0.0002	0.9	0.1833	0.0577	1	0.9234	0.1518	0.96	0.6714	0.1731	0.86	0.0809	0.0328	1.77	2.78e-07	5.1876e-07	1.07	0.481	0.2234	1.19	0.0564	0.0284	1.14	0.1095	0.1423	1.02	0.7869	0.7128	0.6	2.4084e-06	2.6562e-06	1.11	0.2157	0.1893	0.96	0.7426	0.4387	0.89	0.1795	0.4029
X - 22773	LC/MS neg	460.177		N/A	0.53	4.5219e-07	1.141e-06	0.19	0	1e-15	0.53	7.081e-07	6.5943e-07	0.64	0.0002	6.3187e-05	0.67	0.0005	0.0003	0.53	9.1649e-07	1.3362e-06	0.36	1.5247e-11	1.8019e-10	1	0.8831	0.3453	1.21	0.0563	0.0284	1.26	0.0243	0.0491	1.01	0.817	0.7254	2.75	1.0319e-11	5.4626e-11	1.2	0.0763	0.0911	1.05	0.7062	0.4251	0.8	0.041	0.1527
X - 22774	LC/MS neg	460.177		N/A	0.59	1.02e-05	1.7911e-05	0.27	3e-15	7.5e-14	0.6	1.251e-05	8.7609e-06	0.66	0.0002	6.4261e-05	0.75	0.0098	0.0041	0.59	8.0534e-06	9.3533e-06	0.45	1.4359e-09	5.9894e-09	1.01	0.9466	0.3602	1.1	0.3459	0.115	1.26	0.0209	0.0441	0.99	0.9383	0.7514	2.23	1.1848e-09	2.7779e-09	1.09	0.3806	0.2768	1.15	0.1524	0.1768	0.78	0.0174	0.0941
X - 22775	LC/MS neg	154.991		N/A	1.02	0.169	0.0824	1.09	1.1943e-05	2.5326e-05	1.01	0.5563	0.1489	0.98	0.2286	0.046	0.98	0.2505	0.0722	1.02	0.2452	0.0846	1.06	0.0008	0.0007	0.99	0.4232	0.2056	0.96	0.0126	0.008	0.96	0.0145	0.0344	1	0.8251	0.7277	0.93	7.1145e-05	5.3804e-05	0.97	0.0774	0.0915	1	0.955	0.4961	1.04	0.0245	0.1126
X - 22776	LC/MS neg	252.044		N/A	0.83	0.0002	0.0003	1.18	0.0011	0.0015	1.18	0.001	0.0005	1.19	0.0007	0.0002	0.97	0.4718	0.1266	0.83	0.0002	0.0002	1.43	6.058e-09	2.0136e-08	1.43	5.4218e-09	8.5624e-08	1.44	3.7329e-09	2.722e-08	1.17	0.0019	0.0075	1	0.993	0.7595	1	0.9698	0.2043	1.01	0.8983	0.4735	0.81	8.5457e-05	0.0013	0.85	0.0019	0.0203
X - 22779	LC/MS neg	500.209		N/A	0.43	0.0009	0.0009	0.38	0.0005	0.0007	0.54	0.0107	0.0043	0.55	0.007	0.0019	0.58	0.0154	0.0062	0.49	0.0048	0.0027	0.88	0.8311	0.2445	1.25	0.3608	0.1825	1.28	0.4537	0.1439	1.34	0.2888	0.2737	1.14	0.5438	0.6473	1.41	0.2616	0.073	1.03	0.8672	0.4654	1.05	0.7513	0.4411	0.85	0.6456	0.7036
X - 22780	LC/MS neg	500.209		N/A	0.67	0.003	0.0025	0.2	1.14e-13	1.662e-12	0.61	0.0012	0.0006	0.7	0.0144	0.0038	0.76	0.0357	0.0129	0.57	0.0002	0.0002	0.29	4.5939e-10	2.4431e-09	0.91	0.7304	0.3013	1.04	0.5421	0.1622	1.13	0.3203	0.2946	0.84	0.3759	0.5676	3.09	1.2265e-09	2.8229e-09	1.15	0.3421	0.2575	1.09	0.6971	0.422	0.74	0.065	0.2035
X - 22789	LC/MS neg	211.135		N/A	0.55	0.0008	0.0008	0.34	2.6458e-07	7.666e-07	0.61	0.0028	0.0012	0.79	0.163	0.0343	0.74	0.0895	0.0296	0.64	0.0106	0.0054	0.62	0.011	0.007	1.1	0.6561	0.2792	1.42	0.0312	0.0174	1.33	0.0627	0.0951	1.16	0.3399	0.5428	1.76	0.0035	0.0017	1.29	0.0813	0.0948	0.94	0.7497	0.4408	0.88	0.346	0.5834
X - 22806	LC/MS neg	212.203		N/A	0.99	0.9222	0.3235	1.07	0.8171	0.4444	1.06	0.8326	0.2073	0.88	0.1007	0.0224	0.99	0.9382	0.2284	0.99	0.9276	0.2556	1.08	0.7424	0.2237	1.07	0.7574	0.3107	0.89	0.1214	0.0519	1	0.9839	0.5284	1	0.9946	0.7597	0.99	0.9842	0.2062	0.83	0.0658	0.0824	1.12	0.1168	0.1557	1	0.9893	0.7963
X - 22810	LC/MS neg	218.082		N/A	1.03	0.8761	0.3106	1.61	0.0004	0.0006	2.63	2.3695e-09	3.6393e-09	3.35	1.0501e-11	1.5827e-11	1.89	1.1152e-05	8.7348e-06	1.36	0.0237	0.0112	1.55	0.0003	0.0002	2.55	1.5107e-09	3.3035e-08	3.25	6.962e-12	2.2844e-10	1.83	6.9285e-06	8.5359e-05	1.31	0.0164	0.1356	1.64	0.0003	0.0002	1.27	0.057	0.0771	0.56	2.9476e-05	0.0007	0.72	0.0092	0.0627

## Sheet: Response to treatment (FIA-MS)
			MDX_vehicle vs. WT_vehicle			MDX_CD38i vs. MDX_vehicle			MDX_NR vs. MDX_vehicle
m/z	HMDB annotation (based on accurate mass )	Platform	Fold change	p-value	q-value	Fold change	p-value	q-value	Fold change	p-value	q-value
57.035	Acetone	FIA-MS neg	1.07189	0.000955557	0.00666053	0.950975	0.0508417	0.479855	0.98308	0.488019	1
57.035	Propanal	FIA-MS neg	1.07189	0.000955557	0.00666053	0.950975	0.0508417	0.479855	0.98308	0.488019	1
57.035	Methyloxirane	FIA-MS neg	1.07189	0.000955557	0.00666053	0.950975	0.0508417	0.479855	0.98308	0.488019	1
57.035	Allyl alcohol	FIA-MS neg	1.07189	0.000955557	0.00666053	0.950975	0.0508417	0.479855	0.98308	0.488019	1
58.038	Acetone	FIA-MS neg	1.10541	0.0719608	0.204764	0.934219	0.36591	0.904657	0.995809	0.935758	1
58.038	Propanal	FIA-MS neg	1.10541	0.0719608	0.204764	0.934219	0.36591	0.904657	0.995809	0.935758	1
58.038	Methyloxirane	FIA-MS neg	1.10541	0.0719608	0.204764	0.934219	0.36591	0.904657	0.995809	0.935758	1
58.038	Allyl alcohol	FIA-MS neg	1.10541	0.0719608	0.204764	0.934219	0.36591	0.904657	0.995809	0.935758	1
59.012		FIA-MS neg	1.07758	0.018466	0.0717444	0.933658	0.0956958	0.589631	1.02238	0.532611	1
59.014	Acetic acid	FIA-MS neg	1.20963	0.000245711	0.00221908	0.915718	0.0319595	0.424726	1.00528	0.873567	1
59.014	Glycolaldehyde	FIA-MS neg	1.20963	0.000245711	0.00221908	0.915718	0.0319595	0.424726	1.00528	0.873567	1
59.025	Urea	FIA-MS neg	1.29141	0.00860001	0.0393069	0.916563	0.179906	0.720555	1.00808	0.904185	1
59.051	Propyl alcohol	FIA-MS neg	1.04512	0.0128877	0.0541397	0.948614	0.0343324	0.429704	0.971493	0.35163	1
59.051	Isopropyl alcohol	FIA-MS neg	1.04512	0.0128877	0.0541397	0.948614	0.0343324	0.429704	0.971493	0.35163	1
60.018	Acetic acid	FIA-MS neg	1.44338	0.00891207	0.0403405	0.934658	0.582834	1	0.90806	0.350765	1
60.018	Glycolaldehyde	FIA-MS neg	1.44338	0.00891207	0.0403405	0.934658	0.582834	1	0.90806	0.350765	1
60.987		FIA-MS neg	1.65071	1.02595e-06	3.43131e-05	1.06711	0.584353	1	1.1682	0.299037	1
60.993	Carbonic acid	FIA-MS neg	1.17866	0.0280706	0.0994291	0.907423	0.281545	0.836733	1.04099	0.714255	1
61.989	Trimethylselenonium	FIA-MS neg	0.99986	0.997451	1	1.02021	0.751224	1	1.02489	0.623925	1
62.989		FIA-MS neg	1.0555	0.0168003	0.0668615	0.982113	0.518109	0.990665	1.03987	0.190512	1
65.002		FIA-MS neg	1.63313	0.212218	0.454477	0.820532	0.436626	0.94447	0.861564	0.323563	1
67.03	Tetrahydropteridine	FIA-MS neg	0.946934	0.722516	1	0.933659	0.594209	1	1.05464	0.770743	1
67.03	2-Methylerythritol	FIA-MS neg	0.946934	0.722516	1	0.933659	0.594209	1	1.05464	0.770743	1
67.03	3-Deoxy-D-arabinitol	FIA-MS neg	0.946934	0.722516	1	0.933659	0.594209	1	1.05464	0.770743	1
67.03	2-Deoxy-D-ribitol	FIA-MS neg	0.946934	0.722516	1	0.933659	0.594209	1	1.05464	0.770743	1
67.03	1-Deoxy-D-ribitol	FIA-MS neg	0.946934	0.722516	1	0.933659	0.594209	1	1.05464	0.770743	1
67.03	L-Canaline	FIA-MS neg	0.946934	0.722516	1	0.933659	0.594209	1	1.05464	0.770743	1
68.996		FIA-MS neg	1.24524	0.00142551	0.00912893	0.846226	0.0291928	0.417581	0.982095	0.835782	1
69.035	2,4-Hexadienyl acetate	FIA-MS neg	4.18983	0.03189	0.10965	0.485512	0.032519	0.424726	1.22759	0.0917669	1
69.035	2-Ethoxy-3-methylpyrazine	FIA-MS neg	4.18983	0.03189	0.10965	0.485512	0.032519	0.424726	1.22759	0.0917669	1
69.035	3-Ethyl-2-methoxypyrazine	FIA-MS neg	4.18983	0.03189	0.10965	0.485512	0.032519	0.424726	1.22759	0.0917669	1
69.035	2-Ethoxy-5-methylpyrazine	FIA-MS neg	4.18983	0.03189	0.10965	0.485512	0.032519	0.424726	1.22759	0.0917669	1
69.035	2-Ethoxy-6-methylpyrazine	FIA-MS neg	4.18983	0.03189	0.10965	0.485512	0.032519	0.424726	1.22759	0.0917669	1
69.035	2-Methoxy-3,5-dimethylpyrimidine	FIA-MS neg	4.18983	0.03189	0.10965	0.485512	0.032519	0.424726	1.22759	0.0917669	1
69.035	(E)-2-Butenal	FIA-MS neg	4.18983	0.03189	0.10965	0.485512	0.032519	0.424726	1.22759	0.0917669	1
69.035	2,4-Hexadienyl acetate	FIA-MS neg	1	1	1	0.730824	0.0506236	0.479855	1.13118	0.386641	1
69.035	2-Ethoxy-3-methylpyrazine	FIA-MS neg	1	1	1	0.730824	0.0506236	0.479855	1.13118	0.386641	1
69.035	3-Ethyl-2-methoxypyrazine	FIA-MS neg	1	1	1	0.730824	0.0506236	0.479855	1.13118	0.386641	1
69.035	2-Ethoxy-5-methylpyrazine	FIA-MS neg	1	1	1	0.730824	0.0506236	0.479855	1.13118	0.386641	1
69.035	2-Ethoxy-6-methylpyrazine	FIA-MS neg	1	1	1	0.730824	0.0506236	0.479855	1.13118	0.386641	1
69.035	2-Methoxy-3,5-dimethylpyrimidine	FIA-MS neg	1	1	1	0.730824	0.0506236	0.479855	1.13118	0.386641	1
69.035	(E)-2-Butenal	FIA-MS neg	1	1	1	0.730824	0.0506236	0.479855	1.13118	0.386641	1
71.014	3-Hydroxyadipic acid 3,6-lactone	FIA-MS neg	1.6731	0.00831685	0.0382141	1.15409	0.170978	0.708691	1.00422	0.955991	1
71.014	2-Propionyl-2-thiazoline	FIA-MS neg	1.6731	0.00831685	0.0382141	1.15409	0.170978	0.708691	1.00422	0.955991	1
71.014	5-(2-Hydroxyethyl)-4-methylthiazole	FIA-MS neg	1.6731	0.00831685	0.0382141	1.15409	0.170978	0.708691	1.00422	0.955991	1
71.014	5-Acetyl-2,3-dihydro-1,4-thiazine	FIA-MS neg	1.6731	0.00831685	0.0382141	1.15409	0.170978	0.708691	1.00422	0.955991	1
71.014	(-)-5-(2-Propenyl)-2-oxazolidinethione	FIA-MS neg	1.6731	0.00831685	0.0382141	1.15409	0.170978	0.708691	1.00422	0.955991	1
71.014	Raphanusamide	FIA-MS neg	1.6731	0.00831685	0.0382141	1.15409	0.170978	0.708691	1.00422	0.955991	1
71.014	5-Hydroxymethyluracil	FIA-MS neg	1.6731	0.00831685	0.0382141	1.15409	0.170978	0.708691	1.00422	0.955991	1
71.014	Pyruvaldehyde	FIA-MS neg	1.6731	0.00831685	0.0382141	1.15409	0.170978	0.708691	1.00422	0.955991	1
71.014	Malondialdehyde	FIA-MS neg	1.6731	0.00831685	0.0382141	1.15409	0.170978	0.708691	1.00422	0.955991	1
71.014	Acrylic acid	FIA-MS neg	1.6731	0.00831685	0.0382141	1.15409	0.170978	0.708691	1.00422	0.955991	1
73.03	Mevalonic acid	FIA-MS neg	1.25161	0.0568323	0.17174	1.07842	0.492805	0.975899	1.05777	0.571599	1
73.03	(R) 2,3-Dihydroxy-3-methylvalerate	FIA-MS neg	1.25161	0.0568323	0.17174	1.07842	0.492805	0.975899	1.05777	0.571599	1
73.03	Glycerol 1-propanoate	FIA-MS neg	1.25161	0.0568323	0.17174	1.07842	0.492805	0.975899	1.05777	0.571599	1
73.03	L-Glutamine	FIA-MS neg	1.25161	0.0568323	0.17174	1.07842	0.492805	0.975899	1.05777	0.571599	1
73.03	Ureidoisobutyric acid	FIA-MS neg	1.25161	0.0568323	0.17174	1.07842	0.492805	0.975899	1.05777	0.571599	1
73.03	D-Glutamine	FIA-MS neg	1.25161	0.0568323	0.17174	1.07842	0.492805	0.975899	1.05777	0.571599	1
73.03	Alanylglycine	FIA-MS neg	1.25161	0.0568323	0.17174	1.07842	0.492805	0.975899	1.05777	0.571599	1
73.03	Alanyl-Glycine	FIA-MS neg	1.25161	0.0568323	0.17174	1.07842	0.492805	0.975899	1.05777	0.571599	1
73.03	Propionic acid	FIA-MS neg	1.25161	0.0568323	0.17174	1.07842	0.492805	0.975899	1.05777	0.571599	1
73.03	Lactaldehyde	FIA-MS neg	1.25161	0.0568323	0.17174	1.07842	0.492805	0.975899	1.05777	0.571599	1
73.03	3-Hydroxypropanal	FIA-MS neg	1.25161	0.0568323	0.17174	1.07842	0.492805	0.975899	1.05777	0.571599	1
73.03	D-Lactaldehyde	FIA-MS neg	1.25161	0.0568323	0.17174	1.07842	0.492805	0.975899	1.05777	0.571599	1
73.03	Hydroxyacetone	FIA-MS neg	1.25161	0.0568323	0.17174	1.07842	0.492805	0.975899	1.05777	0.571599	1
73.03	Ethyl formate	FIA-MS neg	1.25161	0.0568323	0.17174	1.07842	0.492805	0.975899	1.05777	0.571599	1
73.03	Methyl acetate	FIA-MS neg	1.25161	0.0568323	0.17174	1.07842	0.492805	0.975899	1.05777	0.571599	1
74.025	Glycine	FIA-MS neg	0.99437	0.906557	1	0.928375	0.239569	0.794062	1.04725	0.385101	1
74.025	Ethyl nitrite	FIA-MS neg	0.99437	0.906557	1	0.928375	0.239569	0.794062	1.04725	0.385101	1
75.009	Xanthine	FIA-MS neg	1.03392	0.205111	0.443896	0.990703	0.752147	1	1.03672	0.169828	1
75.009	Oxypurinol	FIA-MS neg	1.03392	0.205111	0.443896	0.990703	0.752147	1	1.03672	0.169828	1
75.009	6,8-Dihydroxypurine	FIA-MS neg	1.03392	0.205111	0.443896	0.990703	0.752147	1	1.03672	0.169828	1
75.009	(S)C(S)S-S-Methylcysteine sulfoxide	FIA-MS neg	1.03392	0.205111	0.443896	0.990703	0.752147	1	1.03672	0.169828	1
75.009	Glycolic acid	FIA-MS neg	1.03392	0.205111	0.443896	0.990703	0.752147	1	1.03672	0.169828	1
75.009	Peracetic acid	FIA-MS neg	1.03392	0.205111	0.443896	0.990703	0.752147	1	1.03672	0.169828	1
75.028	Ethyl methyl sulfide	FIA-MS neg	1.01183	0.927477	1	0.907354	0.42738	0.941182	1.10801	0.279251	1
75.028	2-Propanethiol	FIA-MS neg	1.01183	0.927477	1	0.907354	0.42738	0.941182	1.10801	0.279251	1
75.028	1-Propanethiol	FIA-MS neg	1.01183	0.927477	1	0.907354	0.42738	0.941182	1.10801	0.279251	1
75.028	Glycine	FIA-MS neg	1.01183	0.927477	1	0.907354	0.42738	0.941182	1.10801	0.279251	1
75.028	Ethyl nitrite	FIA-MS neg	1.01183	0.927477	1	0.907354	0.42738	0.941182	1.10801	0.279251	1
76.961		FIA-MS neg	1.09996	0.0102984	0.0452068	0.898408	0.0341543	0.429704	1.00158	0.975993	1
78.959		FIA-MS neg	0.85759	1.23691e-05	0.000213495	1.15154	1.89275e-05	0.00484845	0.965758	0.270957	1
79.02	L-2-Amino-4-methylenepentanedioic acid	FIA-MS neg	1.34493	0.168291	0.383969	0.896814	0.70887	1	0.92197	0.842734	1
79.02	L-trans-alpha-Amino-2-carboxycyclopropaneacetic acid	FIA-MS neg	1.34493	0.168291	0.383969	0.896814	0.70887	1	0.92197	0.842734	1
79.021	L-2-Amino-4-methylenepentanedioic acid	FIA-MS neg	1	1	1	0.971214	0.815702	1	0.994376	0.962799	1
79.021	L-trans-alpha-Amino-2-carboxycyclopropaneacetic acid	FIA-MS neg	1	1	1	0.971214	0.815702	1	0.994376	0.962799	1
79.031	1-(Hydroxymethyl)-5,5-dimethyl-2,4-imidazolidinedione	FIA-MS neg	1.23417	0.00639701	0.0309445	0.911956	0.191726	0.734693	1.0209	0.758089	1
79.032		FIA-MS neg	1.28843	0.000795647	0.00571552	0.926406	0.148843	0.671848	1.00734	0.892275	1
79.037		FIA-MS neg	1.07596	0.739667	1	0.839663	0.421828	0.937084	1.18694	0.368426	1
79.043	Tryptamine	FIA-MS neg	1.74599	0.0667336	0.193624	0.549417	0.214301	0.761293	0.524565	0.314321	1
79.043	Anatabine	FIA-MS neg	1.74599	0.0667336	0.193624	0.549417	0.214301	0.761293	0.524565	0.314321	1
79.043	N-Norgramine	FIA-MS neg	1.74599	0.0667336	0.193624	0.549417	0.214301	0.761293	0.524565	0.314321	1
79.043	cis-4-Hydroxycyclohexylacetic acid	FIA-MS neg	1.74599	0.0667336	0.193624	0.549417	0.214301	0.761293	0.524565	0.314321	1
79.043	trans-4-Hydroxycyclohexylacetic acid	FIA-MS neg	1.74599	0.0667336	0.193624	0.549417	0.214301	0.761293	0.524565	0.314321	1
79.043	6-Ethyl-1-methyl-2,7,8-trioxabicyclo[3.2.1]octane	FIA-MS neg	1.74599	0.0667336	0.193624	0.549417	0.214301	0.761293	0.524565	0.314321	1
79.043	Tetrahydrofurfuryl propionate	FIA-MS neg	1.74599	0.0667336	0.193624	0.549417	0.214301	0.761293	0.524565	0.314321	1
79.043	Ethyl 3-oxohexanoate	FIA-MS neg	1.74599	0.0667336	0.193624	0.549417	0.214301	0.761293	0.524565	0.314321	1
79.043	2-Methylpropyl 3-oxobutanoate	FIA-MS neg	1.74599	0.0667336	0.193624	0.549417	0.214301	0.761293	0.524565	0.314321	1
79.043	Butyl acetoacetate	FIA-MS neg	1.74599	0.0667336	0.193624	0.549417	0.214301	0.761293	0.524565	0.314321	1
79.043	Propyl levulinate	FIA-MS neg	1.74599	0.0667336	0.193624	0.549417	0.214301	0.761293	0.524565	0.314321	1
79.051		FIA-MS neg	0.760824	0.560896	0.861993	1.41284	0.389807	0.915125	1.12363	0.76593	1
79.057		FIA-MS neg	1.03987	0.00124935	0.00821074	0.965817	0.0350762	0.431782	0.992641	0.672424	1
79.063		FIA-MS neg	0.638757	0.15017	0.352324	0.92739	0.813929	1	1.3941	0.256749	1
79.072		FIA-MS neg	1.99602	0.0316017	0.108858	0.59924	0.11535	0.625355	1.01086	0.968477	1
79.08		FIA-MS neg	1.19646	0.0938046	0.250183	1.01193	0.866149	1	1.10747	0.159231	1
80.06		FIA-MS neg	1.06693	0.00377016	0.020082	0.940956	0.0248327	0.392002	0.995526	0.871164	1
80.981		FIA-MS neg	0.992758	0.833078	1	0.988124	0.781872	1	1.00815	0.833356	1
80.994		FIA-MS neg	1.55686	1.34653e-06	4.19246e-05	1.04012	0.703284	1	1.14149	0.322403	1
81.061		FIA-MS neg	0.991031	0.900179	1	1.00897	0.871484	1	1.03692	0.466886	1
81.982		FIA-MS neg	0.997702	0.949222	1	0.968176	0.538063	1	1.01148	0.823829	1
82.03	L-Fucose	FIA-MS neg	0.656422	0.170462	0.387353	1.31425	0.301431	0.857609	1.3737	0.532192	1
82.03	Rhamnose	FIA-MS neg	0.656422	0.170462	0.387353	1.31425	0.301431	0.857609	1.3737	0.532192	1
82.03	1,5-Anhydrosorbitol	FIA-MS neg	0.656422	0.170462	0.387353	1.31425	0.301431	0.857609	1.3737	0.532192	1
82.03	Beta-D-Fucose	FIA-MS neg	0.656422	0.170462	0.387353	1.31425	0.301431	0.857609	1.3737	0.532192	1
82.03	3-Deoxyfructose	FIA-MS neg	0.656422	0.170462	0.387353	1.31425	0.301431	0.857609	1.3737	0.532192	1
82.03	L-Rhamnulose	FIA-MS neg	0.656422	0.170462	0.387353	1.31425	0.301431	0.857609	1.3737	0.532192	1
82.03	2-Deoxygalactopyranose	FIA-MS neg	0.656422	0.170462	0.387353	1.31425	0.301431	0.857609	1.3737	0.532192	1
82.03	2-O-Methyl-D-xylose	FIA-MS neg	0.656422	0.170462	0.387353	1.31425	0.301431	0.857609	1.3737	0.532192	1
82.03	L-Fucose	FIA-MS neg	1	1	1	1.08148	0.786018	1	0.916217	0.852381	1
82.03	Rhamnose	FIA-MS neg	1	1	1	1.08148	0.786018	1	0.916217	0.852381	1
82.03	1,5-Anhydrosorbitol	FIA-MS neg	1	1	1	1.08148	0.786018	1	0.916217	0.852381	1
82.03	Beta-D-Fucose	FIA-MS neg	1	1	1	1.08148	0.786018	1	0.916217	0.852381	1
82.03	3-Deoxyfructose	FIA-MS neg	1	1	1	1.08148	0.786018	1	0.916217	0.852381	1
82.03	L-Rhamnulose	FIA-MS neg	1	1	1	1.08148	0.786018	1	0.916217	0.852381	1
82.03	2-Deoxygalactopyranose	FIA-MS neg	1	1	1	1.08148	0.786018	1	0.916217	0.852381	1
82.03	2-O-Methyl-D-xylose	FIA-MS neg	1	1	1	1.08148	0.786018	1	0.916217	0.852381	1
82.961		FIA-MS neg	1.08454	0.328159	0.612872	0.91497	0.315574	0.866116	0.910978	0.344227	1
82.979	3-Sulfopyruvic acid	FIA-MS neg	1.02362	0.565101	0.866093	0.960565	0.385147	0.913287	1.00269	0.941507	1
83.014	Homogentisic acid	FIA-MS neg	1.20406	0.0015977	0.0100714	0.89447	0.313941	0.864288	1.0525	0.570205	1
83.014	Vanillic acid	FIA-MS neg	1.20406	0.0015977	0.0100714	0.89447	0.313941	0.864288	1.0525	0.570205	1
83.014	3-Hydroxymandelic acid	FIA-MS neg	1.20406	0.0015977	0.0100714	0.89447	0.313941	0.864288	1.0525	0.570205	1
83.014	p-Hydroxymandelic acid	FIA-MS neg	1.20406	0.0015977	0.0100714	0.89447	0.313941	0.864288	1.0525	0.570205	1
83.014	3,4-Dihydroxybenzeneacetic acid	FIA-MS neg	1.20406	0.0015977	0.0100714	0.89447	0.313941	0.864288	1.0525	0.570205	1
83.014	3,4-Dihydroxymandelaldehyde	FIA-MS neg	1.20406	0.0015977	0.0100714	0.89447	0.313941	0.864288	1.0525	0.570205	1
83.014	2',4',6'-Trihydroxyacetophenone	FIA-MS neg	1.20406	0.0015977	0.0100714	0.89447	0.313941	0.864288	1.0525	0.570205	1
83.014	2,6-Dimethoxy-1,4-benzoquinone	FIA-MS neg	1.20406	0.0015977	0.0100714	0.89447	0.313941	0.864288	1.0525	0.570205	1
83.014	3-Acetyl-4-hydroxy-6-methyl-2H-pyran-2-one	FIA-MS neg	1.20406	0.0015977	0.0100714	0.89447	0.313941	0.864288	1.0525	0.570205	1
83.014	Thermophillin	FIA-MS neg	1.20406	0.0015977	0.0100714	0.89447	0.313941	0.864288	1.0525	0.570205	1
83.014	4-Hydroxy-2-butenoic acid gamma-lactone	FIA-MS neg	1.20406	0.0015977	0.0100714	0.89447	0.313941	0.864288	1.0525	0.570205	1
84.012		FIA-MS neg	1.06194	0.434517	0.733809	0.880031	0.110618	0.613272	0.855497	0.0592327	1
84.991		FIA-MS neg	1.01545	0.871994	1	1.05747	0.600346	1	1.12326	0.319981	1
85.008	Monomethyl phenylphosphonate	FIA-MS neg	1.018	0.833078	1	0.912637	0.357952	0.899854	0.920553	0.419388	1
85.029	Ethyl 2,4-dioxohexanoate	FIA-MS neg	1.24437	0.0308168	0.106774	0.910252	0.228744	0.779425	1.09231	0.234594	1
85.029	Gamma-Butyrolactone	FIA-MS neg	1.24437	0.0308168	0.106774	0.910252	0.228744	0.779425	1.09231	0.234594	1
85.029	Oxolan-3-one	FIA-MS neg	1.24437	0.0308168	0.106774	0.910252	0.228744	0.779425	1.09231	0.234594	1
85.029	Diacetyl	FIA-MS neg	1.24437	0.0308168	0.106774	0.910252	0.228744	0.779425	1.09231	0.234594	1
85.029	Ethenyl acetate	FIA-MS neg	1.24437	0.0308168	0.106774	0.910252	0.228744	0.779425	1.09231	0.234594	1
85.029	Methyl acrylate	FIA-MS neg	1.24437	0.0308168	0.106774	0.910252	0.228744	0.779425	1.09231	0.234594	1
85.03	Ethyl 2,4-dioxohexanoate	FIA-MS neg	1.44008	0.00236712	0.0139612	0.912451	0.333069	0.878237	1.04004	0.646049	1
85.03	Gamma-Butyrolactone	FIA-MS neg	1.44008	0.00236712	0.0139612	0.912451	0.333069	0.878237	1.04004	0.646049	1
85.03	Oxolan-3-one	FIA-MS neg	1.44008	0.00236712	0.0139612	0.912451	0.333069	0.878237	1.04004	0.646049	1
85.03	Diacetyl	FIA-MS neg	1.44008	0.00236712	0.0139612	0.912451	0.333069	0.878237	1.04004	0.646049	1
85.03	Ethenyl acetate	FIA-MS neg	1.44008	0.00236712	0.0139612	0.912451	0.333069	0.878237	1.04004	0.646049	1
85.03	Methyl acrylate	FIA-MS neg	1.44008	0.00236712	0.0139612	0.912451	0.333069	0.878237	1.04004	0.646049	1
86.025	Formiminoglutamic acid	FIA-MS neg	6.50445	0.000349274	0.00294563	0.340696	0.000405284	0.0411528	1.27006	0.0535263	1
86.025	N-Acetylasparagine	FIA-MS neg	6.50445	0.000349274	0.00294563	0.340696	0.000405284	0.0411528	1.27006	0.0535263	1
86.025	3-Isoxazolidinone	FIA-MS neg	6.50445	0.000349274	0.00294563	0.340696	0.000405284	0.0411528	1.27006	0.0535263	1
86.025	Formiminoglutamic acid	FIA-MS neg	3.61839	0.0003369	0.00286989	0.350823	9.03981e-05	0.0136982	1.26797	0.11263	1
86.025	N-Acetylasparagine	FIA-MS neg	3.61839	0.0003369	0.00286989	0.350823	9.03981e-05	0.0136982	1.26797	0.11263	1
86.025	3-Isoxazolidinone	FIA-MS neg	3.61839	0.0003369	0.00286989	0.350823	9.03981e-05	0.0136982	1.26797	0.11263	1
87.009	Ascorbic acid	FIA-MS neg	1.03213	0.433782	0.733116	1.03225	0.349838	0.894593	0.991224	0.793773	1
87.009	D-Glucurono-6,3-lactone	FIA-MS neg	1.03213	0.433782	0.733116	1.03225	0.349838	0.894593	0.991224	0.793773	1
87.009	1,2,3-Propanetricarboxylic acid	FIA-MS neg	1.03213	0.433782	0.733116	1.03225	0.349838	0.894593	0.991224	0.793773	1
87.009	Pyruvic acid	FIA-MS neg	1.03213	0.433782	0.733116	1.03225	0.349838	0.894593	0.991224	0.793773	1
87.009	Malonic semialdehyde	FIA-MS neg	1.03213	0.433782	0.733116	1.03225	0.349838	0.894593	0.991224	0.793773	1
87.009	Glucosereductone	FIA-MS neg	1.03213	0.433782	0.733116	1.03225	0.349838	0.894593	0.991224	0.793773	1
87.045	N-Acetylornithine	FIA-MS neg	3.1857	0.00024806	0.00223287	0.483591	0.0342086	0.429704	1.11215	0.601494	1
87.045	Glycyl-Valine	FIA-MS neg	3.1857	0.00024806	0.00223287	0.483591	0.0342086	0.429704	1.11215	0.601494	1
87.045	Valyl-Glycine	FIA-MS neg	3.1857	0.00024806	0.00223287	0.483591	0.0342086	0.429704	1.11215	0.601494	1
87.045	L-Theanine	FIA-MS neg	3.1857	0.00024806	0.00223287	0.483591	0.0342086	0.429704	1.11215	0.601494	1
87.045	Isobutyric acid	FIA-MS neg	3.1857	0.00024806	0.00223287	0.483591	0.0342086	0.429704	1.11215	0.601494	1
87.045	Methyl propionate	FIA-MS neg	3.1857	0.00024806	0.00223287	0.483591	0.0342086	0.429704	1.11215	0.601494	1
87.045	Ethyl acetate	FIA-MS neg	3.1857	0.00024806	0.00223287	0.483591	0.0342086	0.429704	1.11215	0.601494	1
87.045	1-Hydroxy-2-butanone	FIA-MS neg	3.1857	0.00024806	0.00223287	0.483591	0.0342086	0.429704	1.11215	0.601494	1
87.045	Propyl formate	FIA-MS neg	3.1857	0.00024806	0.00223287	0.483591	0.0342086	0.429704	1.11215	0.601494	1
87.045	Isopropyl formate	FIA-MS neg	3.1857	0.00024806	0.00223287	0.483591	0.0342086	0.429704	1.11215	0.601494	1
88.041	Beta-Alanine	FIA-MS neg	1.09451	0.0464238	0.146731	0.892265	0.00939671	0.254592	1.03327	0.448792	1
88.041	L-Alanine	FIA-MS neg	1.09451	0.0464238	0.146731	0.892265	0.00939671	0.254592	1.03327	0.448792	1
88.041	Sarcosine	FIA-MS neg	1.09451	0.0464238	0.146731	0.892265	0.00939671	0.254592	1.03327	0.448792	1
88.041	D-Alanine	FIA-MS neg	1.09451	0.0464238	0.146731	0.892265	0.00939671	0.254592	1.03327	0.448792	1
88.041	Ethyl carbamate	FIA-MS neg	1.09451	0.0464238	0.146731	0.892265	0.00939671	0.254592	1.03327	0.448792	1
88.558	3-Ethyl-2-(1-pyrrolidinyl)-2-cyclopenten-1-one	FIA-MS neg	0.807013	0.559636	0.86135	1.20938	0.578833	1	1.11979	0.738931	1
88.558	7-Ethyl-2,3,4,5,6,7-hexahydrocyclopent[b]azepin-8(1H)-one	FIA-MS neg	0.807013	0.559636	0.86135	1.20938	0.578833	1	1.11979	0.738931	1
88.931		FIA-MS neg	0.701247	0.264691	0.530087	0.92268	0.731928	1	1	1	1
88.986		FIA-MS neg	1.59728	0.314625	0.595889	1.01013	0.973112	1	1.20332	0.560543	1
88.997		FIA-MS neg	0.924535	0.451211	0.751434	0.925052	0.435832	0.944302	0.975514	0.7807	1
89.001	S,S'-Ethylidene dithioacetate	FIA-MS neg	0.890947	0.42759	0.726794	1.04832	0.766382	1	1.23983	0.0645293	1
89.001	S-2-Propenyl 2-propene-1-sulfonothioate	FIA-MS neg	0.890947	0.42759	0.726794	1.04832	0.766382	1	1.23983	0.0645293	1
89.006	2,5-Dimethyl-1,4-dithiane-2,5-diol	FIA-MS neg	1.50701	0.206238	0.445822	0.810946	0.565829	1	0.763452	0.349384	1
89.006	Ethyl 2-(methyldithio)propionate	FIA-MS neg	1.50701	0.206238	0.445822	0.810946	0.565829	1	0.763452	0.349384	1
89.006	S-Carboxymethyl-L-cysteine	FIA-MS neg	1.50701	0.206238	0.445822	0.810946	0.565829	1	0.763452	0.349384	1
89.006	1-Mercapto-2-propanone	FIA-MS neg	1.50701	0.206238	0.445822	0.810946	0.565829	1	0.763452	0.349384	1
89.006	S-Methyl thioacetate	FIA-MS neg	1.50701	0.206238	0.445822	0.810946	0.565829	1	0.763452	0.349384	1
89.006	(E)-1-Propene-1-sulfenic acid	FIA-MS neg	1.50701	0.206238	0.445822	0.810946	0.565829	1	0.763452	0.349384	1
89.006	(Methylthio)acetaldehyde	FIA-MS neg	1.50701	0.206238	0.445822	0.810946	0.565829	1	0.763452	0.349384	1
89.006	Thial-1-Propene-1-thiol S-oxide	FIA-MS neg	1.50701	0.206238	0.445822	0.810946	0.565829	1	0.763452	0.349384	1
89.017	Isoxanthopterin	FIA-MS neg	0.623311	0.0133582	0.0557631	1.12494	0.577194	1	1.03305	0.886079	1
89.017	2-Amino-3,4-dihydroxypentanedioic acid	FIA-MS neg	0.623311	0.0133582	0.0557631	1.12494	0.577194	1	1.03305	0.886079	1
89.017	Cysteinylglycine	FIA-MS neg	0.623311	0.0133582	0.0557631	1.12494	0.577194	1	1.03305	0.886079	1
89.017	Cysteinyl-Glycine	FIA-MS neg	0.623311	0.0133582	0.0557631	1.12494	0.577194	1	1.03305	0.886079	1
89.017	Glycyl-Cysteine	FIA-MS neg	0.623311	0.0133582	0.0557631	1.12494	0.577194	1	1.03305	0.886079	1
89.022		FIA-MS neg	0.916836	0.58879	0.888149	0.963963	0.805837	1	0.867279	0.456058	1
89.025	L-Lactic acid	FIA-MS neg	0.881646	0.000261235	0.00232942	1.03674	0.385898	0.913533	0.950957	0.161995	1
89.025	Hydroxypropionic acid	FIA-MS neg	0.881646	0.000261235	0.00232942	1.03674	0.385898	0.913533	0.950957	0.161995	1
89.025	Glyceraldehyde	FIA-MS neg	0.881646	0.000261235	0.00232942	1.03674	0.385898	0.913533	0.950957	0.161995	1
89.025	D-Lactic acid	FIA-MS neg	0.881646	0.000261235	0.00232942	1.03674	0.385898	0.913533	0.950957	0.161995	1
89.025	Dihydroxyacetone	FIA-MS neg	0.881646	0.000261235	0.00232942	1.03674	0.385898	0.913533	0.950957	0.161995	1
89.025	Dimethyl carbonate	FIA-MS neg	0.881646	0.000261235	0.00232942	1.03674	0.385898	0.913533	0.950957	0.161995	1
89.025	Monoethyl carbonate	FIA-MS neg	0.881646	0.000261235	0.00232942	1.03674	0.385898	0.913533	0.950957	0.161995	1
89.025	Methoxyacetic acid	FIA-MS neg	0.881646	0.000261235	0.00232942	1.03674	0.385898	0.913533	0.950957	0.161995	1
89.032	3-Methoxybenzenepropanoic acid	FIA-MS neg	0.781456	0.163598	0.376156	1.03333	0.830341	1	0.960682	0.815953	1
89.032	Coniferyl alcohol	FIA-MS neg	0.781456	0.163598	0.376156	1.03333	0.830341	1	0.960682	0.815953	1
89.032	4-Ethoxy-3-methoxybenzaldehyde	FIA-MS neg	0.781456	0.163598	0.376156	1.03333	0.830341	1	0.960682	0.815953	1
89.032	2-Phenyl-1,3-dioxolane-4-methanol	FIA-MS neg	0.781456	0.163598	0.376156	1.03333	0.830341	1	0.960682	0.815953	1
89.032	Benzaldehyde glyceryl acetal	FIA-MS neg	0.781456	0.163598	0.376156	1.03333	0.830341	1	0.960682	0.815953	1
89.032	4-Methoxybenzyl acetate	FIA-MS neg	0.781456	0.163598	0.376156	1.03333	0.830341	1	0.960682	0.815953	1
89.043	2(N)-Methyl-norsalsolinol	FIA-MS neg	0.951051	0.530815	0.833261	0.896506	0.103283	0.602229	0.948214	0.469917	1
89.043	(R)-Salsolinol	FIA-MS neg	0.951051	0.530815	0.833261	0.896506	0.103283	0.602229	0.948214	0.469917	1
89.043	Maltoxazine	FIA-MS neg	0.951051	0.530815	0.833261	0.896506	0.103283	0.602229	0.948214	0.469917	1
89.043	2,3-Dihydro-5-(3-hydroxypropanoyl)-1H-pyrrolizine	FIA-MS neg	0.951051	0.530815	0.833261	0.896506	0.103283	0.602229	0.948214	0.469917	1
89.043	Salsolinol	FIA-MS neg	0.951051	0.530815	0.833261	0.896506	0.103283	0.602229	0.948214	0.469917	1
89.043	2-Methyl-1-propanethiol	FIA-MS neg	0.951051	0.530815	0.833261	0.896506	0.103283	0.602229	0.948214	0.469917	1
89.043	Diethyl sulfide	FIA-MS neg	0.951051	0.530815	0.833261	0.896506	0.103283	0.602229	0.948214	0.469917	1
89.043	2-(Methylthio)propane	FIA-MS neg	0.951051	0.530815	0.833261	0.896506	0.103283	0.602229	0.948214	0.469917	1
89.046		FIA-MS neg	1.00537	0.969267	1	1.12045	0.596059	1	0.918739	0.589258	1
89.052	Pseudooxynicotine	FIA-MS neg	0.817127	0.00596746	0.0292751	1.12269	0.121543	0.63069	0.965013	0.540557	1
89.052	Isobutyric acid	FIA-MS neg	0.817127	0.00596746	0.0292751	1.12269	0.121543	0.63069	0.965013	0.540557	1
89.052	Methyl propionate	FIA-MS neg	0.817127	0.00596746	0.0292751	1.12269	0.121543	0.63069	0.965013	0.540557	1
89.052	Ethyl acetate	FIA-MS neg	0.817127	0.00596746	0.0292751	1.12269	0.121543	0.63069	0.965013	0.540557	1
89.052	1-Hydroxy-2-butanone	FIA-MS neg	0.817127	0.00596746	0.0292751	1.12269	0.121543	0.63069	0.965013	0.540557	1
89.052	Propyl formate	FIA-MS neg	0.817127	0.00596746	0.0292751	1.12269	0.121543	0.63069	0.965013	0.540557	1
89.052	Isopropyl formate	FIA-MS neg	0.817127	0.00596746	0.0292751	1.12269	0.121543	0.63069	0.965013	0.540557	1
89.065		FIA-MS neg	0.993117	0.981536	1	0.872394	0.536134	1	0.590697	0.193044	1
89.066		FIA-MS neg	0.753563	0.583524	0.883424	2.18379	0.195155	0.738708	1.04616	0.823697	1
89.118		FIA-MS neg	1	1	1	1.0305	0.92067	1	0.93269	0.799293	1
89.495		FIA-MS neg	1.40114	0.185003	0.410776	1.05637	0.732258	1	0.591094	0.0537819	1
90.028	L-Lactic acid	FIA-MS neg	0.877521	0.000362529	0.00302448	1.03918	0.383861	0.912406	0.948577	0.167157	1
90.028	Hydroxypropionic acid	FIA-MS neg	0.877521	0.000362529	0.00302448	1.03918	0.383861	0.912406	0.948577	0.167157	1
90.028	Glyceraldehyde	FIA-MS neg	0.877521	0.000362529	0.00302448	1.03918	0.383861	0.912406	0.948577	0.167157	1
90.028	D-Lactic acid	FIA-MS neg	0.877521	0.000362529	0.00302448	1.03918	0.383861	0.912406	0.948577	0.167157	1
90.028	Dihydroxyacetone	FIA-MS neg	0.877521	0.000362529	0.00302448	1.03918	0.383861	0.912406	0.948577	0.167157	1
90.028	Dimethyl carbonate	FIA-MS neg	0.877521	0.000362529	0.00302448	1.03918	0.383861	0.912406	0.948577	0.167157	1
90.028	Monoethyl carbonate	FIA-MS neg	0.877521	0.000362529	0.00302448	1.03918	0.383861	0.912406	0.948577	0.167157	1
90.028	Methoxyacetic acid	FIA-MS neg	0.877521	0.000362529	0.00302448	1.03918	0.383861	0.912406	0.948577	0.167157	1
91.029		FIA-MS neg	0.873132	0.000655864	0.00488905	1.0392	0.42682	0.941161	0.93637	0.117073	1
91.04	Glycerol	FIA-MS neg	1.1587	0.000726845	0.00531541	0.90128	0.00961235	0.255521	0.974114	0.522831	1
92.044	Glycerol	FIA-MS neg	1.16982	0.724522	1	0.409114	0.19753	0.740638	0.734837	0.2874	1
93.035		FIA-MS neg	1.00759	0.987035	1	1.43023	0.416462	0.933598	0.991929	0.985114	1
94.03	6-Hydroxy-1H-indole-3-acetamide	FIA-MS neg	0.715647	0.529144	0.831912	3.41661	0.07599	0.537317	1.31399	0.531111	1
94.03	2-Hydroxypyridine	FIA-MS neg	0.715647	0.529144	0.831912	3.41661	0.07599	0.537317	1.31399	0.531111	1
94.03	1H-Pyrrole-2-carboxaldehyde	FIA-MS neg	0.715647	0.529144	0.831912	3.41661	0.07599	0.537317	1.31399	0.531111	1
95.025	N-Acetyl-L-methionine	FIA-MS neg	2.06858	0.238081	0.492199	1.19703	0.694082	1	1.53554	0.352274	1
95.025	L-beta-aspartyl-L-glycine	FIA-MS neg	2.06858	0.238081	0.492199	1.19703	0.694082	1	1.53554	0.352274	1
95.025	Aspartyl-Glycine	FIA-MS neg	2.06858	0.238081	0.492199	1.19703	0.694082	1	1.53554	0.352274	1
95.025	Glycyl-Aspartate	FIA-MS neg	2.06858	0.238081	0.492199	1.19703	0.694082	1	1.53554	0.352274	1
96.009	Citric acid	FIA-MS neg	1.1411	0.811738	1	0.658898	0.243257	0.795543	0.54789	0.134975	1
96.009	Isocitric acid	FIA-MS neg	1.1411	0.811738	1	0.658898	0.243257	0.795543	0.54789	0.134975	1
96.009	D-threo-Isocitric acid	FIA-MS neg	1.1411	0.811738	1	0.658898	0.243257	0.795543	0.54789	0.134975	1
96.009	Diketogulonic acid	FIA-MS neg	1.1411	0.811738	1	0.658898	0.243257	0.795543	0.54789	0.134975	1
96.009	2,3-Diketo-L-gulonate	FIA-MS neg	1.1411	0.811738	1	0.658898	0.243257	0.795543	0.54789	0.134975	1
96.009	(1R,2R)-Isocitric acid	FIA-MS neg	1.1411	0.811738	1	0.658898	0.243257	0.795543	0.54789	0.134975	1
96.009	D-Glucaro-1,4-lactone	FIA-MS neg	1.1411	0.811738	1	0.658898	0.243257	0.795543	0.54789	0.134975	1
96.951		FIA-MS neg	0.814062	0.670471	0.960092	2.08654	0.152131	0.677096	1.65823	0.466469	1
96.959		FIA-MS neg	0.987032	0.736868	1	0.97869	0.509801	0.98711	0.991083	0.79813	1
96.96		FIA-MS neg	2.13098	1.87574e-07	9.31344e-06	1.03968	0.765414	1	1.13494	0.214454	1
96.969	Phosphoric acid	FIA-MS neg	0.782595	1.51956e-08	1.43924e-06	0.974558	0.63608	1	0.932803	0.0445916	1
97.03	Homoveratric acid	FIA-MS neg	9.95428	7.43021e-05	0.000884329	0.331616	0.00452187	0.16486	1.23527	0.410989	1
97.03	Xanthoxylin	FIA-MS neg	9.95428	7.43021e-05	0.000884329	0.331616	0.00452187	0.16486	1.23527	0.410989	1
97.03	2,4,5-Trimethoxybenzaldehyde	FIA-MS neg	9.95428	7.43021e-05	0.000884329	0.331616	0.00452187	0.16486	1.23527	0.410989	1
97.03	(+)-3-(3,4-Methylenedioxyphenyl)-1,2-propanediol	FIA-MS neg	9.95428	7.43021e-05	0.000884329	0.331616	0.00452187	0.16486	1.23527	0.410989	1
97.03	Maltyl isobutyrate	FIA-MS neg	9.95428	7.43021e-05	0.000884329	0.331616	0.00452187	0.16486	1.23527	0.410989	1
97.03	(S)-Batatic acid	FIA-MS neg	9.95428	7.43021e-05	0.000884329	0.331616	0.00452187	0.16486	1.23527	0.410989	1
97.03	2-Hydroxy-3-(4-methoxyphenyl)propanoic acid	FIA-MS neg	9.95428	7.43021e-05	0.000884329	0.331616	0.00452187	0.16486	1.23527	0.410989	1
97.03	(S)-2-(4-Methoxyphenoxy)propanoic acid	FIA-MS neg	9.95428	7.43021e-05	0.000884329	0.331616	0.00452187	0.16486	1.23527	0.410989	1
97.03	4-Hydroxy-6-methyl-3-(1-oxobutyl)-2H-pyran-2-one	FIA-MS neg	9.95428	7.43021e-05	0.000884329	0.331616	0.00452187	0.16486	1.23527	0.410989	1
97.03	4-Aminohippuric acid	FIA-MS neg	9.95428	7.43021e-05	0.000884329	0.331616	0.00452187	0.16486	1.23527	0.410989	1
97.03	2-Furanmethanol	FIA-MS neg	9.95428	7.43021e-05	0.000884329	0.331616	0.00452187	0.16486	1.23527	0.410989	1
97.03	5-Methyl-2(3H)-furanone	FIA-MS neg	9.95428	7.43021e-05	0.000884329	0.331616	0.00452187	0.16486	1.23527	0.410989	1
97.03	5-Hydroxy-4-pentenoic acid d-lactone	FIA-MS neg	9.95428	7.43021e-05	0.000884329	0.331616	0.00452187	0.16486	1.23527	0.410989	1
98.025	Galactonic acid	FIA-MS neg	1.08823	0.0276289	0.0983593	1.03347	0.472185	0.96722	1.04478	0.254882	1
98.025	Gluconic acid	FIA-MS neg	1.08823	0.0276289	0.0983593	1.03347	0.472185	0.96722	1.04478	0.254882	1
98.025	Gulonic acid	FIA-MS neg	1.08823	0.0276289	0.0983593	1.03347	0.472185	0.96722	1.04478	0.254882	1
98.025	(R)-Dihydromaleimide	FIA-MS neg	1.08823	0.0276289	0.0983593	1.03347	0.472185	0.96722	1.04478	0.254882	1
98.966		FIA-MS neg	1.03257	0.231989	0.483765	0.957837	0.188379	0.729379	1.00416	0.928781	1
98.972		FIA-MS neg	0.928844	0.347295	0.635552	0.989274	0.924286	1	1.08648	0.278797	1
98.974		FIA-MS neg	0.617945	3.99968e-05	0.000545767	0.887741	0.374009	0.909763	0.810359	0.0290459	1
99.007	O-Phosphohomoserine	FIA-MS neg	1.14314	0.000894301	0.00630496	0.963174	0.245895	0.798008	0.974558	0.546817	1
99.007	O-Phosphothreonine	FIA-MS neg	1.14314	0.000894301	0.00630496	0.963174	0.245895	0.798008	0.974558	0.546817	1
99.045	Matsutakic acid A	FIA-MS neg	0.594745	0.406192	0.702391	1.56256	0.196821	0.740609	1.24986	0.094185	1
99.045	3-Methylbutyrolactone	FIA-MS neg	0.594745	0.406192	0.702391	1.56256	0.196821	0.740609	1.24986	0.094185	1
99.045	Glutaral	FIA-MS neg	0.594745	0.406192	0.702391	1.56256	0.196821	0.740609	1.24986	0.094185	1
99.045	Dihydro-2-methyl-3(2H)-furanone	FIA-MS neg	0.594745	0.406192	0.702391	1.56256	0.196821	0.740609	1.24986	0.094185	1
99.045	2,3-Pentanedione	FIA-MS neg	0.594745	0.406192	0.702391	1.56256	0.196821	0.740609	1.24986	0.094185	1
99.045	2,4-Pentanedione	FIA-MS neg	0.594745	0.406192	0.702391	1.56256	0.196821	0.740609	1.24986	0.094185	1
99.045	Isopropenyl acetate	FIA-MS neg	0.594745	0.406192	0.702391	1.56256	0.196821	0.740609	1.24986	0.094185	1
99.045	Methyl methacrylate	FIA-MS neg	0.594745	0.406192	0.702391	1.56256	0.196821	0.740609	1.24986	0.094185	1
99.045	Dihydro-5-methyl-2(3H)-furanone	FIA-MS neg	0.594745	0.406192	0.702391	1.56256	0.196821	0.740609	1.24986	0.094185	1
99.045	Ethyl acrylate	FIA-MS neg	0.594745	0.406192	0.702391	1.56256	0.196821	0.740609	1.24986	0.094185	1
99.045	Dihydro-3-methyl-2(3H)-furanone	FIA-MS neg	0.594745	0.406192	0.702391	1.56256	0.196821	0.740609	1.24986	0.094185	1
100.041	Alanyl-Hydroxyproline	FIA-MS neg	0.950873	0.170498	0.387357	1.02253	0.612469	1	0.978245	0.536888	1
100.041	Hydroxyprolyl-Alanine	FIA-MS neg	0.950873	0.170498	0.387357	1.02253	0.612469	1	0.978245	0.536888	1
100.041	Prolyl-Serine	FIA-MS neg	0.950873	0.170498	0.387357	1.02253	0.612469	1	0.978245	0.536888	1
100.041	Serinyl-Proline	FIA-MS neg	0.950873	0.170498	0.387357	1.02253	0.612469	1	0.978245	0.536888	1
100.041	L-Coprine	FIA-MS neg	0.950873	0.170498	0.387357	1.02253	0.612469	1	0.978245	0.536888	1
100.041	L-3-Aminodihydro-2(3H)-furanone	FIA-MS neg	0.950873	0.170498	0.387357	1.02253	0.612469	1	0.978245	0.536888	1
100.041	(S)-2-Azetidinecarboxylic acid	FIA-MS neg	0.950873	0.170498	0.387357	1.02253	0.612469	1	0.978245	0.536888	1
100.041	1-Aminocyclopropanecarboxylic acid	FIA-MS neg	0.950873	0.170498	0.387357	1.02253	0.612469	1	0.978245	0.536888	1
100.968		FIA-MS neg	1.00294	0.901532	1	1.01389	0.584968	1	0.965903	0.213585	1
101.025	2-Ketobutyric acid	FIA-MS neg	1.06514	0.161663	0.372543	0.95998	0.295226	0.851361	1.01442	0.69854	1
101.025	Acetoacetic acid	FIA-MS neg	1.06514	0.161663	0.372543	0.95998	0.295226	0.851361	1.01442	0.69854	1
101.025	2-Methyl-3-oxopropanoic acid	FIA-MS neg	1.06514	0.161663	0.372543	0.95998	0.295226	0.851361	1.01442	0.69854	1
101.025	(S)-Methylmalonic acid semialdehyde	FIA-MS neg	1.06514	0.161663	0.372543	0.95998	0.295226	0.851361	1.01442	0.69854	1
101.025	4-Hydroxycrotonic acid	FIA-MS neg	1.06514	0.161663	0.372543	0.95998	0.295226	0.851361	1.01442	0.69854	1
101.025	Acetic anhydride	FIA-MS neg	1.06514	0.161663	0.372543	0.95998	0.295226	0.851361	1.01442	0.69854	1
101.036		FIA-MS neg	0.935651	0.463263	0.76527	0.990654	0.9094	1	0.998993	0.989948	1
101.061	Ethyl propionate	FIA-MS neg	0.954012	0.363397	0.654184	1.02017	0.634271	1	1.04786	0.305423	1
101.061	Tetrahydro-2-furanmethanol	FIA-MS neg	0.954012	0.363397	0.654184	1.02017	0.634271	1	1.04786	0.305423	1
101.061	Isopropyl acetate	FIA-MS neg	0.954012	0.363397	0.654184	1.02017	0.634271	1	1.04786	0.305423	1
101.061	2-Methylpropyl formate	FIA-MS neg	0.954012	0.363397	0.654184	1.02017	0.634271	1	1.04786	0.305423	1
101.061	Methyl isobutyrate	FIA-MS neg	0.954012	0.363397	0.654184	1.02017	0.634271	1	1.04786	0.305423	1
101.061	3-Hydroxy-2-pentanone	FIA-MS neg	0.954012	0.363397	0.654184	1.02017	0.634271	1	1.04786	0.305423	1
101.061	2,4-Dimethyl-1,3-dioxolane	FIA-MS neg	0.954012	0.363397	0.654184	1.02017	0.634271	1	1.04786	0.305423	1
101.061	Ethylene oxide/propylene oxide copolymer	FIA-MS neg	0.954012	0.363397	0.654184	1.02017	0.634271	1	1.04786	0.305423	1
101.061	Propyl acetate	FIA-MS neg	0.954012	0.363397	0.654184	1.02017	0.634271	1	1.04786	0.305423	1
101.061	Tetrahydro-2-methyl-3-furanol	FIA-MS neg	0.954012	0.363397	0.654184	1.02017	0.634271	1	1.04786	0.305423	1
101.061	Butyl formate	FIA-MS neg	0.954012	0.363397	0.654184	1.02017	0.634271	1	1.04786	0.305423	1
101.061	Pivalic acid	FIA-MS neg	0.954012	0.363397	0.654184	1.02017	0.634271	1	1.04786	0.305423	1
101.967		FIA-MS neg	0.967938	0.75382	1	1.04665	0.669801	1	1.08828	0.311329	1
102.02	Pyruvatoxime	FIA-MS neg	0.771314	0.0336122	0.114178	0.984398	0.879139	1	1.0043	0.950251	1
102.02	3-Oxoalanine	FIA-MS neg	0.771314	0.0336122	0.114178	0.984398	0.879139	1	1.0043	0.950251	1
102.028	2-Ketobutyric acid	FIA-MS neg	0.503146	0.277467	0.547501	1.84472	0.326204	0.87293	2.15723	0.232837	1
102.028	Acetoacetic acid	FIA-MS neg	0.503146	0.277467	0.547501	1.84472	0.326204	0.87293	2.15723	0.232837	1
102.028	2-Methyl-3-oxopropanoic acid	FIA-MS neg	0.503146	0.277467	0.547501	1.84472	0.326204	0.87293	2.15723	0.232837	1
102.028	(S)-Methylmalonic acid semialdehyde	FIA-MS neg	0.503146	0.277467	0.547501	1.84472	0.326204	0.87293	2.15723	0.232837	1
102.028	4-Hydroxycrotonic acid	FIA-MS neg	0.503146	0.277467	0.547501	1.84472	0.326204	0.87293	2.15723	0.232837	1
102.028	Acetic anhydride	FIA-MS neg	0.503146	0.277467	0.547501	1.84472	0.326204	0.87293	2.15723	0.232837	1
102.056	Dimethylglycine	FIA-MS neg	1.11281	0.0165349	0.066105	0.953519	0.475238	0.968084	1.04586	0.409341	1
102.056	Gamma-Aminobutyric acid	FIA-MS neg	1.11281	0.0165349	0.066105	0.953519	0.475238	0.968084	1.04586	0.409341	1
102.056	L-Alpha-aminobutyric acid	FIA-MS neg	1.11281	0.0165349	0.066105	0.953519	0.475238	0.968084	1.04586	0.409341	1
102.056	D-Alpha-aminobutyric acid	FIA-MS neg	1.11281	0.0165349	0.066105	0.953519	0.475238	0.968084	1.04586	0.409341	1
102.056	2-Aminoisobutyric acid	FIA-MS neg	1.11281	0.0165349	0.066105	0.953519	0.475238	0.968084	1.04586	0.409341	1
102.056	(S)-b-aminoisobutyric acid	FIA-MS neg	1.11281	0.0165349	0.066105	0.953519	0.475238	0.968084	1.04586	0.409341	1
102.056	(R)-b-aminoisobutyric acid	FIA-MS neg	1.11281	0.0165349	0.066105	0.953519	0.475238	0.968084	1.04586	0.409341	1
102.056	3-Aminoisobutanoic acid	FIA-MS neg	1.11281	0.0165349	0.066105	0.953519	0.475238	0.968084	1.04586	0.409341	1
102.056	Butyl nitrite	FIA-MS neg	1.11281	0.0165349	0.066105	0.953519	0.475238	0.968084	1.04586	0.409341	1
102.056	3-Aminobutanoic acid	FIA-MS neg	1.11281	0.0165349	0.066105	0.953519	0.475238	0.968084	1.04586	0.409341	1
102.056	O-Acetylethanolamine	FIA-MS neg	1.11281	0.0165349	0.066105	0.953519	0.475238	0.968084	1.04586	0.409341	1
102.056	N-Ethylglycine	FIA-MS neg	1.11281	0.0165349	0.066105	0.953519	0.475238	0.968084	1.04586	0.409341	1
102.965		FIA-MS neg	1.23486	0.154655	0.360149	1.05024	0.705946	1	0.894096	0.450005	1
102.976		FIA-MS neg	1.09833	0.00753595	0.0353318	1.05438	0.285844	0.839816	1.03975	0.584394	1
103.004	Garcinia acid	FIA-MS neg	1.05819	0.53714	0.839798	0.88855	0.18978	0.732038	0.990323	0.923193	1
103.004	Malonic acid	FIA-MS neg	1.05819	0.53714	0.839798	0.88855	0.18978	0.732038	0.990323	0.923193	1
103.004	Hydroxypyruvic acid	FIA-MS neg	1.05819	0.53714	0.839798	0.88855	0.18978	0.732038	0.990323	0.923193	1
103.004	Tartronate semialdehyde	FIA-MS neg	1.05819	0.53714	0.839798	0.88855	0.18978	0.732038	0.990323	0.923193	1
103.022	(2R,2'S)-Isobuteine	FIA-MS neg	0.757891	0.344805	0.632633	0.855628	0.53753	1	1.03605	0.890007	1
103.022	2-Methyl-2-[(1-oxo-2-propenyl)amino]-1-propanesulfonic acid	FIA-MS neg	0.757891	0.344805	0.632633	0.855628	0.53753	1	1.03605	0.890007	1
103.022	2-Methyl-3 or 5 or 6-(furfurylthio)pyrazine (mixture	FIA-MS neg	0.757891	0.344805	0.632633	0.855628	0.53753	1	1.03605	0.890007	1
103.022	2-[(2-Furanylmethyl)thio]-6-methylpyrazine	FIA-MS neg	0.757891	0.344805	0.632633	0.855628	0.53753	1	1.03605	0.890007	1
103.022	S-Ethyl thioacetate	FIA-MS neg	0.757891	0.344805	0.632633	0.855628	0.53753	1	1.03605	0.890007	1
103.022	S-Methyl propanethioate	FIA-MS neg	0.757891	0.344805	0.632633	0.855628	0.53753	1	1.03605	0.890007	1
103.022	3-(Methylthio)propanal	FIA-MS neg	0.757891	0.344805	0.632633	0.855628	0.53753	1	1.03605	0.890007	1
103.022	3-Mercapto-2-butanone	FIA-MS neg	0.757891	0.344805	0.632633	0.855628	0.53753	1	1.03605	0.890007	1
103.022	(Methylthio)acetone	FIA-MS neg	0.757891	0.344805	0.632633	0.855628	0.53753	1	1.03605	0.890007	1
103.022	4-Mercapto-2-butanone	FIA-MS neg	0.757891	0.344805	0.632633	0.855628	0.53753	1	1.03605	0.890007	1
103.022	Pyruvatoxime	FIA-MS neg	0.757891	0.344805	0.632633	0.855628	0.53753	1	1.03605	0.890007	1
103.022	3-Oxoalanine	FIA-MS neg	0.757891	0.344805	0.632633	0.855628	0.53753	1	1.03605	0.890007	1
103.04	2-Hydroxybutyric acid	FIA-MS neg	0.988768	0.836078	1	1.05795	0.342088	0.886905	0.968909	0.460078	1
103.04	(R)-3-Hydroxybutyric acid	FIA-MS neg	0.988768	0.836078	1	1.05795	0.342088	0.886905	0.968909	0.460078	1
103.04	(S)-3-Hydroxyisobutyric acid	FIA-MS neg	0.988768	0.836078	1	1.05795	0.342088	0.886905	0.968909	0.460078	1
103.04	(R)-3-Hydroxyisobutyric acid	FIA-MS neg	0.988768	0.836078	1	1.05795	0.342088	0.886905	0.968909	0.460078	1
103.04	3-Hydroxybutyric acid	FIA-MS neg	0.988768	0.836078	1	1.05795	0.342088	0.886905	0.968909	0.460078	1
103.04	(S)-3-Hydroxybutyric acid	FIA-MS neg	0.988768	0.836078	1	1.05795	0.342088	0.886905	0.968909	0.460078	1
103.04	4-Hydroxybutyric acid	FIA-MS neg	0.988768	0.836078	1	1.05795	0.342088	0.886905	0.968909	0.460078	1
103.04	Ethoxyacetic acid	FIA-MS neg	0.988768	0.836078	1	1.05795	0.342088	0.886905	0.968909	0.460078	1
104.036	L-Serine	FIA-MS neg	0.946077	0.0564205	0.170715	1.01179	0.662441	1	0.98382	0.623911	1
104.036	D-Serine	FIA-MS neg	0.946077	0.0564205	0.170715	1.01179	0.662441	1	0.98382	0.623911	1
104.044	2-Hydroxybutyric acid	FIA-MS neg	1.10563	0.136717	0.330108	1.05853	0.209439	0.756478	1.00015	0.997394	1
104.044	(R)-3-Hydroxybutyric acid	FIA-MS neg	1.10563	0.136717	0.330108	1.05853	0.209439	0.756478	1.00015	0.997394	1
104.044	(S)-3-Hydroxyisobutyric acid	FIA-MS neg	1.10563	0.136717	0.330108	1.05853	0.209439	0.756478	1.00015	0.997394	1
104.044	(R)-3-Hydroxyisobutyric acid	FIA-MS neg	1.10563	0.136717	0.330108	1.05853	0.209439	0.756478	1.00015	0.997394	1
104.044	3-Hydroxybutyric acid	FIA-MS neg	1.10563	0.136717	0.330108	1.05853	0.209439	0.756478	1.00015	0.997394	1
104.044	(S)-3-Hydroxybutyric acid	FIA-MS neg	1.10563	0.136717	0.330108	1.05853	0.209439	0.756478	1.00015	0.997394	1
104.044	4-Hydroxybutyric acid	FIA-MS neg	1.10563	0.136717	0.330108	1.05853	0.209439	0.756478	1.00015	0.997394	1
104.044	Ethoxyacetic acid	FIA-MS neg	1.10563	0.136717	0.330108	1.05853	0.209439	0.756478	1.00015	0.997394	1
104.984		FIA-MS neg	1	1	1	1.02107	0.881942	1	0.962463	0.79473	1
105.02	Glyceric acid	FIA-MS neg	0.930328	0.00822701	0.0378785	1.0155	0.636377	1	0.996718	0.907151	1
105.02	L-Glyceric acid	FIA-MS neg	0.930328	0.00822701	0.0378785	1.0155	0.636377	1	0.996718	0.907151	1
105.02	D-2,3-Dihydroxypropanoic acid	FIA-MS neg	0.930328	0.00822701	0.0378785	1.0155	0.636377	1	0.996718	0.907151	1
106.023	Glyceric acid	FIA-MS neg	0.945739	0.175847	0.396237	1.00959	0.833246	1	0.984619	0.631243	1
106.023	L-Glyceric acid	FIA-MS neg	0.945739	0.175847	0.396237	1.00959	0.833246	1	0.984619	0.631243	1
106.023	D-2,3-Dihydroxypropanoic acid	FIA-MS neg	0.945739	0.175847	0.396237	1.00959	0.833246	1	0.984619	0.631243	1
107.024		FIA-MS neg	0.988735	0.849142	1	0.961912	0.546334	1	0.934529	0.3088	1
108.013	Hypotaurine	FIA-MS neg	1	1	1	0.959089	0.384507	0.912406	0.937406	0.291031	1
108.046	N-Acetylserotonin	FIA-MS neg	1.06332	0.148951	0.350192	0.99375	0.869235	1	0.988431	0.756458	1
108.046	4-Aminophenol	FIA-MS neg	1.06332	0.148951	0.350192	0.99375	0.869235	1	0.988431	0.756458	1
108.046	2-Acetylpyrrole	FIA-MS neg	1.06332	0.148951	0.350192	0.99375	0.869235	1	0.988431	0.756458	1
108.046	1-Methyl-2-pyrrolecarboxaldehyde	FIA-MS neg	1.06332	0.148951	0.350192	0.99375	0.869235	1	0.988431	0.756458	1
109.03	Hispolone	FIA-MS neg	1.06424	0.307891	0.587977	0.950182	0.486338	0.973628	0.843985	0.0305428	1
109.03	(S)-3-[(Cyanophenylmethyl)amino]-3-oxopropanoic acid	FIA-MS neg	1.06424	0.307891	0.587977	0.950182	0.486338	0.973628	0.843985	0.0305428	1
109.03	Pyrocatechol	FIA-MS neg	1.06424	0.307891	0.587977	0.950182	0.486338	0.973628	0.843985	0.0305428	1
109.03	(E,E)-2,4-Hexadienedial	FIA-MS neg	1.06424	0.307891	0.587977	0.950182	0.486338	0.973628	0.843985	0.0305428	1
109.03	1,3-Benzenediol	FIA-MS neg	1.06424	0.307891	0.587977	0.950182	0.486338	0.973628	0.843985	0.0305428	1
109.03	5-Methyl-2-furancarboxaldehyde	FIA-MS neg	1.06424	0.307891	0.587977	0.950182	0.486338	0.973628	0.843985	0.0305428	1
109.03	2-Acetylfuran	FIA-MS neg	1.06424	0.307891	0.587977	0.950182	0.486338	0.973628	0.843985	0.0305428	1
109.041	Glutamylalanine	FIA-MS neg	1.01269	0.763635	1	0.983061	0.728675	1	0.95244	0.413728	1
109.041	5-L-Glutamyl-L-alanine	FIA-MS neg	1.01269	0.763635	1	0.983061	0.728675	1	0.95244	0.413728	1
109.041	Hydroxyprolyl-Serine	FIA-MS neg	1.01269	0.763635	1	0.983061	0.728675	1	0.95244	0.413728	1
109.041	Serinyl-Hydroxyproline	FIA-MS neg	1.01269	0.763635	1	0.983061	0.728675	1	0.95244	0.413728	1
109.041	N-gamma-L-Glutamyl-D-alanine	FIA-MS neg	1.01269	0.763635	1	0.983061	0.728675	1	0.95244	0.413728	1
109.041	Imidazole-4-acetaldehyde	FIA-MS neg	1.01269	0.763635	1	0.983061	0.728675	1	0.95244	0.413728	1
109.041	Methoxypyrazine	FIA-MS neg	1.01269	0.763635	1	0.983061	0.728675	1	0.95244	0.413728	1
109.041	2,2-Dihydroperoxypropane	FIA-MS neg	1.01269	0.763635	1	0.983061	0.728675	1	0.95244	0.413728	1
110.025	Pyrrole-2-carboxylic acid	FIA-MS neg	0.93978	0.536691	0.839517	0.972055	0.691614	1	1.04498	0.526383	1
110.025	2-Acetyloxazole	FIA-MS neg	0.93978	0.536691	0.839517	0.972055	0.691614	1	1.04498	0.526383	1
110.036	5'-(3'-Methoxy-4'-hydroxyphenyl)-gamma-valerolactone	FIA-MS neg	1.01416	0.843581	1	0.898221	0.0445287	0.459288	0.921252	0.267739	1
110.036	Dihydrodeoxy-8-epiaustdiol	FIA-MS neg	1.01416	0.843581	1	0.898221	0.0445287	0.459288	0.921252	0.267739	1
110.036	(Z)-3-(2,4,5-Trimethoxyphenyl)-2-propenal	FIA-MS neg	1.01416	0.843581	1	0.898221	0.0445287	0.459288	0.921252	0.267739	1
110.036	2,3-Dihydro-3-hydroxy-6-methoxy-2,2-dimethyl-4H-1-benzopyran-4-one	FIA-MS neg	1.01416	0.843581	1	0.898221	0.0445287	0.459288	0.921252	0.267739	1
110.036	Cytosine	FIA-MS neg	1.01416	0.843581	1	0.898221	0.0445287	0.459288	0.921252	0.267739	1
110.073	Histamine	FIA-MS neg	1.23956	0.00343709	0.0187147	0.988996	0.89615	1	0.992097	0.910643	1
111.009	Dehydrochorismic acid	FIA-MS neg	0.991471	0.804063	1	1.07947	0.0936388	0.583951	1.14978	0.0170978	1
111.009	Brassicanal C	FIA-MS neg	0.991471	0.804063	1	1.07947	0.0936388	0.583951	1.14978	0.0170978	1
111.009	3-Furoic acid	FIA-MS neg	0.991471	0.804063	1	1.07947	0.0936388	0.583951	1.14978	0.0170978	1
111.009	2-Furoic acid	FIA-MS neg	0.991471	0.804063	1	1.07947	0.0936388	0.583951	1.14978	0.0170978	1
111.009	3-Hydroxy-2H-pyran-2-one	FIA-MS neg	0.991471	0.804063	1	1.07947	0.0936388	0.583951	1.14978	0.0170978	1
111.009	2,3-Dihydroxy-2,4-cyclopentadien-1-one	FIA-MS neg	0.991471	0.804063	1	1.07947	0.0936388	0.583951	1.14978	0.0170978	1
111.021	Uracil	FIA-MS neg	1.0209	0.432022	0.731751	1.00435	0.875024	1	1.00676	0.808228	1
111.047	Glycyl-Phenylalanine	FIA-MS neg	0.988428	0.651185	0.942664	0.969884	0.227051	0.776896	0.980186	0.46671	1
111.047	Phenylalanyl-Glycine	FIA-MS neg	0.988428	0.651185	0.942664	0.969884	0.227051	0.776896	0.980186	0.46671	1
111.047	Imidazole-4-acetaldehyde	FIA-MS neg	0.988428	0.651185	0.942664	0.969884	0.227051	0.776896	0.980186	0.46671	1
111.047	Methoxypyrazine	FIA-MS neg	0.988428	0.651185	0.942664	0.969884	0.227051	0.776896	0.980186	0.46671	1
111.393		FIA-MS neg	1.01879	0.763382	1	0.768255	0.458517	0.959116	0.970506	0.69604	1
111.994	2-Thiophenecarboxaldehyde	FIA-MS neg	0.884142	0.34603	0.634164	1.27148	0.189565	0.731708	0.957822	0.565955	1
112.013	Furazolidone	FIA-MS neg	0.884125	0.376968	0.67037	1.0229	0.887852	1	1.06668	0.627383	1
112.013	Dinitolmide	FIA-MS neg	0.884125	0.376968	0.67037	1.0229	0.887852	1	1.06668	0.627383	1
112.013	Dehydrochorismic acid	FIA-MS neg	0.884125	0.376968	0.67037	1.0229	0.887852	1	1.06668	0.627383	1
112.013	3-Furoic acid	FIA-MS neg	0.884125	0.376968	0.67037	1.0229	0.887852	1	1.06668	0.627383	1
112.013	2-Furoic acid	FIA-MS neg	0.884125	0.376968	0.67037	1.0229	0.887852	1	1.06668	0.627383	1
112.013	3-Hydroxy-2H-pyran-2-one	FIA-MS neg	0.884125	0.376968	0.67037	1.0229	0.887852	1	1.06668	0.627383	1
112.013	2,3-Dihydroxy-2,4-cyclopentadien-1-one	FIA-MS neg	0.884125	0.376968	0.67037	1.0229	0.887852	1	1.06668	0.627383	1
112.02		FIA-MS neg	0.915172	0.517422	0.821913	0.933458	0.593975	1	0.867202	0.25112	1
112.026	2-Hydroxy-4,7-dimethoxy-2H-1,4-benzoxazin-3(4H)-one	FIA-MS neg	0.793928	0.500043	0.805372	0.671493	0.296463	0.852166	0.7711	0.548329	1
112.041	Porphobilinogen	FIA-MS neg	0.914062	0.853607	1	0.914856	0.832634	1	0.476235	0.0454101	1
112.041	Temurin	FIA-MS neg	0.914062	0.853607	1	0.914856	0.832634	1	0.476235	0.0454101	1
112.041	1-Pyrroline-5-carboxylic acid	FIA-MS neg	0.914062	0.853607	1	0.914856	0.832634	1	0.476235	0.0454101	1
112.041	1-Pyrroline-2-carboxylic acid	FIA-MS neg	0.914062	0.853607	1	0.914856	0.832634	1	0.476235	0.0454101	1
112.049	Acoramone	FIA-MS neg	1.42586	0.494555	0.800191	1.4206	0.147685	0.670484	1.18725	0.43675	1
112.049	Isoacoramone	FIA-MS neg	1.42586	0.494555	0.800191	1.4206	0.147685	0.670484	1.18725	0.43675	1
112.049	3',4',5'-Trimethoxycinnamyl alcohol	FIA-MS neg	1.42586	0.494555	0.800191	1.4206	0.147685	0.670484	1.18725	0.43675	1
112.049	trans-1,2-Dihydrobenzene-1,2-diol	FIA-MS neg	1.42586	0.494555	0.800191	1.4206	0.147685	0.670484	1.18725	0.43675	1
112.049	1,2-Cyclohexanedione	FIA-MS neg	1.42586	0.494555	0.800191	1.4206	0.147685	0.670484	1.18725	0.43675	1
112.049	3-Methyl-1,2-cyclopentanedione	FIA-MS neg	1.42586	0.494555	0.800191	1.4206	0.147685	0.670484	1.18725	0.43675	1
112.049	(E)-4-Oxo-2-hexen-1-al	FIA-MS neg	1.42586	0.494555	0.800191	1.4206	0.147685	0.670484	1.18725	0.43675	1
112.049	2,5-Dimethyl-3(2H)-furanone	FIA-MS neg	1.42586	0.494555	0.800191	1.4206	0.147685	0.670484	1.18725	0.43675	1
112.049	Syoyualdehyde	FIA-MS neg	1.42586	0.494555	0.800191	1.4206	0.147685	0.670484	1.18725	0.43675	1
112.049	2-(Methoxymethyl)furan	FIA-MS neg	1.42586	0.494555	0.800191	1.4206	0.147685	0.670484	1.18725	0.43675	1
112.049	xi-3,5-Dimethyl-2(5H)-furanone	FIA-MS neg	1.42586	0.494555	0.800191	1.4206	0.147685	0.670484	1.18725	0.43675	1
112.049	5,5-Dimethyl-2(5H)-furanone	FIA-MS neg	1.42586	0.494555	0.800191	1.4206	0.147685	0.670484	1.18725	0.43675	1
112.052	Creatinine	FIA-MS neg	0.946956	0.0494627	0.154089	0.983571	0.588117	1	0.979786	0.444187	1
112.063	2,3,5-Trimethyl-6-[4-(methylthio)butyl]pyrazine	FIA-MS neg	0.474587	0.160893	0.371374	1.14446	0.728277	1	1.54095	0.280813	1
112.079	Histamine	FIA-MS neg	1.40785	0.369603	0.662005	0.796112	0.520841	0.992003	0.774196	0.441685	1
112.089		FIA-MS neg	0.99459	0.98662	1	1.20988	0.418603	0.934749	0.805851	0.453611	1
112.091		FIA-MS neg	1.15455	0.517953	0.822027	0.730305	0.0548167	0.49191	0.916145	0.428296	1
112.716		FIA-MS neg	1.07006	0.386296	0.679349	0.78812	0.376666	0.910407	0.97541	0.797132	1
112.946		FIA-MS neg	0.938563	0.545563	0.847555	0.962022	0.704723	1	1.04033	0.672656	1
112.986	Trifluoroacetic acid	FIA-MS neg	1.00343	0.839661	1	1.01133	0.638183	1	0.989364	0.640522	1
112.999		FIA-MS neg	0.843009	0.431982	0.731751	1.29276	0.628772	1	1	1	1
113.024	Norfuraneol	FIA-MS neg	1.08456	0.0545168	0.166385	1.03339	0.450826	0.953899	1.03549	0.286806	1
113.036	Dihydrouracil	FIA-MS neg	0.936609	0.0428353	0.13806	0.971355	0.197513	0.740638	0.98667	0.599188	1
113.036	N-Methylhydantoin	FIA-MS neg	0.936609	0.0428353	0.13806	0.971355	0.197513	0.740638	0.98667	0.599188	1
113.049		FIA-MS neg	0.938648	0.0413984	0.134274	0.989058	0.765681	1	0.979516	0.536428	1
113.055	Creatinine	FIA-MS neg	0.942615	0.0524955	0.161396	0.980236	0.561575	1	0.982067	0.533469	1
113.061	Delta-Hexanolactone	FIA-MS neg	1.37129	0.104459	0.271469	1.25485	0.113169	0.620395	0.954582	0.673976	1
113.061	Gamma-Caprolactone	FIA-MS neg	1.37129	0.104459	0.271469	1.25485	0.113169	0.620395	0.954582	0.673976	1
113.061	Allyl propionate	FIA-MS neg	1.37129	0.104459	0.271469	1.25485	0.113169	0.620395	0.954582	0.673976	1
113.061	2,3-Hexanedione	FIA-MS neg	1.37129	0.104459	0.271469	1.25485	0.113169	0.620395	0.954582	0.673976	1
113.061	3,4-Hexanedione	FIA-MS neg	1.37129	0.104459	0.271469	1.25485	0.113169	0.620395	0.954582	0.673976	1
113.061	4-Methyl-2,3-pentanedione	FIA-MS neg	1.37129	0.104459	0.271469	1.25485	0.113169	0.620395	0.954582	0.673976	1
113.061	5-Oxohexanal	FIA-MS neg	1.37129	0.104459	0.271469	1.25485	0.113169	0.620395	0.954582	0.673976	1
113.989	Trifluoroacetic acid	FIA-MS neg	1.00195	0.926993	1	1.01221	0.668298	1	1.00849	0.768095	1
114.02		FIA-MS neg	0.926552	0.00037347	0.00310198	1.02071	0.34719	0.891995	1.00103	0.966296	1
114.028	Norfuraneol	FIA-MS neg	1.03594	0.423007	0.722161	1.07946	0.116219	0.625649	1.10995	0.0295279	1
114.052		FIA-MS neg	1.04026	0.751115	1	0.905889	0.485189	0.973628	0.788365	0.0972589	1
114.056	L-Proline	FIA-MS neg	0.908276	0.000657876	0.00489782	1.01803	0.440609	0.946738	0.986717	0.677994	1
114.056	D-Proline	FIA-MS neg	0.908276	0.000657876	0.00489782	1.01803	0.440609	0.946738	0.986717	0.677994	1
114.056	Acetamidopropanal	FIA-MS neg	0.908276	0.000657876	0.00489782	1.01803	0.440609	0.946738	0.986717	0.677994	1
114.056	4-Amino-2-methylenebutanoic acid	FIA-MS neg	0.908276	0.000657876	0.00489782	1.01803	0.440609	0.946738	0.986717	0.677994	1
114.056	Pterolactam	FIA-MS neg	0.908276	0.000657876	0.00489782	1.01803	0.440609	0.946738	0.986717	0.677994	1
114.99		FIA-MS neg	1.00064	0.987218	1	0.96502	0.47919	0.971394	0.994881	0.917366	1
115.004		FIA-MS neg	0.965784	0.74385	1	1.08778	0.359579	0.90179	1.08631	0.14736	1
115.021		FIA-MS neg	0.709614	0.297996	0.57463	1.1032	0.745587	1	1	1	1
115.04	Glycerol 1-propanoate diacetate	FIA-MS neg	1.19991	0.000322919	0.00276987	0.898297	0.0150411	0.315709	1.0579	0.123864	1
115.04	Aspartyl-L-proline	FIA-MS neg	1.19991	0.000322919	0.00276987	0.898297	0.0150411	0.315709	1.0579	0.123864	1
115.04	Aspartyl-Proline	FIA-MS neg	1.19991	0.000322919	0.00276987	0.898297	0.0150411	0.315709	1.0579	0.123864	1
115.04	Prolyl-Aspartate	FIA-MS neg	1.19991	0.000322919	0.00276987	0.898297	0.0150411	0.315709	1.0579	0.123864	1
115.04	(1R,2S,3R)-2-Acetyl-4(5)-(1,2,3,4-tetrahydroxybutyl)imidazole	FIA-MS neg	1.19991	0.000322919	0.00276987	0.898297	0.0150411	0.315709	1.0579	0.123864	1
115.04	1-(gamma-Glutamylamino)cyclopropanecarboxylic acid	FIA-MS neg	1.19991	0.000322919	0.00276987	0.898297	0.0150411	0.315709	1.0579	0.123864	1
115.04	(2S,3'S)-alpha-Amino-2-carboxy-5-oxo-1-pyrrolidinebutanoic acid	FIA-MS neg	1.19991	0.000322919	0.00276987	0.898297	0.0150411	0.315709	1.0579	0.123864	1
115.04	Methylacetoacetic acid	FIA-MS neg	1.19991	0.000322919	0.00276987	0.898297	0.0150411	0.315709	1.0579	0.123864	1
115.04	Levulinic acid	FIA-MS neg	1.19991	0.000322919	0.00276987	0.898297	0.0150411	0.315709	1.0579	0.123864	1
115.04	2-Oxovaleric acid	FIA-MS neg	1.19991	0.000322919	0.00276987	0.898297	0.0150411	0.315709	1.0579	0.123864	1
115.04	Ethyl pyruvate	FIA-MS neg	1.19991	0.000322919	0.00276987	0.898297	0.0150411	0.315709	1.0579	0.123864	1
115.04	Acetoxyacetone	FIA-MS neg	1.19991	0.000322919	0.00276987	0.898297	0.0150411	0.315709	1.0579	0.123864	1
115.051	L-Acetopine	FIA-MS neg	1.0454	0.279793	0.550645	0.963535	0.210901	0.758508	1.0262	0.555054	1
115.059	L-Proline	FIA-MS neg	0.944348	0.0358857	0.120091	1.01756	0.536252	1	0.959078	0.23472	1
115.059	D-Proline	FIA-MS neg	0.944348	0.0358857	0.120091	1.01756	0.536252	1	0.959078	0.23472	1
115.059	Acetamidopropanal	FIA-MS neg	0.944348	0.0358857	0.120091	1.01756	0.536252	1	0.959078	0.23472	1
115.059	4-Amino-2-methylenebutanoic acid	FIA-MS neg	0.944348	0.0358857	0.120091	1.01756	0.536252	1	0.959078	0.23472	1
115.059	Pterolactam	FIA-MS neg	0.944348	0.0358857	0.120091	1.01756	0.536252	1	0.959078	0.23472	1
115.077	Isopropyl propionate	FIA-MS neg	0.977083	0.402698	0.698708	1.01701	0.412172	0.931944	0.982579	0.455425	1
115.077	Propyl propionate	FIA-MS neg	0.977083	0.402698	0.698708	1.01701	0.412172	0.931944	0.982579	0.455425	1
115.077	2-Methylpropyl acetate	FIA-MS neg	0.977083	0.402698	0.698708	1.01701	0.412172	0.931944	0.982579	0.455425	1
115.077	Ethyl 2-methylpropanoate	FIA-MS neg	0.977083	0.402698	0.698708	1.01701	0.412172	0.931944	0.982579	0.455425	1
115.077	n-Butyl acetate	FIA-MS neg	0.977083	0.402698	0.698708	1.01701	0.412172	0.931944	0.982579	0.455425	1
115.077	Diacetone alcohol	FIA-MS neg	0.977083	0.402698	0.698708	1.01701	0.412172	0.931944	0.982579	0.455425	1
115.077	3-Methylbutyl formate	FIA-MS neg	0.977083	0.402698	0.698708	1.01701	0.412172	0.931944	0.982579	0.455425	1
115.077	2,2,4-Trimethyl-1,3-dioxolane	FIA-MS neg	0.977083	0.402698	0.698708	1.01701	0.412172	0.931944	0.982579	0.455425	1
115.077	2,4,5-Trimethyl-1,3-dioxolane	FIA-MS neg	0.977083	0.402698	0.698708	1.01701	0.412172	0.931944	0.982579	0.455425	1
115.077	Pentyl formate	FIA-MS neg	0.977083	0.402698	0.698708	1.01701	0.412172	0.931944	0.982579	0.455425	1
116.036	L-beta-aspartyl-L-threonine	FIA-MS neg	0.969459	0.220209	0.466186	1.04459	0.179967	0.720555	0.9804	0.452185	1
116.036	Aspartyl-Threonine	FIA-MS neg	0.969459	0.220209	0.466186	1.04459	0.179967	0.720555	0.9804	0.452185	1
116.036	Threoninyl-Aspartate	FIA-MS neg	0.969459	0.220209	0.466186	1.04459	0.179967	0.720555	0.9804	0.452185	1
116.036	Acetylglycine	FIA-MS neg	0.969459	0.220209	0.466186	1.04459	0.179967	0.720555	0.9804	0.452185	1
116.036	L-2-Amino-3-oxobutanoic acid	FIA-MS neg	0.969459	0.220209	0.466186	1.04459	0.179967	0.720555	0.9804	0.452185	1
116.036	L-Aspartate-semialdehyde	FIA-MS neg	0.969459	0.220209	0.466186	1.04459	0.179967	0.720555	0.9804	0.452185	1
116.072	Betaine	FIA-MS neg	0.981176	0.302607	0.580937	1.02488	0.199156	0.743171	1.02183	0.262489	1
116.072	L-Valine	FIA-MS neg	0.981176	0.302607	0.580937	1.02488	0.199156	0.743171	1.02183	0.262489	1
116.072	N-Methyl-a-aminoisobutyric acid	FIA-MS neg	0.981176	0.302607	0.580937	1.02488	0.199156	0.743171	1.02183	0.262489	1
116.072	5-Aminopentanoic acid	FIA-MS neg	0.981176	0.302607	0.580937	1.02488	0.199156	0.743171	1.02183	0.262489	1
116.072	Norvaline	FIA-MS neg	0.981176	0.302607	0.580937	1.02488	0.199156	0.743171	1.02183	0.262489	1
116.974		FIA-MS neg	0.875802	7.35237e-05	0.000877845	1.00401	0.922619	1	0.987027	0.762047	1
117.013		FIA-MS neg	0.895045	0.113995	0.288988	1.06451	0.321104	0.868937	0.987711	0.83892	1
117.019	Methylmalonic acid	FIA-MS neg	0.890569	0.0217949	0.0819108	1.48845	7.69541e-05	0.0123907	0.972674	0.37496	1
117.019	Succinic acid	FIA-MS neg	0.890569	0.0217949	0.0819108	1.48845	7.69541e-05	0.0123907	0.972674	0.37496	1
117.019	Erythrono-1,4-lactone	FIA-MS neg	0.890569	0.0217949	0.0819108	1.48845	7.69541e-05	0.0123907	0.972674	0.37496	1
117.019	Threonolactone	FIA-MS neg	0.890569	0.0217949	0.0819108	1.48845	7.69541e-05	0.0123907	0.972674	0.37496	1
117.019	4-Hydroxy-2-oxobutanoic acid	FIA-MS neg	0.890569	0.0217949	0.0819108	1.48845	7.69541e-05	0.0123907	0.972674	0.37496	1
117.019	xi-3-Hydroxy-2-oxobutanoic acid	FIA-MS neg	0.890569	0.0217949	0.0819108	1.48845	7.69541e-05	0.0123907	0.972674	0.37496	1
117.056	3-Hydroxy-2-methyl-[R-(R,S)]-butanoic acid	FIA-MS neg	0.947476	0.0303298	0.105443	1.04905	0.13971	0.662012	1.02982	0.338214	1
117.056	2-Methyl-3-hydroxybutyric acid	FIA-MS neg	0.947476	0.0303298	0.105443	1.04905	0.13971	0.662012	1.02982	0.338214	1
117.056	2-Ethylhydracrylic acid	FIA-MS neg	0.947476	0.0303298	0.105443	1.04905	0.13971	0.662012	1.02982	0.338214	1
117.056	3-Hydroxy-2-methyl-[S-(R,R)]-butanoic acid	FIA-MS neg	0.947476	0.0303298	0.105443	1.04905	0.13971	0.662012	1.02982	0.338214	1
117.056	3-Hydroxyvaleric acid	FIA-MS neg	0.947476	0.0303298	0.105443	1.04905	0.13971	0.662012	1.02982	0.338214	1
117.056	Erythronilic acid	FIA-MS neg	0.947476	0.0303298	0.105443	1.04905	0.13971	0.662012	1.02982	0.338214	1
117.056	3-Hydroxyisovaleric acid	FIA-MS neg	0.947476	0.0303298	0.105443	1.04905	0.13971	0.662012	1.02982	0.338214	1
117.056	2-Hydroxyvaleric acid	FIA-MS neg	0.947476	0.0303298	0.105443	1.04905	0.13971	0.662012	1.02982	0.338214	1
117.056	Ethyl lactate	FIA-MS neg	0.947476	0.0303298	0.105443	1.04905	0.13971	0.662012	1.02982	0.338214	1
117.056	Methyl 3-hydroxybutyrate	FIA-MS neg	0.947476	0.0303298	0.105443	1.04905	0.13971	0.662012	1.02982	0.338214	1
117.075	Betaine	FIA-MS neg	0.954568	0.0654483	0.190858	1.0314	0.180973	0.720555	1.01604	0.478066	1
117.075	L-Valine	FIA-MS neg	0.954568	0.0654483	0.190858	1.0314	0.180973	0.720555	1.01604	0.478066	1
117.075	N-Methyl-a-aminoisobutyric acid	FIA-MS neg	0.954568	0.0654483	0.190858	1.0314	0.180973	0.720555	1.01604	0.478066	1
117.075	5-Aminopentanoic acid	FIA-MS neg	0.954568	0.0654483	0.190858	1.0314	0.180973	0.720555	1.01604	0.478066	1
117.075	Norvaline	FIA-MS neg	0.954568	0.0654483	0.190858	1.0314	0.180973	0.720555	1.01604	0.478066	1
118.03	Dillapional	FIA-MS neg	1.01626	0.879187	1	0.943675	0.100546	0.597076	0.917461	0.020588	1
118.03	Austdiol	FIA-MS neg	1.01626	0.879187	1	0.943675	0.100546	0.597076	0.917461	0.020588	1
118.03	Apional	FIA-MS neg	1.01626	0.879187	1	0.943675	0.100546	0.597076	0.917461	0.020588	1
118.03	(S)-2,3-Dihydro-7-hydroxy-2-methyl-4-oxo-4H-1-benzopyran-5-acetic acid	FIA-MS neg	1.01626	0.879187	1	0.943675	0.100546	0.597076	0.917461	0.020588	1
118.041	Glycyl-Tyrosine	FIA-MS neg	0.941447	0.251641	0.511311	0.977332	0.619938	1	1.06274	0.264211	1
118.041	Tyrosyl-Glycine	FIA-MS neg	0.941447	0.251641	0.511311	0.977332	0.619938	1	1.06274	0.264211	1
118.041	gamma-Glutaminyl-4-hydroxybenzene	FIA-MS neg	0.941447	0.251641	0.511311	0.977332	0.619938	1	1.06274	0.264211	1
118.041	Falimint	FIA-MS neg	0.941447	0.251641	0.511311	0.977332	0.619938	1	1.06274	0.264211	1
118.041	S-Methyl butanethioate	FIA-MS neg	0.941447	0.251641	0.511311	0.977332	0.619938	1	1.06274	0.264211	1
118.041	4-(Methylthio)-2-butanone	FIA-MS neg	0.941447	0.251641	0.511311	0.977332	0.619938	1	1.06274	0.264211	1
118.041	4-Mercapto-2-pentanone	FIA-MS neg	0.941447	0.251641	0.511311	0.977332	0.619938	1	1.06274	0.264211	1
118.041	S-Propyl thioacetate	FIA-MS neg	0.941447	0.251641	0.511311	0.977332	0.619938	1	1.06274	0.264211	1
118.041	3-Mercapto-2-pentanone	FIA-MS neg	0.941447	0.251641	0.511311	0.977332	0.619938	1	1.06274	0.264211	1
118.041	2-Mercapto-3-pentanone	FIA-MS neg	0.941447	0.251641	0.511311	0.977332	0.619938	1	1.06274	0.264211	1
118.041	Tetrahydro-2-methylthiophen-3-ol	FIA-MS neg	0.941447	0.251641	0.511311	0.977332	0.619938	1	1.06274	0.264211	1
118.041	Tetrahydro-2-methyl-3-furanthiol	FIA-MS neg	0.941447	0.251641	0.511311	0.977332	0.619938	1	1.06274	0.264211	1
118.041	1-(Methylthio)-2-butanone	FIA-MS neg	0.941447	0.251641	0.511311	0.977332	0.619938	1	1.06274	0.264211	1
118.041	4-(Methylthio)butanal	FIA-MS neg	0.941447	0.251641	0.511311	0.977332	0.619938	1	1.06274	0.264211	1
118.041	xi-2-Methyl-1,3-oxathiane	FIA-MS neg	0.941447	0.251641	0.511311	0.977332	0.619938	1	1.06274	0.264211	1
118.041	3-(Methylthio)butanal	FIA-MS neg	0.941447	0.251641	0.511311	0.977332	0.619938	1	1.06274	0.264211	1
118.041	3-(Methylthio)-2-butanone	FIA-MS neg	0.941447	0.251641	0.511311	0.977332	0.619938	1	1.06274	0.264211	1
118.041	Acetylglycine	FIA-MS neg	0.941447	0.251641	0.511311	0.977332	0.619938	1	1.06274	0.264211	1
118.041	L-2-Amino-3-oxobutanoic acid	FIA-MS neg	0.941447	0.251641	0.511311	0.977332	0.619938	1	1.06274	0.264211	1
118.041	L-Aspartate-semialdehyde	FIA-MS neg	0.941447	0.251641	0.511311	0.977332	0.619938	1	1.06274	0.264211	1
118.051	L-Threonine	FIA-MS neg	0.923825	0.000766849	0.0055583	1.04025	0.0972308	0.591094	0.993753	0.842781	1
118.051	L-Homoserine	FIA-MS neg	0.923825	0.000766849	0.0055583	1.04025	0.0972308	0.591094	0.993753	0.842781	1
118.051	L-Allothreonine	FIA-MS neg	0.923825	0.000766849	0.0055583	1.04025	0.0972308	0.591094	0.993753	0.842781	1
118.924		FIA-MS neg	1.04356	0.36933	0.661695	1.09682	0.10742	0.607476	1.01489	0.767096	1
118.949		FIA-MS neg	1.18893	0.000206828	0.00193618	1.05163	0.365651	0.904657	1.06111	0.445416	1
118.978		FIA-MS neg	0.942818	0.208275	0.449018	1.0806	0.144256	0.666354	0.942219	0.374776	1
118.993		FIA-MS neg	0.973887	0.537655	0.840254	1.05048	0.22025	0.767487	0.992071	0.83401	1
119.013	D-Erythro-imidazole-glycerol-phosphate	FIA-MS neg	0.90158	0.00371375	0.019866	1.02777	0.47521	0.968084	0.960101	0.308973	1
119.035	D-glycero-L-galacto-Octulose	FIA-MS neg	0.947255	0.00411036	0.0215278	1.06393	0.0057545	0.191324	1.02895	0.184278	1
119.035	(S)-3,4-Dihydroxybutyric acid	FIA-MS neg	0.947255	0.00411036	0.0215278	1.06393	0.0057545	0.191324	1.02895	0.184278	1
119.035	2,4-Dihydroxybutanoic acid	FIA-MS neg	0.947255	0.00411036	0.0215278	1.06393	0.0057545	0.191324	1.02895	0.184278	1
119.035	4-Deoxyerythronic acid	FIA-MS neg	0.947255	0.00411036	0.0215278	1.06393	0.0057545	0.191324	1.02895	0.184278	1
119.035	4-Deoxythreonic acid	FIA-MS neg	0.947255	0.00411036	0.0215278	1.06393	0.0057545	0.191324	1.02895	0.184278	1
119.035	A,b-Dihydroxyisobutyric acid	FIA-MS neg	0.947255	0.00411036	0.0215278	1.06393	0.0057545	0.191324	1.02895	0.184278	1
119.035	Erythrose	FIA-MS neg	0.947255	0.00411036	0.0215278	1.06393	0.0057545	0.191324	1.02895	0.184278	1
119.035	L-Erythrulose	FIA-MS neg	0.947255	0.00411036	0.0215278	1.06393	0.0057545	0.191324	1.02895	0.184278	1
119.054	3-Mercapto-2-methyl-1-butanol	FIA-MS neg	0.916487	0.0253657	0.0923438	1.02582	0.521163	0.992067	1.01846	0.656213	1
119.054	3-Mercapto-3-methyl-1-butanol	FIA-MS neg	0.916487	0.0253657	0.0923438	1.02582	0.521163	0.992067	1.01846	0.656213	1
119.054	xi-2-Mercapto-3-methyl-1-butanol	FIA-MS neg	0.916487	0.0253657	0.0923438	1.02582	0.521163	0.992067	1.01846	0.656213	1
119.054	4-(Methylthio)-2-butanol	FIA-MS neg	0.916487	0.0253657	0.0923438	1.02582	0.521163	0.992067	1.01846	0.656213	1
119.054	4-(Methylthio)-1-butanol	FIA-MS neg	0.916487	0.0253657	0.0923438	1.02582	0.521163	0.992067	1.01846	0.656213	1
119.054	L-Threonine	FIA-MS neg	0.916487	0.0253657	0.0923438	1.02582	0.521163	0.992067	1.01846	0.656213	1
119.054	L-Homoserine	FIA-MS neg	0.916487	0.0253657	0.0923438	1.02582	0.521163	0.992067	1.01846	0.656213	1
119.054	L-Allothreonine	FIA-MS neg	0.916487	0.0253657	0.0923438	1.02582	0.521163	0.992067	1.01846	0.656213	1
119.108		FIA-MS neg	1.02931	0.535063	0.838178	0.985927	0.762686	1	0.989562	0.804095	1
120.111		FIA-MS neg	1.00054	0.992627	1	0.979692	0.769198	1	1.0409	0.548311	1
120.931		FIA-MS neg	0.968456	0.053497	0.163938	1.03902	0.116992	0.625649	0.957406	0.0348959	1
120.974		FIA-MS neg	0.908571	0.000154854	0.00153912	1.03489	0.187357	0.728209	1.00861	0.736284	1
120.996	3-Mercaptolactic acid	FIA-MS neg	0.963996	0.673653	0.962813	0.980339	0.751488	1	1.02816	0.677425	1
121.03	Graveolone	FIA-MS neg	0.902517	3.3052e-06	7.94304e-05	1.01369	0.432746	0.943271	0.981223	0.366011	1
121.03	Benzoic acid	FIA-MS neg	0.902517	3.3052e-06	7.94304e-05	1.01369	0.432746	0.943271	0.981223	0.366011	1
121.03	4-Hydroxybenzaldehyde	FIA-MS neg	0.902517	3.3052e-06	7.94304e-05	1.01369	0.432746	0.943271	0.981223	0.366011	1
121.03	3-(2-Furanyl)-2-propenal	FIA-MS neg	0.902517	3.3052e-06	7.94304e-05	1.01369	0.432746	0.943271	0.981223	0.366011	1
121.041	Niacinamide	FIA-MS neg	0.910913	0.00183342	0.0112431	1.034	0.0689552	0.519407	0.997381	0.896632	1
121.041	2-Acetylpyrazine	FIA-MS neg	0.910913	0.00183342	0.0112431	1.034	0.0689552	0.519407	0.997381	0.896632	1
121.041	(S)-3,4-Dihydroxybutyric acid	FIA-MS neg	0.910913	0.00183342	0.0112431	1.034	0.0689552	0.519407	0.997381	0.896632	1
121.041	2,4-Dihydroxybutanoic acid	FIA-MS neg	0.910913	0.00183342	0.0112431	1.034	0.0689552	0.519407	0.997381	0.896632	1
121.041	4-Deoxyerythronic acid	FIA-MS neg	0.910913	0.00183342	0.0112431	1.034	0.0689552	0.519407	0.997381	0.896632	1
121.041	4-Deoxythreonic acid	FIA-MS neg	0.910913	0.00183342	0.0112431	1.034	0.0689552	0.519407	0.997381	0.896632	1
121.041	A,b-Dihydroxyisobutyric acid	FIA-MS neg	0.910913	0.00183342	0.0112431	1.034	0.0689552	0.519407	0.997381	0.896632	1
121.041	Erythrose	FIA-MS neg	0.910913	0.00183342	0.0112431	1.034	0.0689552	0.519407	0.997381	0.896632	1
121.041	L-Erythrulose	FIA-MS neg	0.910913	0.00183342	0.0112431	1.034	0.0689552	0.519407	0.997381	0.896632	1
121.05	Erythritol	FIA-MS neg	0.949798	0.0297152	0.103819	0.981244	0.350736	0.896051	0.994047	0.804101	1
121.05	D-Threitol	FIA-MS neg	0.949798	0.0297152	0.103819	0.981244	0.350736	0.896051	0.994047	0.804101	1
122.025	Nicotinic acid	FIA-MS neg	0.942495	0.0241405	0.0888013	0.987706	0.637811	1	0.956814	0.238281	1
122.025	Picolinic acid	FIA-MS neg	0.942495	0.0241405	0.0888013	0.987706	0.637811	1	0.956814	0.238281	1
122.025	2-Hydroxy-4-imino-2,5-cyclohexadienone	FIA-MS neg	0.942495	0.0241405	0.0888013	0.987706	0.637811	1	0.956814	0.238281	1
122.034	Graveolone	FIA-MS neg	0.911105	0.170796	0.387878	0.996004	0.957423	1	0.893549	0.294199	1
122.034	Benzoic acid	FIA-MS neg	0.911105	0.170796	0.387878	0.996004	0.957423	1	0.893549	0.294199	1
122.034	4-Hydroxybenzaldehyde	FIA-MS neg	0.911105	0.170796	0.387878	0.996004	0.957423	1	0.893549	0.294199	1
122.034	3-(2-Furanyl)-2-propenal	FIA-MS neg	0.911105	0.170796	0.387878	0.996004	0.957423	1	0.893549	0.294199	1
122.044	Niacinamide	FIA-MS neg	0.913926	0.00269562	0.0154053	1.05071	0.00813041	0.235573	0.983843	0.464496	1
122.044	2-Acetylpyrazine	FIA-MS neg	0.913926	0.00269562	0.0154053	1.05071	0.00813041	0.235573	0.983843	0.464496	1
122.97	Dimethylarsinous acid	FIA-MS neg	0.986391	0.70538	0.988596	1.01142	0.760176	1	0.959888	0.169678	1
122.982		FIA-MS neg	1.54825	0.000517213	0.00403147	1.08586	0.515151	0.988531	1.25776	0.282671	1
123.012		FIA-MS neg	0.956007	0.326842	0.611628	1.08224	0.0656993	0.516246	1.02005	0.656294	1
123.045	(+)-cis-5,6-Dihydro-5-hydroxy-4-methoxy-6-(2-phenylethyl)-2H-pyran-2-one	FIA-MS neg	0.977309	0.521454	0.824577	1.03097	0.315937	0.866715	0.955025	0.264117	1
123.045	N-acetyltryptophan	FIA-MS neg	0.977309	0.521454	0.824577	1.03097	0.315937	0.866715	0.955025	0.264117	1
123.045	Asparaginyl-Asparagine	FIA-MS neg	0.977309	0.521454	0.824577	1.03097	0.315937	0.866715	0.955025	0.264117	1
123.045	Nigellicine	FIA-MS neg	0.977309	0.521454	0.824577	1.03097	0.315937	0.866715	0.955025	0.264117	1
123.045	N2-Oxalylarginine	FIA-MS neg	0.977309	0.521454	0.824577	1.03097	0.315937	0.866715	0.955025	0.264117	1
123.045	4-Methylcatechol	FIA-MS neg	0.977309	0.521454	0.824577	1.03097	0.315937	0.866715	0.955025	0.264117	1
123.045	Guaiacol	FIA-MS neg	0.977309	0.521454	0.824577	1.03097	0.315937	0.866715	0.955025	0.264117	1
123.045	4-Hydroxybenzyl alcohol	FIA-MS neg	0.977309	0.521454	0.824577	1.03097	0.315937	0.866715	0.955025	0.264117	1
123.045	Mequinol	FIA-MS neg	0.977309	0.521454	0.824577	1.03097	0.315937	0.866715	0.955025	0.264117	1
123.045	1-(2-Furanyl)-2-propanone	FIA-MS neg	0.977309	0.521454	0.824577	1.03097	0.315937	0.866715	0.955025	0.264117	1
123.045	2-Acetyl-3-methylfuran	FIA-MS neg	0.977309	0.521454	0.824577	1.03097	0.315937	0.866715	0.955025	0.264117	1
123.045	2-Acetyl-5-methylfuran	FIA-MS neg	0.977309	0.521454	0.824577	1.03097	0.315937	0.866715	0.955025	0.264117	1
123.045	1-(2-Furanyl)-1-propanone	FIA-MS neg	0.977309	0.521454	0.824577	1.03097	0.315937	0.866715	0.955025	0.264117	1
123.057	Histidylproline diketopiperazine	FIA-MS neg	1.01031	0.802661	1	0.964328	0.380983	0.910759	1.02694	0.496861	1
123.057	Prenyl glucoside	FIA-MS neg	1.01031	0.802661	1	0.964328	0.380983	0.910759	1.02694	0.496861	1
123.057	(E)-2-Methyl-2-buten-1-ol O-beta-D-Glucopyranoside	FIA-MS neg	1.01031	0.802661	1	0.964328	0.380983	0.910759	1.02694	0.496861	1
123.057	L-beta-aspartyl-L-leucine	FIA-MS neg	1.01031	0.802661	1	0.964328	0.380983	0.910759	1.02694	0.496861	1
123.057	L-gamma-glutamyl-L-valine	FIA-MS neg	1.01031	0.802661	1	0.964328	0.380983	0.910759	1.02694	0.496861	1
123.057	Aspartyl-Isoleucine	FIA-MS neg	1.01031	0.802661	1	0.964328	0.380983	0.910759	1.02694	0.496861	1
123.057	Aspartyl-Leucine	FIA-MS neg	1.01031	0.802661	1	0.964328	0.380983	0.910759	1.02694	0.496861	1
123.057	Isoleucyl-Aspartate	FIA-MS neg	1.01031	0.802661	1	0.964328	0.380983	0.910759	1.02694	0.496861	1
123.057	Leucyl-Aspartate	FIA-MS neg	1.01031	0.802661	1	0.964328	0.380983	0.910759	1.02694	0.496861	1
123.057	Methylimidazole acetaldehyde	FIA-MS neg	1.01031	0.802661	1	0.964328	0.380983	0.910759	1.02694	0.496861	1
123.057	2-Methoxy-3-methylpyrazine	FIA-MS neg	1.01031	0.802661	1	0.964328	0.380983	0.910759	1.02694	0.496861	1
123.057	2-Methoxy-5-methylpyrazine	FIA-MS neg	1.01031	0.802661	1	0.964328	0.380983	0.910759	1.02694	0.496861	1
123.057	2-Methoxy-6-methylpyrazine	FIA-MS neg	1.01031	0.802661	1	0.964328	0.380983	0.910759	1.02694	0.496861	1
123.057	Erythritol	FIA-MS neg	1.01031	0.802661	1	0.964328	0.380983	0.910759	1.02694	0.496861	1
123.057	D-Threitol	FIA-MS neg	1.01031	0.802661	1	0.964328	0.380983	0.910759	1.02694	0.496861	1
123.969		FIA-MS neg	0.986136	0.760988	1	0.989835	0.80475	1	0.973076	0.475619	1
124.007	Taurine	FIA-MS neg	0.921325	2.03993e-05	0.000324724	1.0042	0.870676	1	0.989048	0.642092	1
124.04		FIA-MS neg	0.92854	0.000242869	0.00220116	1.01405	0.438813	0.946281	1.00739	0.718673	1
124.052	Cysteinyl-Lysine	FIA-MS neg	1.01526	0.808756	1	0.983968	0.777056	1	1.01718	0.801824	1
124.052	Lysyl-Cysteine	FIA-MS neg	1.01526	0.808756	1	0.983968	0.777056	1	1.01718	0.801824	1
124.052	5-Methylcytosine	FIA-MS neg	1.01526	0.808756	1	0.983968	0.777056	1	1.01718	0.801824	1
124.052	2-O-Methylcytosine	FIA-MS neg	1.01526	0.808756	1	0.983968	0.777056	1	1.01718	0.801824	1
124.052	3-Methylcytosine	FIA-MS neg	1.01526	0.808756	1	0.983968	0.777056	1	1.01718	0.801824	1
124.966		FIA-MS neg	0.997708	0.955261	1	1.03065	0.524717	0.994586	0.983987	0.659057	1
125.001	Ethylphosphate	FIA-MS neg	1.08038	0.227213	0.476153	1.24203	0.0235285	0.383223	1.04258	0.670231	1
125.024	1,2,3-Trihydroxybenzene	FIA-MS neg	2.55487	1.00863e-07	5.85994e-06	0.671538	0.00367638	0.150681	1.15345	0.113084	1
125.024	1,3,5-Trihydroxybenzene	FIA-MS neg	2.55487	1.00863e-07	5.85994e-06	0.671538	0.00367638	0.150681	1.15345	0.113084	1
125.024	Methyl 2-furoate	FIA-MS neg	2.55487	1.00863e-07	5.85994e-06	0.671538	0.00367638	0.150681	1.15345	0.113084	1
125.024	Maltol	FIA-MS neg	2.55487	1.00863e-07	5.85994e-06	0.671538	0.00367638	0.150681	1.15345	0.113084	1
125.024	4-Hydroxy-2H-pyran-3-carboxaldehyde	FIA-MS neg	2.55487	1.00863e-07	5.85994e-06	0.671538	0.00367638	0.150681	1.15345	0.113084	1
125.024	(Z)-Tamarindienal	FIA-MS neg	2.55487	1.00863e-07	5.85994e-06	0.671538	0.00367638	0.150681	1.15345	0.113084	1
125.024	5-Hydroxymethyl-2-furancarboxaldehyde	FIA-MS neg	2.55487	1.00863e-07	5.85994e-06	0.671538	0.00367638	0.150681	1.15345	0.113084	1
125.036	Deoxyinosine	FIA-MS neg	0.74525	0.171667	0.389151	0.909594	0.428462	0.94208	0.969668	0.769617	1
125.036	Nebularine	FIA-MS neg	0.74525	0.171667	0.389151	0.909594	0.428462	0.94208	0.969668	0.769617	1
125.036	Thymine	FIA-MS neg	0.74525	0.171667	0.389151	0.909594	0.428462	0.94208	0.969668	0.769617	1
125.036	Imidazoleacetic acid	FIA-MS neg	0.74525	0.171667	0.389151	0.909594	0.428462	0.94208	0.969668	0.769617	1
125.036	1H-Imidazole-1-acetic acid	FIA-MS neg	0.74525	0.171667	0.389151	0.909594	0.428462	0.94208	0.969668	0.769617	1
125.047	7-Aminonitrazepam	FIA-MS neg	0.994451	0.931454	1	0.959941	0.495387	0.977393	0.930921	0.210833	1
125.047	5-Aminoimidazole-4-carboxamide	FIA-MS neg	0.994451	0.931454	1	0.959941	0.495387	0.977393	0.930921	0.210833	1
125.059		FIA-MS neg	0.834736	0.00229658	0.0136307	1.03915	0.353209	0.896359	1.04262	0.352268	1
126.028	1,2,3-Trihydroxybenzene	FIA-MS neg	3.08455	3.91729e-08	2.92396e-06	0.603854	0.00255278	0.129024	1.18624	0.12019	1
126.028	1,3,5-Trihydroxybenzene	FIA-MS neg	3.08455	3.91729e-08	2.92396e-06	0.603854	0.00255278	0.129024	1.18624	0.12019	1
126.028	Methyl 2-furoate	FIA-MS neg	3.08455	3.91729e-08	2.92396e-06	0.603854	0.00255278	0.129024	1.18624	0.12019	1
126.028	Maltol	FIA-MS neg	3.08455	3.91729e-08	2.92396e-06	0.603854	0.00255278	0.129024	1.18624	0.12019	1
126.028	4-Hydroxy-2H-pyran-3-carboxaldehyde	FIA-MS neg	3.08455	3.91729e-08	2.92396e-06	0.603854	0.00255278	0.129024	1.18624	0.12019	1
126.028	(Z)-Tamarindienal	FIA-MS neg	3.08455	3.91729e-08	2.92396e-06	0.603854	0.00255278	0.129024	1.18624	0.12019	1
126.028	5-Hydroxymethyl-2-furancarboxaldehyde	FIA-MS neg	3.08455	3.91729e-08	2.92396e-06	0.603854	0.00255278	0.129024	1.18624	0.12019	1
126.031	L-Phosphoarginine	FIA-MS neg	0.807847	0.000338657	0.00287642	1.01436	0.825525	1	1.00704	0.883007	1
126.056	L-Furosine	FIA-MS neg	1.00074	0.979222	1	0.983083	0.57391	1	1.03827	0.145692	1
126.056	L-Pyridosine	FIA-MS neg	1.00074	0.979222	1	0.983083	0.57391	1	1.03827	0.145692	1
126.056	Pyrraline	FIA-MS neg	1.00074	0.979222	1	0.983083	0.57391	1	1.03827	0.145692	1
126.056	Aldosine	FIA-MS neg	1.00074	0.979222	1	0.983083	0.57391	1	1.03827	0.145692	1
126.056	Histidinyl-Proline	FIA-MS neg	1.00074	0.979222	1	0.983083	0.57391	1	1.03827	0.145692	1
126.056	Prolyl-Histidine	FIA-MS neg	1.00074	0.979222	1	0.983083	0.57391	1	1.03827	0.145692	1
126.056	2,3-Butanediol glucoside	FIA-MS neg	1.00074	0.979222	1	0.983083	0.57391	1	1.03827	0.145692	1
126.056	D-1-Piperideine-2-carboxylic acid	FIA-MS neg	1.00074	0.979222	1	0.983083	0.57391	1	1.03827	0.145692	1
126.056	(S)-2,3,4,5-Tetrahydropiperidine-2-carboxylate	FIA-MS neg	1.00074	0.979222	1	0.983083	0.57391	1	1.03827	0.145692	1
126.056	(Â±)-4-Methylene-2-pyrrolidinecarboxylic acid	FIA-MS neg	1.00074	0.979222	1	0.983083	0.57391	1	1.03827	0.145692	1
126.998	2-Hydroxyethanesulfonate	FIA-MS neg	1.08991	0.254949	0.515801	1.27178	0.0279718	0.410306	1.0573	0.614071	1
126.998	Ethyl hydrogen sulfate	FIA-MS neg	1.08991	0.254949	0.515801	1.27178	0.0279718	0.410306	1.0573	0.614071	1
127.015	Barbituric acid	FIA-MS neg	0.914409	0.00175827	0.0108768	1.04769	0.0140231	0.304536	0.996192	0.864593	1
127.029		FIA-MS neg	2.02256	0.0070659	0.033434	0.837849	0.0872793	0.567971	1.14495	0.101324	1
127.04	L-Agaridoxin	FIA-MS neg	1.00512	0.899637	1	1.00458	0.894977	1	1.02921	0.446879	1
127.04	Osmundalactone	FIA-MS neg	1.00512	0.899637	1	1.00458	0.894977	1	1.02921	0.446879	1
127.04	3-Hydroxy-4,5-dimethyl-2(5H)-furanone	FIA-MS neg	1.00512	0.899637	1	1.00458	0.894977	1	1.02921	0.446879	1
127.04	2-Ethyl-3,4-dihydroxyfuran	FIA-MS neg	1.00512	0.899637	1	1.00458	0.894977	1	1.02921	0.446879	1
127.04	L-erythro-5-(1-Hydroxyethyl)-2(5H)-furanone	FIA-MS neg	1.00512	0.899637	1	1.00458	0.894977	1	1.02921	0.446879	1
127.04	5,6-Dihydro-4-methoxy-2H-pyran-2-one	FIA-MS neg	1.00512	0.899637	1	1.00458	0.894977	1	1.02921	0.446879	1
127.04	xi-5-Acetyltetrahydro-2(3H)-furanone	FIA-MS neg	1.00512	0.899637	1	1.00458	0.894977	1	1.02921	0.446879	1
127.04	(Â±)-Furaneol	FIA-MS neg	1.00512	0.899637	1	1.00458	0.894977	1	1.02921	0.446879	1
127.04	2,7-Oxepanedione	FIA-MS neg	1.00512	0.899637	1	1.00458	0.894977	1	1.02921	0.446879	1
127.051	2-(3-Carboxy-3-aminopropyl)-L-histidine	FIA-MS neg	0.908321	0.000337125	0.00286989	1.01164	0.639083	1	1.00916	0.741662	1
127.051	Histidinyl-Threonine	FIA-MS neg	0.908321	0.000337125	0.00286989	1.01164	0.639083	1	1.00916	0.741662	1
127.051	Threoninyl-Histidine	FIA-MS neg	0.908321	0.000337125	0.00286989	1.01164	0.639083	1	1.00916	0.741662	1
127.051	Dihydrothymine	FIA-MS neg	0.908321	0.000337125	0.00286989	1.01164	0.639083	1	1.00916	0.741662	1
127.051	Squamolone	FIA-MS neg	0.908321	0.000337125	0.00286989	1.01164	0.639083	1	1.00916	0.741662	1
127.051	L-Cyclo(alanylglycyl)	FIA-MS neg	0.908321	0.000337125	0.00286989	1.01164	0.639083	1	1.00916	0.741662	1
127.076	1-Methoxy-3-methylene-2-pentanone	FIA-MS neg	1.0206	0.448525	0.74927	1.07062	0.041142	0.450319	1.01836	0.617776	1
127.076	4-Methyl-5-hexanolide	FIA-MS neg	1.0206	0.448525	0.74927	1.07062	0.041142	0.450319	1.01836	0.617776	1
127.076	Cyclohexanecarboxylic acid	FIA-MS neg	1.0206	0.448525	0.74927	1.07062	0.041142	0.450319	1.01836	0.617776	1
127.076	Cyclohexyl formate	FIA-MS neg	1.0206	0.448525	0.74927	1.07062	0.041142	0.450319	1.01836	0.617776	1
127.076	2,3-Heptanedione	FIA-MS neg	1.0206	0.448525	0.74927	1.07062	0.041142	0.450319	1.01836	0.617776	1
127.076	5-Methyl-2,3-hexanedione	FIA-MS neg	1.0206	0.448525	0.74927	1.07062	0.041142	0.450319	1.01836	0.617776	1
127.076	Dihydro-5-propyl-2(3H)-furanone	FIA-MS neg	1.0206	0.448525	0.74927	1.07062	0.041142	0.450319	1.01836	0.617776	1
127.076	4-Pentenyl acetate	FIA-MS neg	1.0206	0.448525	0.74927	1.07062	0.041142	0.450319	1.01836	0.617776	1
127.076	2-Hexenyl formate	FIA-MS neg	1.0206	0.448525	0.74927	1.07062	0.041142	0.450319	1.01836	0.617776	1
127.076	cis-3-Hexenyl formate	FIA-MS neg	1.0206	0.448525	0.74927	1.07062	0.041142	0.450319	1.01836	0.617776	1
128.035	Pyroglutamic acid	FIA-MS neg	0.914271	3.63869e-06	8.54409e-05	1.03613	0.0425052	0.452028	0.996087	0.801666	1
128.035	Pyrrolidonecarboxylic acid	FIA-MS neg	0.914271	3.63869e-06	8.54409e-05	1.03613	0.0425052	0.452028	0.996087	0.801666	1
128.035	Pyrroline hydroxycarboxylic acid	FIA-MS neg	0.914271	3.63869e-06	8.54409e-05	1.03613	0.0425052	0.452028	0.996087	0.801666	1
128.035	N-Acryloylglycine	FIA-MS neg	0.914271	3.63869e-06	8.54409e-05	1.03613	0.0425052	0.452028	0.996087	0.801666	1
128.035	1-Pyrroline-4-hydroxy-2-carboxylate	FIA-MS neg	0.914271	3.63869e-06	8.54409e-05	1.03613	0.0425052	0.452028	0.996087	0.801666	1
128.072	Pipecolic acid	FIA-MS neg	0.9553	0.0326038	0.111458	1.00901	0.702221	1	1.00337	0.852357	1
128.072	L-Pipecolic acid	FIA-MS neg	0.9553	0.0326038	0.111458	1.00901	0.702221	1	1.00337	0.852357	1
128.072	N4-Acetylaminobutanal	FIA-MS neg	0.9553	0.0326038	0.111458	1.00901	0.702221	1	1.00337	0.852357	1
128.072	D-Pipecolic acid	FIA-MS neg	0.9553	0.0326038	0.111458	1.00901	0.702221	1	1.00337	0.852357	1
128.072	L-trans-4-Methyl-2-pyrrolidinecarboxylic acid	FIA-MS neg	0.9553	0.0326038	0.111458	1.00901	0.702221	1	1.00337	0.852357	1
128.072	2-Pyrrolidineacetic acid	FIA-MS neg	0.9553	0.0326038	0.111458	1.00901	0.702221	1	1.00337	0.852357	1
129.019	Itaconic acid	FIA-MS neg	1.00366	0.86863	1	1.07793	0.00234649	0.122368	1.04772	0.0732553	1
129.019	Gamma-delta-Dioxovaleric acid	FIA-MS neg	1.00366	0.86863	1	1.07793	0.00234649	0.122368	1.04772	0.0732553	1
129.039	2-Ethyldihydro-3(2H)-thiophenone	FIA-MS neg	0.897216	2.67085e-05	0.000401375	1.02935	0.183573	0.723638	0.996882	0.880126	1
129.039	Pyroglutamic acid	FIA-MS neg	0.897216	2.67085e-05	0.000401375	1.02935	0.183573	0.723638	0.996882	0.880126	1
129.039	Pyrrolidonecarboxylic acid	FIA-MS neg	0.897216	2.67085e-05	0.000401375	1.02935	0.183573	0.723638	0.996882	0.880126	1
129.039	Pyrroline hydroxycarboxylic acid	FIA-MS neg	0.897216	2.67085e-05	0.000401375	1.02935	0.183573	0.723638	0.996882	0.880126	1
129.039	N-Acryloylglycine	FIA-MS neg	0.897216	2.67085e-05	0.000401375	1.02935	0.183573	0.723638	0.996882	0.880126	1
129.039	1-Pyrroline-4-hydroxy-2-carboxylate	FIA-MS neg	0.897216	2.67085e-05	0.000401375	1.02935	0.183573	0.723638	0.996882	0.880126	1
129.056	gamma-L-Glutamyl-L-pipecolic acid	FIA-MS neg	0.891788	0.0109198	0.047374	0.998964	0.968421	1	1.02579	0.426814	1
129.056	(2S,2'S)-Pyrosaccharopine	FIA-MS neg	0.891788	0.0109198	0.047374	0.998964	0.968421	1	1.02579	0.426814	1
129.056	2-Ketohexanoic acid	FIA-MS neg	0.891788	0.0109198	0.047374	0.998964	0.968421	1	1.02579	0.426814	1
129.056	Mevalonolactone	FIA-MS neg	0.891788	0.0109198	0.047374	0.998964	0.968421	1	1.02579	0.426814	1
129.056	3-Oxohexanoic acid	FIA-MS neg	0.891788	0.0109198	0.047374	0.998964	0.968421	1	1.02579	0.426814	1
129.056	5-Ethoxy-4,5-dihydro-2(3H)furanone	FIA-MS neg	0.891788	0.0109198	0.047374	0.998964	0.968421	1	1.02579	0.426814	1
129.056	Ethyl acetoacetate	FIA-MS neg	0.891788	0.0109198	0.047374	0.998964	0.968421	1	1.02579	0.426814	1
129.056	Ethyl 3-oxobutanoate	FIA-MS neg	0.891788	0.0109198	0.047374	0.998964	0.968421	1	1.02579	0.426814	1
129.056	Sherry lactone	FIA-MS neg	0.891788	0.0109198	0.047374	0.998964	0.968421	1	1.02579	0.426814	1
129.056	(4S,6S)-3,4,5,6-Tetrahydro-4-hydroxy-6-methyl-2H-pyran-2-one	FIA-MS neg	0.891788	0.0109198	0.047374	0.998964	0.968421	1	1.02579	0.426814	1
129.056	Acetoin acetate	FIA-MS neg	0.891788	0.0109198	0.047374	0.998964	0.968421	1	1.02579	0.426814	1
129.056	Methyl levulinate	FIA-MS neg	0.891788	0.0109198	0.047374	0.998964	0.968421	1	1.02579	0.426814	1
129.067	Asparaginyl-Lysine	FIA-MS neg	0.962717	0.657018	0.947933	1.00176	0.951762	1	1	1	1
129.067	Lysyl-Asparagine	FIA-MS neg	0.962717	0.657018	0.947933	1.00176	0.951762	1	1	1	1
129.067	L-cis-3-Amino-2-pyrrolidinecarboxylic acid	FIA-MS neg	0.962717	0.657018	0.947933	1.00176	0.951762	1	1	1	1
129.067	D-1-Amino-2-pyrrolidinecarboxylic acid	FIA-MS neg	0.962717	0.657018	0.947933	1.00176	0.951762	1	1	1	1
129.092	Butyl propionate	FIA-MS neg	0.917097	0.000901327	0.00634532	1.00938	0.692022	1	0.971989	0.347253	1
129.092	Isopentyl acetate	FIA-MS neg	0.917097	0.000901327	0.00634532	1.00938	0.692022	1	0.971989	0.347253	1
129.092	(Â±)-2-Pentanol acetate	FIA-MS neg	0.917097	0.000901327	0.00634532	1.00938	0.692022	1	0.971989	0.347253	1
129.092	cis- and trans-2-Isopropyl-4-methyl-1,3-dioxolane	FIA-MS neg	0.917097	0.000901327	0.00634532	1.00938	0.692022	1	0.971989	0.347253	1
129.092	2-Methylbutyl acetate	FIA-MS neg	0.917097	0.000901327	0.00634532	1.00938	0.692022	1	0.971989	0.347253	1
129.092	2-Methylpropyl propanoate	FIA-MS neg	0.917097	0.000901327	0.00634532	1.00938	0.692022	1	0.971989	0.347253	1
129.092	Isopropyl 2-methylpropanoate	FIA-MS neg	0.917097	0.000901327	0.00634532	1.00938	0.692022	1	0.971989	0.347253	1
129.092	Pentyl acetate	FIA-MS neg	0.917097	0.000901327	0.00634532	1.00938	0.692022	1	0.971989	0.347253	1
130.04	L-cis-Cyclo(aspartylphenylalanyl)	FIA-MS neg	0.914902	0.00491261	0.0249955	0.987753	0.611526	1	1.03612	0.224351	1
130.04	Asparaginyl-Glutamate	FIA-MS neg	0.914902	0.00491261	0.0249955	0.987753	0.611526	1	1.03612	0.224351	1
130.04	Glutamyl-Asparagine	FIA-MS neg	0.914902	0.00491261	0.0249955	0.987753	0.611526	1	1.03612	0.224351	1
130.04	3-Furanmethanol glucoside	FIA-MS neg	0.914902	0.00491261	0.0249955	0.987753	0.611526	1	1.03612	0.224351	1
130.051	Nopalinic acid	FIA-MS neg	0.8274	0.00011336	0.001218	1.14215	0.0012407	0.0885062	1.00094	0.979643	1
130.051	Asparaginyl-Glutamine	FIA-MS neg	0.8274	0.00011336	0.001218	1.14215	0.0012407	0.0885062	1.00094	0.979643	1
130.051	Asparaginyl-Gamma-glutamate	FIA-MS neg	0.8274	0.00011336	0.001218	1.14215	0.0012407	0.0885062	1.00094	0.979643	1
130.051	Glutaminyl-Asparagine	FIA-MS neg	0.8274	0.00011336	0.001218	1.14215	0.0012407	0.0885062	1.00094	0.979643	1
130.051	Gamma-glutamyl-Asparagine	FIA-MS neg	0.8274	0.00011336	0.001218	1.14215	0.0012407	0.0885062	1.00094	0.979643	1
130.051	4-Hydroxyproline	FIA-MS neg	0.8274	0.00011336	0.001218	1.14215	0.0012407	0.0885062	1.00094	0.979643	1
130.051	N-Acetyl-L-alanine	FIA-MS neg	0.8274	0.00011336	0.001218	1.14215	0.0012407	0.0885062	1.00094	0.979643	1
130.051	Propionylglycine	FIA-MS neg	0.8274	0.00011336	0.001218	1.14215	0.0012407	0.0885062	1.00094	0.979643	1
130.051	5-Aminolevulinic acid	FIA-MS neg	0.8274	0.00011336	0.001218	1.14215	0.0012407	0.0885062	1.00094	0.979643	1
130.051	L-Glutamic gamma-semialdehyde	FIA-MS neg	0.8274	0.00011336	0.001218	1.14215	0.0012407	0.0885062	1.00094	0.979643	1
130.051	3-Hydroxy-L-proline	FIA-MS neg	0.8274	0.00011336	0.001218	1.14215	0.0012407	0.0885062	1.00094	0.979643	1
130.051	4-Hydroxy-L-proline	FIA-MS neg	0.8274	0.00011336	0.001218	1.14215	0.0012407	0.0885062	1.00094	0.979643	1
130.051	4-Hydroxy-2-pyrrolidinecarboxylic acid	FIA-MS neg	0.8274	0.00011336	0.001218	1.14215	0.0012407	0.0885062	1.00094	0.979643	1
130.062	Creatine	FIA-MS neg	0.948536	0.00448108	0.0230728	0.929576	0.275149	0.828384	0.964859	0.164034	1
130.062	Beta-Guanidinopropionic acid	FIA-MS neg	0.948536	0.00448108	0.0230728	0.929576	0.275149	0.828384	0.964859	0.164034	1
130.087	L-Isoleucine	FIA-MS neg	1.0289	0.0753211	0.211812	1.02892	0.0552201	0.49343	1.03528	0.133863	1
130.087	L-Alloisoleucine	FIA-MS neg	1.0289	0.0753211	0.211812	1.02892	0.0552201	0.49343	1.03528	0.133863	1
130.087	L-Leucine	FIA-MS neg	1.0289	0.0753211	0.211812	1.02892	0.0552201	0.49343	1.03528	0.133863	1
130.087	L-Norleucine	FIA-MS neg	1.0289	0.0753211	0.211812	1.02892	0.0552201	0.49343	1.03528	0.133863	1
130.087	Beta-Leucine	FIA-MS neg	1.0289	0.0753211	0.211812	1.02892	0.0552201	0.49343	1.03528	0.133863	1
130.087	D-Leucine	FIA-MS neg	1.0289	0.0753211	0.211812	1.02892	0.0552201	0.49343	1.03528	0.133863	1
130.087	(Â±)-erythro-Isoleucine	FIA-MS neg	1.0289	0.0753211	0.211812	1.02892	0.0552201	0.49343	1.03528	0.133863	1
130.087	6-Deoxyfagomine	FIA-MS neg	1.0289	0.0753211	0.211812	1.02892	0.0552201	0.49343	1.03528	0.133863	1
131.001		FIA-MS neg	1.34148	0.000893365	0.00630496	0.877054	0.218876	0.766372	0.889039	0.248496	1
131.012		FIA-MS neg	1.02873	0.445812	0.746508	1.14224	0.0646578	0.515575	1.00156	0.982156	1
131.035	Monoethyl malonic acid	FIA-MS neg	0.926218	0.000772151	0.00559313	1.01939	0.208088	0.755649	1.02045	0.245978	1
131.035	Glutaric acid	FIA-MS neg	0.926218	0.000772151	0.00559313	1.01939	0.208088	0.755649	1.02045	0.245978	1
131.035	Methylsuccinic acid	FIA-MS neg	0.926218	0.000772151	0.00559313	1.01939	0.208088	0.755649	1.02045	0.245978	1
131.035	Dimethylmalonic acid	FIA-MS neg	0.926218	0.000772151	0.00559313	1.01939	0.208088	0.755649	1.02045	0.245978	1
131.035	2-C-Methyl-1,4-erythrono-D-lactone	FIA-MS neg	0.926218	0.000772151	0.00559313	1.01939	0.208088	0.755649	1.02045	0.245978	1
131.035	2-Deoxy-L-ribono-1,4-lactone	FIA-MS neg	0.926218	0.000772151	0.00559313	1.01939	0.208088	0.755649	1.02045	0.245978	1
131.035	2-Hydroxy-4-oxopentanoic acid	FIA-MS neg	0.926218	0.000772151	0.00559313	1.01939	0.208088	0.755649	1.02045	0.245978	1
131.046	Hydroxyprolyl-Methionine	FIA-MS neg	1	1	1	1.03012	0.497701	0.979491	1.04428	0.329817	1
131.046	Methionyl-Hydroxyproline	FIA-MS neg	1	1	1	1.03012	0.497701	0.979491	1.04428	0.329817	1
131.046	Ureidopropionic acid	FIA-MS neg	1	1	1	1.03012	0.497701	0.979491	1.04428	0.329817	1
131.046	L-Asparagine	FIA-MS neg	1	1	1	1.03012	0.497701	0.979491	1.04428	0.329817	1
131.046	Glycyl-glycine	FIA-MS neg	1	1	1	1.03012	0.497701	0.979491	1.04428	0.329817	1
131.046	N-Carbamoylsarcosine	FIA-MS neg	1	1	1	1.03012	0.497701	0.979491	1.04428	0.329817	1
131.046	D-Asparagine	FIA-MS neg	1	1	1	1.03012	0.497701	0.979491	1.04428	0.329817	1
131.054	4-Mercapto-4-methyl-2-pentanone	FIA-MS neg	0.825143	5.76748e-06	0.000117977	1.11789	0.00541985	0.185113	1.00485	0.925602	1
131.054	2,5-Dimethyl-3-mercaptotetrahydrofuran	FIA-MS neg	0.825143	5.76748e-06	0.000117977	1.11789	0.00541985	0.185113	1.00485	0.925602	1
131.054	4-(Methylthio)-2-pentanone	FIA-MS neg	0.825143	5.76748e-06	0.000117977	1.11789	0.00541985	0.185113	1.00485	0.925602	1
131.054	3-Mercapto-2-methylpentanal	FIA-MS neg	0.825143	5.76748e-06	0.000117977	1.11789	0.00541985	0.185113	1.00485	0.925602	1
131.054	4-Hydroxyproline	FIA-MS neg	0.825143	5.76748e-06	0.000117977	1.11789	0.00541985	0.185113	1.00485	0.925602	1
131.054	N-Acetyl-L-alanine	FIA-MS neg	0.825143	5.76748e-06	0.000117977	1.11789	0.00541985	0.185113	1.00485	0.925602	1
131.054	Propionylglycine	FIA-MS neg	0.825143	5.76748e-06	0.000117977	1.11789	0.00541985	0.185113	1.00485	0.925602	1
131.054	5-Aminolevulinic acid	FIA-MS neg	0.825143	5.76748e-06	0.000117977	1.11789	0.00541985	0.185113	1.00485	0.925602	1
131.054	L-Glutamic gamma-semialdehyde	FIA-MS neg	0.825143	5.76748e-06	0.000117977	1.11789	0.00541985	0.185113	1.00485	0.925602	1
131.054	3-Hydroxy-L-proline	FIA-MS neg	0.825143	5.76748e-06	0.000117977	1.11789	0.00541985	0.185113	1.00485	0.925602	1
131.054	4-Hydroxy-L-proline	FIA-MS neg	0.825143	5.76748e-06	0.000117977	1.11789	0.00541985	0.185113	1.00485	0.925602	1
131.054	4-Hydroxy-2-pyrrolidinecarboxylic acid	FIA-MS neg	0.825143	5.76748e-06	0.000117977	1.11789	0.00541985	0.185113	1.00485	0.925602	1
131.071	(5R)-5-Hydroxyhexanoic acid	FIA-MS neg	0.924443	0.000753556	0.00547603	1.02437	0.363289	0.903432	1.0313	0.259834	1
131.071	5-Hydroxyhexanoic acid	FIA-MS neg	0.924443	0.000753556	0.00547603	1.02437	0.363289	0.903432	1.0313	0.259834	1
131.071	2-Hydroxycaproic acid	FIA-MS neg	0.924443	0.000753556	0.00547603	1.02437	0.363289	0.903432	1.0313	0.259834	1
131.071	(R)-3-Hydroxyhexanoic acid	FIA-MS neg	0.924443	0.000753556	0.00547603	1.02437	0.363289	0.903432	1.0313	0.259834	1
131.071	6-Hydroxyhexanoic acid	FIA-MS neg	0.924443	0.000753556	0.00547603	1.02437	0.363289	0.903432	1.0313	0.259834	1
131.071	(+/-)-1-Acetoxy-1-ethoxyethane	FIA-MS neg	0.924443	0.000753556	0.00547603	1.02437	0.363289	0.903432	1.0313	0.259834	1
131.071	Paraldehyde	FIA-MS neg	0.924443	0.000753556	0.00547603	1.02437	0.363289	0.903432	1.0313	0.259834	1
131.071	Ethyl (Â±)-3-hydroxybutyrate	FIA-MS neg	0.924443	0.000753556	0.00547603	1.02437	0.363289	0.903432	1.0313	0.259834	1
131.071	Butoxyacetic acid	FIA-MS neg	0.924443	0.000753556	0.00547603	1.02437	0.363289	0.903432	1.0313	0.259834	1
131.082	Ornithine	FIA-MS neg	1.30791	0.00311048	0.0172701	1.12266	0.199865	0.744333	0.991315	0.926237	1
131.082	D-Ornithine	FIA-MS neg	1.30791	0.00311048	0.0172701	1.12266	0.199865	0.744333	0.991315	0.926237	1
131.082	L-Ornithine monochlorohydrate/ornithine	FIA-MS neg	1.30791	0.00311048	0.0172701	1.12266	0.199865	0.744333	0.991315	0.926237	1
131.091	L-Isoleucine	FIA-MS neg	1.01403	0.38612	0.679349	1.02896	0.0704294	0.522243	1.03659	0.166156	1
131.091	L-Alloisoleucine	FIA-MS neg	1.01403	0.38612	0.679349	1.02896	0.0704294	0.522243	1.03659	0.166156	1
131.091	L-Leucine	FIA-MS neg	1.01403	0.38612	0.679349	1.02896	0.0704294	0.522243	1.03659	0.166156	1
131.091	L-Norleucine	FIA-MS neg	1.01403	0.38612	0.679349	1.02896	0.0704294	0.522243	1.03659	0.166156	1
131.091	Beta-Leucine	FIA-MS neg	1.01403	0.38612	0.679349	1.02896	0.0704294	0.522243	1.03659	0.166156	1
131.091	D-Leucine	FIA-MS neg	1.01403	0.38612	0.679349	1.02896	0.0704294	0.522243	1.03659	0.166156	1
131.091	(Â±)-erythro-Isoleucine	FIA-MS neg	1.01403	0.38612	0.679349	1.02896	0.0704294	0.522243	1.03659	0.166156	1
131.091	6-Deoxyfagomine	FIA-MS neg	1.01403	0.38612	0.679349	1.02896	0.0704294	0.522243	1.03659	0.166156	1
132.003	2,3-Dihydro-5-methyl-3-thiophenethiol	FIA-MS neg	1	1	1	1.13821	0.255579	0.808344	1	1	1
132.003	4,5-Dihydro-2-methyl-3-thiophenethiol	FIA-MS neg	1	1	1	1.13821	0.255579	0.808344	1	1	1
132.003	4,5-Dihydro-5-methyl-3-thiophenethiol	FIA-MS neg	1	1	1	1.13821	0.255579	0.808344	1	1	1
132.012	3-Methoxy-4-hydroxyphenylethyleneglycol sulfate	FIA-MS neg	0.990618	0.747687	1	1	1	1	1	1	1
132.012	3-Methoxy-4-Hydroxyphenylglycol sulfate	FIA-MS neg	0.990618	0.747687	1	1	1	1	1	1	1
132.015	2-O-p-Coumaroyltartronic acid	FIA-MS neg	1	1	1	7.02479	0.53615	1	1	1	1
132.038	Monoethyl malonic acid	FIA-MS neg	0.980072	0.48349	0.788856	1.00668	0.539723	1	1	1	1
132.038	Glutaric acid	FIA-MS neg	0.980072	0.48349	0.788856	1.00668	0.539723	1	1	1	1
132.038	Methylsuccinic acid	FIA-MS neg	0.980072	0.48349	0.788856	1.00668	0.539723	1	1	1	1
132.038	Dimethylmalonic acid	FIA-MS neg	0.980072	0.48349	0.788856	1.00668	0.539723	1	1	1	1
132.038	2-C-Methyl-1,4-erythrono-D-lactone	FIA-MS neg	0.980072	0.48349	0.788856	1.00668	0.539723	1	1	1	1
132.038	2-Deoxy-L-ribono-1,4-lactone	FIA-MS neg	0.980072	0.48349	0.788856	1.00668	0.539723	1	1	1	1
132.038	2-Hydroxy-4-oxopentanoic acid	FIA-MS neg	0.980072	0.48349	0.788856	1.00668	0.539723	1	1	1	1
132.045	1'-Acetoxyeugenol acetate	FIA-MS neg	0.970349	0.34238	0.629268	1	1	1	1.02184	0.436138	1
132.045	Indoxyl	FIA-MS neg	0.970349	0.34238	0.629268	1	1	1	1.02184	0.436138	1
132.045	4-Hydroxybenzeneacetonitrile	FIA-MS neg	0.970349	0.34238	0.629268	1	1	1	1.02184	0.436138	1
132.045	2-Methyl-4,5-benzoxazole	FIA-MS neg	0.970349	0.34238	0.629268	1	1	1	1.02184	0.436138	1
132.045	(Â±)-2-Hydroxy-2-phenylacetonitrile	FIA-MS neg	0.970349	0.34238	0.629268	1	1	1	1.02184	0.436138	1
132.058	3-Methylpyrrolo[1,2-a]pyrazine	FIA-MS neg	0.975558	0.557949	0.859813	0.947236	0.225045	0.774734	0.965428	0.322874	1
132.058	4-Mercapto-4-methyl-2-pentanone	FIA-MS neg	0.975558	0.557949	0.859813	0.947236	0.225045	0.774734	0.965428	0.322874	1
132.058	2,5-Dimethyl-3-mercaptotetrahydrofuran	FIA-MS neg	0.975558	0.557949	0.859813	0.947236	0.225045	0.774734	0.965428	0.322874	1
132.058	4-(Methylthio)-2-pentanone	FIA-MS neg	0.975558	0.557949	0.859813	0.947236	0.225045	0.774734	0.965428	0.322874	1
132.058	3-Mercapto-2-methylpentanal	FIA-MS neg	0.975558	0.557949	0.859813	0.947236	0.225045	0.774734	0.965428	0.322874	1
132.058	4-Hydroxyproline	FIA-MS neg	0.975558	0.557949	0.859813	0.947236	0.225045	0.774734	0.965428	0.322874	1
132.058	N-Acetyl-L-alanine	FIA-MS neg	0.975558	0.557949	0.859813	0.947236	0.225045	0.774734	0.965428	0.322874	1
132.058	Propionylglycine	FIA-MS neg	0.975558	0.557949	0.859813	0.947236	0.225045	0.774734	0.965428	0.322874	1
132.058	5-Aminolevulinic acid	FIA-MS neg	0.975558	0.557949	0.859813	0.947236	0.225045	0.774734	0.965428	0.322874	1
132.058	L-Glutamic gamma-semialdehyde	FIA-MS neg	0.975558	0.557949	0.859813	0.947236	0.225045	0.774734	0.965428	0.322874	1
132.058	3-Hydroxy-L-proline	FIA-MS neg	0.975558	0.557949	0.859813	0.947236	0.225045	0.774734	0.965428	0.322874	1
132.058	4-Hydroxy-L-proline	FIA-MS neg	0.975558	0.557949	0.859813	0.947236	0.225045	0.774734	0.965428	0.322874	1
132.058	4-Hydroxy-2-pyrrolidinecarboxylic acid	FIA-MS neg	0.975558	0.557949	0.859813	0.947236	0.225045	0.774734	0.965428	0.322874	1
132.998	1-Isothiocyanato-2-(methylthio)ethane	FIA-MS neg	0.892323	0.195777	0.428384	1.01417	0.829342	1	1.04095	0.634932	1
133.014	L-Malic acid	FIA-MS neg	0.932474	0.518566	0.822511	1.13383	0.131264	0.647041	1.08471	0.0977671	1
133.014	Malic acid	FIA-MS neg	0.932474	0.518566	0.822511	1.13383	0.131264	0.647041	1.08471	0.0977671	1
133.014	D-Malic acid	FIA-MS neg	0.932474	0.518566	0.822511	1.13383	0.131264	0.647041	1.08471	0.0977671	1
133.014	Velcorin	FIA-MS neg	0.932474	0.518566	0.822511	1.13383	0.131264	0.647041	1.08471	0.0977671	1
133.014	3,3-Dimethyl-1,2-dithiolane	FIA-MS neg	0.932474	0.518566	0.822511	1.13383	0.131264	0.647041	1.08471	0.0977671	1
133.014	Tetrahydro-2-methyl-2-thiophenethiol	FIA-MS neg	0.932474	0.518566	0.822511	1.13383	0.131264	0.647041	1.08471	0.0977671	1
133.014	Tetrahydro-2-methyl-3-thiophenethiol	FIA-MS neg	0.932474	0.518566	0.822511	1.13383	0.131264	0.647041	1.08471	0.0977671	1
133.05	Acetylcarnosine	FIA-MS neg	1.04415	0.649499	0.941181	0.902022	0.312896	0.863599	0.996972	0.975131	1
133.05	Hydroxyprolyl-Histidine	FIA-MS neg	1.04415	0.649499	0.941181	0.902022	0.312896	0.863599	0.996972	0.975131	1
133.05	Histidinyl-Hydroxyproline	FIA-MS neg	1.04415	0.649499	0.941181	0.902022	0.312896	0.863599	0.996972	0.975131	1
133.05	2,3-Dihydroxyvaleric acid	FIA-MS neg	1.04415	0.649499	0.941181	0.902022	0.312896	0.863599	0.996972	0.975131	1
133.05	1-Deoxy-D-xylulose	FIA-MS neg	1.04415	0.649499	0.941181	0.902022	0.312896	0.863599	0.996972	0.975131	1
133.05	Deoxyribose	FIA-MS neg	1.04415	0.649499	0.941181	0.902022	0.312896	0.863599	0.996972	0.975131	1
133.05	(R)-2,3-Dihydroxy-isovalerate	FIA-MS neg	1.04415	0.649499	0.941181	0.902022	0.312896	0.863599	0.996972	0.975131	1
133.05	(R)-glycerol 1-acetate	FIA-MS neg	1.04415	0.649499	0.941181	0.902022	0.312896	0.863599	0.996972	0.975131	1
133.05	2,3-Dihydroxy-2-methylbutanoic acid	FIA-MS neg	1.04415	0.649499	0.941181	0.902022	0.312896	0.863599	0.996972	0.975131	1
133.061	L-Canaline	FIA-MS neg	0.995155	0.926965	1	0.991281	0.883227	1	0.964042	0.347019	1
133.061	3-Methylpyrrolo[1,2-a]pyrazine	FIA-MS neg	0.995155	0.926965	1	0.991281	0.883227	1	0.964042	0.347019	1
133.061	4-Mercapto-4-methyl-2-pentanone	FIA-MS neg	0.995155	0.926965	1	0.991281	0.883227	1	0.964042	0.347019	1
133.061	2,5-Dimethyl-3-mercaptotetrahydrofuran	FIA-MS neg	0.995155	0.926965	1	0.991281	0.883227	1	0.964042	0.347019	1
133.061	4-(Methylthio)-2-pentanone	FIA-MS neg	0.995155	0.926965	1	0.991281	0.883227	1	0.964042	0.347019	1
133.061	3-Mercapto-2-methylpentanal	FIA-MS neg	0.995155	0.926965	1	0.991281	0.883227	1	0.964042	0.347019	1
134.031		FIA-MS neg	0.756279	0.00167354	0.0104386	1.05333	0.450128	0.953464	0.936969	0.15992	1
134.047	Adenine	FIA-MS neg	0.929468	0.000545149	0.00420559	1.00052	0.978136	1	0.988551	0.578968	1
134.047	(+)-threo-2-Amino-3,4-dihydroxybutanoic acid	FIA-MS neg	0.929468	0.000545149	0.00420559	1.00052	0.978136	1	0.988551	0.578968	1
135.027	Glycinol	FIA-MS neg	0.613226	1.19918e-07	6.72006e-06	1.12166	0.144699	0.666833	0.930154	0.275389	1
135.027	2-Benzoxazolol	FIA-MS neg	0.613226	1.19918e-07	6.72006e-06	1.12166	0.144699	0.666833	0.930154	0.275389	1
135.031	Hypoxanthine	FIA-MS neg	1.182	0.000351187	0.00295611	0.888668	0.00018681	0.0219326	1.04329	0.289479	1
135.031	Erythronic acid	FIA-MS neg	1.182	0.000351187	0.00295611	0.888668	0.00018681	0.0219326	1.04329	0.289479	1
135.031	Threonic acid	FIA-MS neg	1.182	0.000351187	0.00295611	0.888668	0.00018681	0.0219326	1.04329	0.289479	1
135.031	Homocysteine	FIA-MS neg	1.182	0.000351187	0.00295611	0.888668	0.00018681	0.0219326	1.04329	0.289479	1
135.031	Methylcysteine	FIA-MS neg	1.182	0.000351187	0.00295611	0.888668	0.00018681	0.0219326	1.04329	0.289479	1
135.031	(S)-Ureidoglycolic acid	FIA-MS neg	1.182	0.000351187	0.00295611	0.888668	0.00018681	0.0219326	1.04329	0.289479	1
135.045	Phenylacetic acid	FIA-MS neg	1.02707	0.41895	0.718064	0.920636	0.0293988	0.418808	1.04903	0.312683	1
135.045	4-Hydroxyphenylacetaldehyde	FIA-MS neg	1.02707	0.41895	0.718064	0.920636	0.0293988	0.418808	1.04903	0.312683	1
135.045	4-Methoxybenzaldehyde	FIA-MS neg	1.02707	0.41895	0.718064	0.920636	0.0293988	0.418808	1.04903	0.312683	1
135.045	3-Methoxybenzaldehyde	FIA-MS neg	1.02707	0.41895	0.718064	0.920636	0.0293988	0.418808	1.04903	0.312683	1
135.045	3-(5-Methyl-2-furyl)prop-2-enal	FIA-MS neg	1.02707	0.41895	0.718064	0.920636	0.0293988	0.418808	1.04903	0.312683	1
135.045	2'-Hydroxyacetophenone	FIA-MS neg	1.02707	0.41895	0.718064	0.920636	0.0293988	0.418808	1.04903	0.312683	1
135.045	4-(2-Furanyl)-3-buten-2-one	FIA-MS neg	1.02707	0.41895	0.718064	0.920636	0.0293988	0.418808	1.04903	0.312683	1
135.045	2-Methoxybenzaldehyde	FIA-MS neg	1.02707	0.41895	0.718064	0.920636	0.0293988	0.418808	1.04903	0.312683	1
135.045	Methyl benzoate	FIA-MS neg	1.02707	0.41895	0.718064	0.920636	0.0293988	0.418808	1.04903	0.312683	1
135.045	alpha-Methyl-2-furanacrolein	FIA-MS neg	1.02707	0.41895	0.718064	0.920636	0.0293988	0.418808	1.04903	0.312683	1
135.045	3-(3-Furanyl)-2-methyl-2-propenal	FIA-MS neg	1.02707	0.41895	0.718064	0.920636	0.0293988	0.418808	1.04903	0.312683	1
135.045	Phenyl acetate	FIA-MS neg	1.02707	0.41895	0.718064	0.920636	0.0293988	0.418808	1.04903	0.312683	1
135.045	Benzyl formate	FIA-MS neg	1.02707	0.41895	0.718064	0.920636	0.0293988	0.418808	1.04903	0.312683	1
135.066	2-Methylerythritol	FIA-MS neg	1.05842	0.0746061	0.210327	0.978324	0.565181	1	0.917533	0.0108527	1
135.066	3-Deoxy-D-arabinitol	FIA-MS neg	1.05842	0.0746061	0.210327	0.978324	0.565181	1	0.917533	0.0108527	1
135.066	2-Deoxy-D-ribitol	FIA-MS neg	1.05842	0.0746061	0.210327	0.978324	0.565181	1	0.917533	0.0108527	1
135.066	1-Deoxy-D-ribitol	FIA-MS neg	1.05842	0.0746061	0.210327	0.978324	0.565181	1	0.917533	0.0108527	1
136.007		FIA-MS neg	0.931547	0.100748	0.263954	1.05025	0.505081	0.983839	0.978234	0.587893	1
136.04	(1xi,3S)-1,2,3,4-Tetrahydro-1-methyl-beta-carboline-1,3-dicarboxylic acid	FIA-MS neg	0.874269	0.00331741	0.0181596	1.04319	0.276461	0.829578	1.00387	0.949229	1
136.04	Charine	FIA-MS neg	0.874269	0.00331741	0.0181596	1.04319	0.276461	0.829578	1.00387	0.949229	1
136.04	Arbutin	FIA-MS neg	0.874269	0.00331741	0.0181596	1.04319	0.276461	0.829578	1.00387	0.949229	1
136.04	p-Aminobenzoic acid	FIA-MS neg	0.874269	0.00331741	0.0181596	1.04319	0.276461	0.829578	1.00387	0.949229	1
136.04	3-Pyridylacetic acid	FIA-MS neg	0.874269	0.00331741	0.0181596	1.04319	0.276461	0.829578	1.00387	0.949229	1
136.04	Methyl nicotinate	FIA-MS neg	0.874269	0.00331741	0.0181596	1.04319	0.276461	0.829578	1.00387	0.949229	1
136.048	Phenylacetic acid	FIA-MS neg	1.01526	0.67275	0.962132	0.915507	0.0353141	0.432146	1.06146	0.212188	1
136.048	4-Hydroxyphenylacetaldehyde	FIA-MS neg	1.01526	0.67275	0.962132	0.915507	0.0353141	0.432146	1.06146	0.212188	1
136.048	4-Methoxybenzaldehyde	FIA-MS neg	1.01526	0.67275	0.962132	0.915507	0.0353141	0.432146	1.06146	0.212188	1
136.048	3-Methoxybenzaldehyde	FIA-MS neg	1.01526	0.67275	0.962132	0.915507	0.0353141	0.432146	1.06146	0.212188	1
136.048	3-(5-Methyl-2-furyl)prop-2-enal	FIA-MS neg	1.01526	0.67275	0.962132	0.915507	0.0353141	0.432146	1.06146	0.212188	1
136.048	2'-Hydroxyacetophenone	FIA-MS neg	1.01526	0.67275	0.962132	0.915507	0.0353141	0.432146	1.06146	0.212188	1
136.048	4-(2-Furanyl)-3-buten-2-one	FIA-MS neg	1.01526	0.67275	0.962132	0.915507	0.0353141	0.432146	1.06146	0.212188	1
136.048	2-Methoxybenzaldehyde	FIA-MS neg	1.01526	0.67275	0.962132	0.915507	0.0353141	0.432146	1.06146	0.212188	1
136.048	Methyl benzoate	FIA-MS neg	1.01526	0.67275	0.962132	0.915507	0.0353141	0.432146	1.06146	0.212188	1
136.048	alpha-Methyl-2-furanacrolein	FIA-MS neg	1.01526	0.67275	0.962132	0.915507	0.0353141	0.432146	1.06146	0.212188	1
136.048	3-(3-Furanyl)-2-methyl-2-propenal	FIA-MS neg	1.01526	0.67275	0.962132	0.915507	0.0353141	0.432146	1.06146	0.212188	1
136.048	Phenyl acetate	FIA-MS neg	1.01526	0.67275	0.962132	0.915507	0.0353141	0.432146	1.06146	0.212188	1
136.048	Benzyl formate	FIA-MS neg	1.01526	0.67275	0.962132	0.915507	0.0353141	0.432146	1.06146	0.212188	1
136.07	2-Methylerythritol	FIA-MS neg	1.061	0.0898422	0.242078	0.968489	0.447406	0.952154	0.911341	0.00993054	1
136.07	3-Deoxy-D-arabinitol	FIA-MS neg	1.061	0.0898422	0.242078	0.968489	0.447406	0.952154	0.911341	0.00993054	1
136.07	2-Deoxy-D-ribitol	FIA-MS neg	1.061	0.0898422	0.242078	0.968489	0.447406	0.952154	0.911341	0.00993054	1
136.07	1-Deoxy-D-ribitol	FIA-MS neg	1.061	0.0898422	0.242078	0.968489	0.447406	0.952154	0.911341	0.00993054	1
136.077	Tyramine	FIA-MS neg	1.0258	0.521478	0.824577	1	1	1	0.985185	0.500235	1
136.077	2-Hydroxyphenethylamine	FIA-MS neg	1.0258	0.521478	0.824577	1	1	1	0.985185	0.500235	1
136.077	Dimethylaniline-N-oxide	FIA-MS neg	1.0258	0.521478	0.824577	1	1	1	0.985185	0.500235	1
136.077	m-Tyramine	FIA-MS neg	1.0258	0.521478	0.824577	1	1	1	0.985185	0.500235	1
136.077	2-Acetyl-1-ethylpyrrole	FIA-MS neg	1.0258	0.521478	0.824577	1	1	1	0.985185	0.500235	1
136.077	1,2,3,4,5,6-Hexahydro-7H-cyclopenta[b]pyridin-7-one	FIA-MS neg	1.0258	0.521478	0.824577	1	1	1	0.985185	0.500235	1
136.077	(Â±)-2-(2-Furanyl)pyrrolidine	FIA-MS neg	1.0258	0.521478	0.824577	1	1	1	0.985185	0.500235	1
136.901		FIA-MS neg	0.976805	0.711089	0.993884	0.975621	0.758826	1	1.00866	0.903042	1
137.025	O-Demethylfonsecin	FIA-MS neg	0.971236	0.155677	0.362006	1.04958	0.0652935	0.516246	0.998395	0.950184	1
137.025	cis,trans-5'-Hydroxythalidomide	FIA-MS neg	0.971236	0.155677	0.362006	1.04958	0.0652935	0.516246	0.998395	0.950184	1
137.025	5-Hydroxythalidomide	FIA-MS neg	0.971236	0.155677	0.362006	1.04958	0.0652935	0.516246	0.998395	0.950184	1
137.025	Thalidomide arene oxide	FIA-MS neg	0.971236	0.155677	0.362006	1.04958	0.0652935	0.516246	0.998395	0.950184	1
137.025	4-Hydroxybenzoic acid	FIA-MS neg	0.971236	0.155677	0.362006	1.04958	0.0652935	0.516246	0.998395	0.950184	1
137.025	Gentisate aldehyde	FIA-MS neg	0.971236	0.155677	0.362006	1.04958	0.0652935	0.516246	0.998395	0.950184	1
137.025	2-Methoxy-1,4-benzoquinone	FIA-MS neg	0.971236	0.155677	0.362006	1.04958	0.0652935	0.516246	0.998395	0.950184	1
137.025	alpha-Furyl methyl diketone	FIA-MS neg	0.971236	0.155677	0.362006	1.04958	0.0652935	0.516246	0.998395	0.950184	1
137.025	Sesamol	FIA-MS neg	0.971236	0.155677	0.362006	1.04958	0.0652935	0.516246	0.998395	0.950184	1
137.025	1H-Pyrrolo[2,1-c][1,4]thiazine	FIA-MS neg	0.971236	0.155677	0.362006	1.04958	0.0652935	0.516246	0.998395	0.950184	1
137.035	Glutamyl-Glutamate	FIA-MS neg	0.834008	0.0285247	0.100658	1.08715	0.159831	0.690789	1.06189	0.173211	1
137.035	Urocanic acid	FIA-MS neg	0.834008	0.0285247	0.100658	1.08715	0.159831	0.690789	1.06189	0.173211	1
137.035	Nicotinamide N-oxide	FIA-MS neg	0.834008	0.0285247	0.100658	1.08715	0.159831	0.690789	1.06189	0.173211	1
137.035	5-Oxo-2(5H)-isoxazolepropanenitrile	FIA-MS neg	0.834008	0.0285247	0.100658	1.08715	0.159831	0.690789	1.06189	0.173211	1
137.035	(E)-Urocanic acid	FIA-MS neg	0.834008	0.0285247	0.100658	1.08715	0.159831	0.690789	1.06189	0.173211	1
137.035	Erythronic acid	FIA-MS neg	0.834008	0.0285247	0.100658	1.08715	0.159831	0.690789	1.06189	0.173211	1
137.035	Threonic acid	FIA-MS neg	0.834008	0.0285247	0.100658	1.08715	0.159831	0.690789	1.06189	0.173211	1
137.072	4-Hydroxycinnamoylagmatine	FIA-MS neg	0.992458	0.889903	1	0.887142	0.0227653	0.378424	1.0101	0.865735	1
137.072	2-Ethoxy-3-methylpyrazine	FIA-MS neg	0.992458	0.889903	1	0.887142	0.0227653	0.378424	1.0101	0.865735	1
137.072	3-Ethyl-2-methoxypyrazine	FIA-MS neg	0.992458	0.889903	1	0.887142	0.0227653	0.378424	1.0101	0.865735	1
137.072	2-Ethoxy-5-methylpyrazine	FIA-MS neg	0.992458	0.889903	1	0.887142	0.0227653	0.378424	1.0101	0.865735	1
137.072	2-Ethoxy-6-methylpyrazine	FIA-MS neg	0.992458	0.889903	1	0.887142	0.0227653	0.378424	1.0101	0.865735	1
137.072	2-Methoxy-3,5-dimethylpyrimidine	FIA-MS neg	0.992458	0.889903	1	0.887142	0.0227653	0.378424	1.0101	0.865735	1
137.072	2-Methylerythritol	FIA-MS neg	0.992458	0.889903	1	0.887142	0.0227653	0.378424	1.0101	0.865735	1
137.072	3-Deoxy-D-arabinitol	FIA-MS neg	0.992458	0.889903	1	0.887142	0.0227653	0.378424	1.0101	0.865735	1
137.072	2-Deoxy-D-ribitol	FIA-MS neg	0.992458	0.889903	1	0.887142	0.0227653	0.378424	1.0101	0.865735	1
137.072	1-Deoxy-D-ribitol	FIA-MS neg	0.992458	0.889903	1	0.887142	0.0227653	0.378424	1.0101	0.865735	1
137.072	1-Methylnicotinamide [M-H 1x13C]	FIA-MS neg	0.992458	0.889903	1	0.887142	0.0227653	0.378424	1.0101	0.865735	1
138.02	4-Nitrophenol	FIA-MS neg	0.896833	0.000994723	0.0068572	1.02711	0.321421	0.868971	1.01923	0.58075	1
138.02	6-Hydroxynicotinic acid	FIA-MS neg	0.896833	0.000994723	0.0068572	1.02711	0.321421	0.868971	1.01923	0.58075	1
138.02	3-Hydroxypicolinic acid	FIA-MS neg	0.896833	0.000994723	0.0068572	1.02711	0.321421	0.868971	1.01923	0.58075	1
138.023		FIA-MS neg	0.93328	8.32159e-05	0.000964945	1.03832	0.0235001	0.383223	0.999405	0.97819	1
138.056	N1-(alpha-D-ribosyl)-5,6-dimethyl-benzimidazole	FIA-MS neg	0.937492	0.00447042	0.0230494	1.03112	0.175653	0.713908	1.0164	0.453958	1
138.056	L-phenylalanyl-L-hydroxyproline	FIA-MS neg	0.937492	0.00447042	0.0230494	1.03112	0.175653	0.713908	1.0164	0.453958	1
138.056	Phenylalanyl-Hydroxyproline	FIA-MS neg	0.937492	0.00447042	0.0230494	1.03112	0.175653	0.713908	1.0164	0.453958	1
138.056	Prolyl-Tyrosine	FIA-MS neg	0.937492	0.00447042	0.0230494	1.03112	0.175653	0.713908	1.0164	0.453958	1
138.056	Tyrosyl-Proline	FIA-MS neg	0.937492	0.00447042	0.0230494	1.03112	0.175653	0.713908	1.0164	0.453958	1
138.056	Arginyl-Cysteine	FIA-MS neg	0.937492	0.00447042	0.0230494	1.03112	0.175653	0.713908	1.0164	0.453958	1
138.056	Cysteinyl-Arginine	FIA-MS neg	0.937492	0.00447042	0.0230494	1.03112	0.175653	0.713908	1.0164	0.453958	1
138.056	Triethyl citrate	FIA-MS neg	0.937492	0.00447042	0.0230494	1.03112	0.175653	0.713908	1.0164	0.453958	1
138.056	3,4-Dihydroxybenzylamine	FIA-MS neg	0.937492	0.00447042	0.0230494	1.03112	0.175653	0.713908	1.0164	0.453958	1
138.056	5-Acetyl-2,4-dimethyloxazole	FIA-MS neg	0.937492	0.00447042	0.0230494	1.03112	0.175653	0.713908	1.0164	0.453958	1
138.067	Lysyl-Methionine	FIA-MS neg	0.921323	0.00476362	0.0243385	0.989286	0.664252	1	1.00093	0.966011	1
138.067	Methionyl-Lysine	FIA-MS neg	0.921323	0.00476362	0.0243385	0.989286	0.664252	1	1.00093	0.966011	1
138.067	Histidinal	FIA-MS neg	0.921323	0.00476362	0.0243385	0.989286	0.664252	1	1.00093	0.966011	1
138.899		FIA-MS neg	0.901703	0.131685	0.3214	1.00523	0.943943	1	0.926846	0.343208	1
138.944		FIA-MS neg	0.845333	0.00246085	0.014334	1.01574	0.799361	1	0.960999	0.502702	1
138.956		FIA-MS neg	1.06349	0.0530964	0.162977	1.0506	0.16572	0.701453	1.01701	0.771841	1
139.007		FIA-MS neg	0.886786	0.000959388	0.00667427	1.07619	0.0262838	0.40444	1.02372	0.485167	1
139.018	Ticlopidine S-oxide	FIA-MS neg	1.42646	0.115984	0.292677	1.06322	0.730761	1	1.08579	0.40093	1
139.04	Methionyl-Methionine	FIA-MS neg	1.08036	0.168084	0.383731	1.04869	0.404396	0.925806	1.00025	0.996703	1
139.04	Gravolenic acid	FIA-MS neg	1.08036	0.168084	0.383731	1.04869	0.404396	0.925806	1.00025	0.996703	1
139.04	Ethyl maltol	FIA-MS neg	1.08036	0.168084	0.383731	1.04869	0.404396	0.925806	1.00025	0.996703	1
139.04	Furfuryl acetate	FIA-MS neg	1.08036	0.168084	0.383731	1.04869	0.404396	0.925806	1.00025	0.996703	1
139.051	1,3-Dimethyluracil	FIA-MS neg	0.987666	0.62006	0.913675	0.98594	0.650634	1	1.00718	0.773105	1
139.051	Imidazolepropionic acid	FIA-MS neg	0.987666	0.62006	0.913675	0.98594	0.650634	1	1.00718	0.773105	1
139.051	Methylimidazoleacetic acid	FIA-MS neg	0.987666	0.62006	0.913675	0.98594	0.650634	1	1.00718	0.773105	1
139.051	Pi-Methylimidazoleacetic acid	FIA-MS neg	0.987666	0.62006	0.913675	0.98594	0.650634	1	1.00718	0.773105	1
139.114		FIA-MS neg	0.912249	0.278211	0.54843	0.929685	0.212895	0.759823	1	1	1
139.944		FIA-MS neg	0.898145	0.0256301	0.0930661	0.990275	0.845964	1	0.956928	0.385398	1
140.019	2-Propanoylthiazole	FIA-MS neg	1	1	1	1.03367	0.326863	0.873741	1	1	1
140.035	2-Aminomuconic acid semialdehyde	FIA-MS neg	0.915875	0.000542112	0.00419832	1.05894	0.0145869	0.311289	1.0207	0.316232	1
140.046	N2-(gamma-Glutamyl)-4-carboxyphenylhydrazine	FIA-MS neg	0.899011	0.00117004	0.00780786	0.949182	0.226221	0.776412	1.0125	0.712091	1
140.046	2,4-Dimethyl-5-vinylthiazole	FIA-MS neg	0.899011	0.00117004	0.00780786	0.949182	0.226221	0.776412	1.0125	0.712091	1
140.941		FIA-MS neg	0.762333	6.67441e-05	0.000813268	1.06507	0.332615	0.878237	0.97535	0.657458	1
140.96		FIA-MS neg	0.949837	0.365255	0.656375	1.04898	0.472139	0.96722	0.994405	0.94236	1
141.019	Sumiki's acid	FIA-MS neg	0.995906	0.815591	1	1.01907	0.289188	0.843159	1.01095	0.61011	1
141.019	Kojic acid	FIA-MS neg	0.995906	0.815591	1	1.01907	0.289188	0.843159	1.01095	0.61011	1
141.019	5-Hydroxymaltol	FIA-MS neg	0.995906	0.815591	1	1.01907	0.289188	0.843159	1.01095	0.61011	1
141.047	7-Methylinosine	FIA-MS neg	0.946877	0.0359461	0.120258	1.00139	0.93685	1	0.982587	0.428863	1
141.047	Glutamyl-Histidine	FIA-MS neg	0.946877	0.0359461	0.120258	1.00139	0.93685	1	0.982587	0.428863	1
141.047	Histidinyl-Glutamate	FIA-MS neg	0.946877	0.0359461	0.120258	1.00139	0.93685	1	0.982587	0.428863	1
141.047	Ethyl maltol	FIA-MS neg	0.946877	0.0359461	0.120258	1.00139	0.93685	1	0.982587	0.428863	1
141.047	Furfuryl acetate	FIA-MS neg	0.946877	0.0359461	0.120258	1.00139	0.93685	1	0.982587	0.428863	1
141.056	2-Phenylethyl beta-D-glucopyranoside	FIA-MS neg	0.996661	0.917624	1	1.01284	0.628429	1	0.980953	0.567646	1
141.056	Anaxagoreine	FIA-MS neg	0.996661	0.917624	1	1.01284	0.628429	1	0.980953	0.567646	1
141.056	Threoninyl-Tyrosine	FIA-MS neg	0.996661	0.917624	1	1.01284	0.628429	1	0.980953	0.567646	1
141.056	Tyrosyl-Threonine	FIA-MS neg	0.996661	0.917624	1	1.01284	0.628429	1	0.980953	0.567646	1
141.056	5-Ethyl-3-hydroxy-4-methyl-2(5H)-furanone	FIA-MS neg	0.996661	0.917624	1	1.01284	0.628429	1	0.980953	0.567646	1
141.056	Homofureanol	FIA-MS neg	0.996661	0.917624	1	1.01284	0.628429	1	0.980953	0.567646	1
141.056	Mesifurane	FIA-MS neg	0.996661	0.917624	1	1.01284	0.628429	1	0.980953	0.567646	1
141.056	Erinapyrone A	FIA-MS neg	0.996661	0.917624	1	1.01284	0.628429	1	0.980953	0.567646	1
141.056	Erinapyrone B	FIA-MS neg	0.996661	0.917624	1	1.01284	0.628429	1	0.980953	0.567646	1
141.056	5-Ethyl-2,4-dimethylthiazole	FIA-MS neg	0.996661	0.917624	1	1.01284	0.628429	1	0.980953	0.567646	1
141.067		FIA-MS neg	0.645531	3.91483e-06	8.93199e-05	0.984224	0.803162	1	0.965191	0.422211	1
141.092	Cyclohexyl acetate	FIA-MS neg	1	1	1	1.02312	0.684077	1	1.01635	0.764508	1
141.092	trans-3-Hexenyl acetate	FIA-MS neg	1	1	1	1.02312	0.684077	1	1.01635	0.764508	1
141.092	4-Butyl-gamma-butyrolactone	FIA-MS neg	1	1	1	1.02312	0.684077	1	1.01635	0.764508	1
141.092	xi-Tetrahydro-6-propyl-2H-pyran-2-one	FIA-MS neg	1	1	1	1.02312	0.684077	1	1.01635	0.764508	1
141.092	2-Hexenyl acetate	FIA-MS neg	1	1	1	1.02312	0.684077	1	1.01635	0.764508	1
141.092	cis-3-Hexenyl acetate	FIA-MS neg	1	1	1	1.02312	0.684077	1	1.01635	0.764508	1
142.051	Vinylacetylglycine	FIA-MS neg	0.952781	0.00808203	0.037379	1.00878	0.595582	1	1.02437	0.14685	1
142.051	Acrylamide-acrylic acid resin	FIA-MS neg	0.952781	0.00808203	0.037379	1.00878	0.595582	1	1.02437	0.14685	1
142.087	Melanostatin	FIA-MS neg	0.973219	0.203493	0.44124	1.00132	0.941615	1	0.99989	0.995337	1
142.087	Proline betaine	FIA-MS neg	0.973219	0.203493	0.44124	1.00132	0.941615	1	0.99989	0.995337	1
142.087	L-2-Amino-3-methylenehexanoic acid	FIA-MS neg	0.973219	0.203493	0.44124	1.00132	0.941615	1	0.99989	0.995337	1
142.087	3beta,6beta-Dihydroxynortropane	FIA-MS neg	0.973219	0.203493	0.44124	1.00132	0.941615	1	0.99989	0.995337	1
142.963		FIA-MS neg	0.914081	0.121826	0.302399	1.01307	0.854192	1	1.01281	0.815302	1
142.974	Mesna	FIA-MS neg	0.83062	0.116872	0.294118	1.0275	0.799162	1	1.18009	0.261	1
143.035	3-Hydroxyadipic acid 3,6-lactone	FIA-MS neg	1.57382	3.01574e-08	2.42419e-06	0.860929	0.0234492	0.383223	1.11255	0.076788	1
143.071	Arginyl-Asparagine	FIA-MS neg	0.945153	0.00192822	0.0117666	1.01728	0.277288	0.830538	1.01733	0.406873	1
143.071	Asparaginyl-Arginine	FIA-MS neg	0.945153	0.00192822	0.0117666	1.01728	0.277288	0.830538	1.01733	0.406873	1
143.071	4-Hydroxycyclohexylcarboxylic acid	FIA-MS neg	0.945153	0.00192822	0.0117666	1.01728	0.277288	0.830538	1.01733	0.406873	1
143.071	Tetrahydrofurfuryl acetate	FIA-MS neg	0.945153	0.00192822	0.0117666	1.01728	0.277288	0.830538	1.01733	0.406873	1
143.071	Botryodiplodin	FIA-MS neg	0.945153	0.00192822	0.0117666	1.01728	0.277288	0.830538	1.01733	0.406873	1
143.071	Ethyl levulinate	FIA-MS neg	0.945153	0.00192822	0.0117666	1.01728	0.277288	0.830538	1.01733	0.406873	1
143.082	Sakacin A	FIA-MS neg	0.943338	0.0517947	0.159808	1.013	0.626884	1	1.00801	0.791194	1
143.108	(Â±)-5-Hydroxy-4-octanone	FIA-MS neg	1.18541	0.0554837	0.168605	0.852198	0.0803873	0.549118	0.922213	0.379987	1
143.963		FIA-MS neg	0.89174	0.0750882	0.211316	1.05256	0.400993	0.922588	1.02823	0.6256	1
144.03		FIA-MS neg	0.948956	0.0357434	0.119793	1.02944	0.253977	0.807595	1.00032	0.988836	1
144.038	3-Hydroxyadipic acid 3,6-lactone	FIA-MS neg	1.70645	3.73329e-08	2.81468e-06	0.837281	0.0286823	0.414396	1.14369	0.0673428	1
144.045	2-Amino-4-oxo-6-(1',2',3'-trihydroxypropyl)-diquinoid-7,8-dihydroxypterin	FIA-MS neg	0.89331	8.18658e-06	0.000154018	1.02842	0.156033	0.683237	0.988828	0.636044	1
144.045	1H-Indole-3-carboxaldehyde	FIA-MS neg	0.89331	8.18658e-06	0.000154018	1.02842	0.156033	0.683237	0.988828	0.636044	1
144.067	Isobutyrylglycine	FIA-MS neg	0.749964	0.0260103	0.0940516	1.61126	0.000399991	0.0410019	0.916647	0.271377	1
144.067	N-Butyrylglycine	FIA-MS neg	0.749964	0.0260103	0.0940516	1.61126	0.000399991	0.0410019	0.916647	0.271377	1
144.067	Allysine	FIA-MS neg	0.749964	0.0260103	0.0940516	1.61126	0.000399991	0.0410019	0.916647	0.271377	1
144.067	(S)-5-Amino-3-oxohexanoate	FIA-MS neg	0.749964	0.0260103	0.0940516	1.61126	0.000399991	0.0410019	0.916647	0.271377	1
144.067	2-Keto-6-aminocaproate	FIA-MS neg	0.749964	0.0260103	0.0940516	1.61126	0.000399991	0.0410019	0.916647	0.271377	1
144.067	L-cis-4-(Hydroxymethyl)-2-pyrrolidinecarboxylic acid	FIA-MS neg	0.749964	0.0260103	0.0940516	1.61126	0.000399991	0.0410019	0.916647	0.271377	1
144.067	L-trans-5-Hydroxy-2-piperidinecarboxylic acid	FIA-MS neg	0.749964	0.0260103	0.0940516	1.61126	0.000399991	0.0410019	0.916647	0.271377	1
144.96		FIA-MS neg	0.905301	0.134184	0.325874	1.01227	0.885257	1	1.00353	0.95815	1
144.964		FIA-MS neg	1.98046	2.03365e-05	0.000324204	1.23102	0.313351	0.864085	1.28576	0.364792	1
145.031	Chromone	FIA-MS neg	2.97482	7.88207e-07	2.8383e-05	0.617969	0.0017046	0.104741	1.20585	0.121956	1
145.031	2-Benzofurancarboxaldehyde	FIA-MS neg	2.97482	7.88207e-07	2.8383e-05	0.617969	0.0017046	0.104741	1.20585	0.121956	1
145.039	(S)-Angelicain	FIA-MS neg	1	1	1	1.03139	0.734819	1	1.22228	0.141823	1
145.039	trans-Grandmarin	FIA-MS neg	1	1	1	1.03139	0.734819	1	1.22228	0.141823	1
145.051	Adipic acid	FIA-MS neg	0.892604	0.00165858	0.010374	1.0268	0.184099	0.723638	1.02643	0.283062	1
145.051	2,2-Dimethylsuccinic acid	FIA-MS neg	0.892604	0.00165858	0.010374	1.0268	0.184099	0.723638	1.02643	0.283062	1
145.051	Dimethyl succinate	FIA-MS neg	0.892604	0.00165858	0.010374	1.0268	0.184099	0.723638	1.02643	0.283062	1
145.062	L-Glutamine	FIA-MS neg	0.972145	0.614154	0.909252	1.10581	0.0243709	0.388521	1.05676	0.325856	1
145.062	Ureidoisobutyric acid	FIA-MS neg	0.972145	0.614154	0.909252	1.10581	0.0243709	0.388521	1.05676	0.325856	1
145.062	D-Glutamine	FIA-MS neg	0.972145	0.614154	0.909252	1.10581	0.0243709	0.388521	1.05676	0.325856	1
145.062	Alanylglycine	FIA-MS neg	0.972145	0.614154	0.909252	1.10581	0.0243709	0.388521	1.05676	0.325856	1
145.062	Alanyl-Glycine	FIA-MS neg	0.972145	0.614154	0.909252	1.10581	0.0243709	0.388521	1.05676	0.325856	1
145.087	3-Hydroxyisoheptanoic acid	FIA-MS neg	0.722395	1.79132e-05	0.000290503	1.00549	0.942387	1	1.10903	0.150208	1
145.087	Methyl (Â±)-3-hydroxyhexanoate	FIA-MS neg	0.722395	1.79132e-05	0.000290503	1.00549	0.942387	1	1.10903	0.150208	1
145.087	Butyl lactate	FIA-MS neg	0.722395	1.79132e-05	0.000290503	1.00549	0.942387	1	1.10903	0.150208	1
145.098	L-Lysine	FIA-MS neg	1.55477	2.13828e-05	0.000338016	0.923976	0.26508	0.819332	0.903327	0.11569	1
145.098	D-Lysine	FIA-MS neg	1.55477	2.13828e-05	0.000338016	0.923976	0.26508	0.819332	0.903327	0.11569	1
145.098	(3S)-3,6-Diaminohexanoate	FIA-MS neg	1.55477	2.13828e-05	0.000338016	0.923976	0.26508	0.819332	0.903327	0.11569	1
145.098	(3S,5S)-3,5-Diaminohexanoate	FIA-MS neg	1.55477	2.13828e-05	0.000338016	0.923976	0.26508	0.819332	0.903327	0.11569	1
146.026	Cordeauxione	FIA-MS neg	0.928588	0.669854	0.959574	0.943467	0.660612	1	1.02496	0.868081	1
146.026	Indole-5,6-quinone	FIA-MS neg	0.928588	0.669854	0.959574	0.943467	0.660612	1	1.02496	0.868081	1
146.026	Agrocybin	FIA-MS neg	0.928588	0.669854	0.959574	0.943467	0.660612	1	1.02496	0.868081	1
[truncated: 12,487 more rows]

## Sheet: FIA-MS annotation key
Ion m/z	Metabolite name	Sum formula	HMDB ID	ESI adduct	Detected ion charge	Detected metabolite charge	Adduct charge	Physiological charge	Neutral mass shift	theoretical m/z	delta (amu)	delta (ppm)	Detected isotopologues	Isotopologue pattern MRE	TIC correlation	Median intensity	CV	Number of gaps	Metabolic pathways
[truncated: 5,447 more rows]
